# Supplementary material for: Innate immune response in neuronopathic forms of Gaucher disease confers resistance against viral-induced encephalitis
Source: Acta Neuropathol Commun. 2020 Aug 24;8:144. doi: 10.1186/s40478-020-01020-6 (PMC7443817; doi:10.1186/s40478-020-01020-6)
Supplement: Supplementary file 2 — Additional file 2: Table S1. Complete list of the differentially-expressed genes (DEG). RNA-seq data obtained from brains of control, SVNI, CBE, and CBE + SVNI mice 5 DPI. Gene lists were created by criteria based on an absolute linear fold change ≥ 2.0, fdr ≤ 0.05 . [file 40478_2020_1020_MOESM2_ESM.xlsx]

## Sheet: CBE vs Control _up (501)
Gene Primar Identifier	Gene Symbol	Gene Name	Gene Type	Gene Chromosome
MGI:101773	Cd86	CD86 antigen	protein_coding_gene	16
MGI:101847	Ifi205	interferon activated gene 205	protein_coding_gene	1
MGI:101878	Ccl8	chemokine (C-C motif) ligand 8	protein_coding_gene	11
MGI:101940	Arhgdib	Rho, GDP dissociation inhibitor (GDI) beta	protein_coding_gene	6
MGI:102701	Lilrb4a	leukocyte immunoglobulin-like receptor, subfamily B, member 4A	protein_coding_gene	10
MGI:102702	Lilr4b	leukocyte immunoglobulin-like receptor, subfamily B, member 4B	protein_coding_gene	10
MGI:102716	Cryba4	crystallin, beta A4	protein_coding_gene	5
MGI:102749	Trim25	tripartite motif-containing 25	protein_coding_gene	11
MGI:102772	Gbp2	guanylate binding protein 2	protein_coding_gene	3
MGI:102789	Rab20	RAB20, member RAS oncogene family	protein_coding_gene	8
MGI:103063	Stat1	signal transducer and activator of transcription 1	protein_coding_gene	1
MGI:103206	Acod1	aconitate decarboxylase 1	protein_coding_gene	14
MGI:103266	Fgl2	fibrinogen-like protein 2	protein_coding_gene	5
MGI:103298	Apobec1	apolipoprotein B mRNA editing enzyme, catalytic polypeptide 1	protein_coding_gene	6
MGI:103573	Cebpd	CCAAT/enhancer binding protein (C/EBP), delta	protein_coding_gene	16
MGI:104533	Ccl9	chemokine (C-C motif) ligand 9	protein_coding_gene	11
MGI:104555	Mafb	v-maf musculoaponeurotic fibrosarcoma oncogene family, protein B (avian)	protein_coding_gene	2
MGI:104568	Hcls1	hematopoietic cell specific Lyn substrate 1	protein_coding_gene	16
MGI:104650	Cnr2	cannabinoid receptor 2 (macrophage)	protein_coding_gene	4
MGI:104749	Osm	oncostatin M	protein_coding_gene	11
MGI:104798	Tnf	tumor necrosis factor	protein_coding_gene	17
MGI:104808	Lcp1	lymphocyte cytosolic protein 1	protein_coding_gene	14
MGI:104879	Pdcd1	programmed cell death 1	protein_coding_gene	1
MGI:104960	Tnfaip2	tumor necrosis factor, alpha-induced protein 2	protein_coding_gene	12
MGI:105045	Serpina3n	serine (or cysteine) peptidase inhibitor, clade A, member 3N	protein_coding_gene	12
MGI:105052	Il13ra1	interleukin 13 receptor, alpha 1	protein_coding_gene	X
MGI:105059	Was	Wiskott-Aldrich syndrome	protein_coding_gene	X
MGI:105492	Lair1	leukocyte-associated Ig-like receptor 1	protein_coding_gene	7
MGI:105940	Renbp	renin binding protein	protein_coding_gene	X
MGI:105975	Cfb	complement factor B	protein_coding_gene	17
MGI:106035	Mki67	antigen identified by monoclonal antibody Ki 67	protein_coding_gene	7
MGI:106066	Ptafr	platelet-activating factor receptor	protein_coding_gene	4
MGI:106588	Lag3	lymphocyte-activation gene 3	protein_coding_gene	6
MGI:106657	Trim21	tripartite motif-containing 21	protein_coding_gene	7
MGI:106686	Pon3	paraoxonase 3	protein_coding_gene	6
MGI:106689	Selplg	selectin, platelet (p-selectin) ligand	protein_coding_gene	5
MGI:106912	Adgre1	adhesion G protein-coupled receptor E1	protein_coding_gene	17
MGI:107173	Serpinf2	serine (or cysteine) peptidase inhibitor, clade F, member 2	protein_coding_gene	11
MGI:107182	Ccr5	chemokine (C-C motif) receptor 5	protein_coding_gene	9
MGI:107285	Ctsh	cathepsin H	protein_coding_gene	9
MGI:107341	Ctss	cathepsin S	protein_coding_gene	3
MGI:107357	Inpp5d	inositol polyphosphate-5-phosphatase D	protein_coding_gene	1
MGI:107361	Ctse	cathepsin E	protein_coding_gene	1
MGI:107414	Tnfsf10	tumor necrosis factor (ligand) superfamily, member 10	protein_coding_gene	3
MGI:107437	Capn3	calpain 3	protein_coding_gene	2
MGI:107465	Plcb2	phospholipase C, beta 2	protein_coding_gene	2
MGI:107539	Klrb1b	killer cell lectin-like receptor subfamily B member 1B	protein_coding_gene	6
MGI:107567	Irgm1	immunity-related GTPase family M member 1	protein_coding_gene	11
MGI:107587	Irf9	interferon regulatory factor 9	protein_coding_gene	14
MGI:107700	Casp4	caspase 4, apoptosis-related cysteine peptidase	protein_coding_gene	9
MGI:107711	Myo1f	myosin IF	protein_coding_gene	17
MGI:107729	Igtp	interferon gamma induced GTPase	protein_coding_gene	11
MGI:108031	Gpr65	G-protein coupled receptor 65	protein_coding_gene	12
MGI:108046	Laptm5	lysosomal-associated protein transmembrane 5	protein_coding_gene	4
MGI:108076	Frrs1	ferric-chelate reductase 1	protein_coding_gene	3
MGI:108085	Hpgd	hydroxyprostaglandin dehydrogenase 15 (NAD)	protein_coding_gene	8
MGI:108224	Ccl12	chemokine (C-C motif) ligand 12	protein_coding_gene	11
MGI:108410	Ptpn18	protein tyrosine phosphatase, non-receptor type 18	protein_coding_gene	1
MGI:108424	Lrmp	lymphoid-restricted membrane protein	protein_coding_gene	6
MGI:109186	Ncf4	neutrophil cytosolic factor 4	protein_coding_gene	15
MGI:109256	Gzmc	granzyme C	protein_coding_gene	14
MGI:109294	Cd244a	CD244 molecule A	protein_coding_gene	1
MGI:109384	Atf3	activating transcription factor 3	protein_coding_gene	1
MGI:109496	Lgals9	lectin, galactose binding, soluble 9	protein_coding_gene	11
MGI:109553	Ctsc	cathepsin C	protein_coding_gene	7
MGI:109561	Sp100	nuclear antigen Sp100	protein_coding_gene	1
MGI:109563	Cxcr4	chemokine (C-X-C motif) receptor 4	protein_coding_gene	1
MGI:1095733	Pros1	protein S (alpha)	protein_coding_gene	16
MGI:109603	Cmklr1	chemokine-like receptor 1	protein_coding_gene	5
MGI:1097680	C3ar1	complement component 3a receptor 1	protein_coding_gene	6
MGI:1098259	Capg	capping protein (actin filament), gelsolin-like	protein_coding_gene	6
MGI:1101055	Ifit3	interferon-induced protein with tetratricopeptide repeats 3	protein_coding_gene	19
MGI:1194497	Tgif1	TGFB-induced factor homeobox 1	protein_coding_gene	17
MGI:1194924	Cd180	CD180 antigen	protein_coding_gene	13
MGI:1197007	Birc3	baculoviral IAP repeat-containing 3	protein_coding_gene	9
MGI:1201378	Anxa3	annexin A3	protein_coding_gene	5
MGI:1201689	Tapbp	TAP binding protein	protein_coding_gene	17
MGI:1201791	Socs3	suppressor of cytokine signaling 3	protein_coding_gene	11
MGI:1261423	Casp8	caspase 8	protein_coding_gene	1
MGI:1270860	Plscr2	phospholipid scramblase 2	protein_coding_gene	9
MGI:1277133	Phf11d	PHD finger protein 11D	protein_coding_gene	14
MGI:1277180	Ifi27	interferon, alpha-inducible protein 27	protein_coding_gene	12
MGI:1277211	Tyrobp	TYRO protein tyrosine kinase binding protein	protein_coding_gene	7
MGI:1278326	Bcl2a1b	B cell leukemia/lymphoma 2 related protein A1b	protein_coding_gene	9
MGI:1298217	Cst7	cystatin F (leukocystatin)	protein_coding_gene	2
MGI:1298220	Naip5	NLR family, apoptosis inhibitory protein 5	protein_coding_gene	13
MGI:1298226	Naip2	NLR family, apoptosis inhibitory protein 2	protein_coding_gene	13
MGI:1306799	D17H6S56E-5	DNA segment, Chr 17, human D6S56E 5	protein_coding_gene	17
MGI:1312922	Casp12	caspase 12	protein_coding_gene	9
MGI:1313258	Slfn2	schlafen 2	protein_coding_gene	11
MGI:1313259	Slfn1	schlafen 1	protein_coding_gene	11
MGI:1314883	Tnfrsf1b	tumor necrosis factor receptor superfamily, member 1b	protein_coding_gene	4
MGI:1314884	Tnfrsf1a	tumor necrosis factor receptor superfamily, member 1a	protein_coding_gene	6
MGI:1315197	Hk2	hexokinase 2	protein_coding_gene	6
MGI:1316658	Cyba	cytochrome b-245, alpha polypeptide	protein_coding_gene	8
MGI:1321398	F11r	F11 receptor	protein_coding_gene	1
MGI:1321402	Lcp2	lymphocyte cytosolic protein 2	protein_coding_gene	11
MGI:1321404	Ly86	lymphocyte antigen 86	protein_coding_gene	13
MGI:1329004	Slfn5	schlafen 5	protein_coding_gene	11
MGI:1329019	Dnase2a	deoxyribonuclease II alpha	protein_coding_gene	8
MGI:1330282	S100a4	S100 calcium binding protein A4	protein_coding_gene	3
MGI:1330819	Osmr	oncostatin M receptor	protein_coding_gene	15
MGI:1333743	Mpeg1	macrophage expressed gene 1	protein_coding_gene	19
MGI:1333815	Cx3cr1	chemokine (C-X3-C motif) receptor 1	protein_coding_gene	9
MGI:1333869	Ch25h	cholesterol 25-hydroxylase	protein_coding_gene	19
MGI:1334419	Cd5l	CD5 antigen-like	protein_coding_gene	3
MGI:1336885	Cd84	CD84 antigen	protein_coding_gene	1
MGI:1337120	Slc7a7	solute carrier family 7 (cationic amino acid transporter, y+ system), member 7	protein_coding_gene	14
MGI:1338033	Spint1	serine protease inhibitor, Kunitz type 1	protein_coding_gene	2
MGI:1338881	St14	suppression of tumorigenicity 14 (colon carcinoma)	protein_coding_gene	9
MGI:1338889	Uhrf1	ubiquitin-like, containing PHD and RING finger domains, 1	protein_coding_gene	17
MGI:1339365	S1pr3	sphingosine-1-phosphate receptor 3	protein_coding_gene	13
MGI:1339467	S100a6	S100 calcium binding protein A6 (calcyclin)	protein_coding_gene	3
MGI:1339755	Csf3r	colony stimulating factor 3 receptor (granulocyte)	protein_coding_gene	4
MGI:1339758	Csf1r	colony stimulating factor 1 receptor	protein_coding_gene	18
MGI:1339759	Csf2rb	colony stimulating factor 2 receptor, beta, low-affinity (granulocyte-macrophage)	protein_coding_gene	15
MGI:1339760	Csf2rb2	colony stimulating factor 2 receptor, beta 2, low-affinity (granulocyte-macrophage)	protein_coding_gene	15
MGI:1340899	Chil1	chitinase-like 1	protein_coding_gene	1
MGI:1341295	Tlr1	toll-like receptor 1	protein_coding_gene	5
MGI:1341296	Tlr6	toll-like receptor 6	protein_coding_gene	5
MGI:1342540	Ikzf1	IKAROS family zinc finger 1	protein_coding_gene	11
MGI:1343098	Aif1	allograft inflammatory factor 1	protein_coding_gene	17
MGI:1343124	Hpse	heparanase	protein_coding_gene	5
MGI:1343184	Samd9l	sterile alpha motif domain containing 9-like	protein_coding_gene	6
MGI:1344364	Usp18	ubiquitin specific peptidase 18	protein_coding_gene	6
MGI:1344390	Oasl2	2'-5' oligoadenylate synthetase-like 2	protein_coding_gene	5
MGI:1345151	Clec5a	C-type lectin domain family 5, member a	protein_coding_gene	6
MGI:1345275	Slc11a1	solute carrier family 11 (proton-coupled divalent metal ion transporters), member 1	protein_coding_gene	1
MGI:1346060	Tlr2	toll-like receptor 2	protein_coding_gene	3
MGI:1346088	Cd52	CD52 antigen	protein_coding_gene	4
MGI:1346327	Fyb	FYN binding protein	protein_coding_gene	15
MGI:1346334	Gpr34	G protein-coupled receptor 34	protein_coding_gene	X
MGI:1346349	Sh3bp2	SH3-domain binding protein 2	protein_coding_gene	5
MGI:1346526	Psmb9	proteasome (prosome, macropain) subunit, beta type 9 (large multifunctional peptidase 2)	protein_coding_gene	17
MGI:1346527	Psmb8	proteasome (prosome, macropain) subunit, beta type 8 (large multifunctional peptidase 7)	protein_coding_gene	17
MGI:1349444	Haao	3-hydroxyanthranilate 3,4-dioxygenase	protein_coding_gene	17
MGI:1349462	Uba7	ubiquitin-like modifier activating enzyme 7	protein_coding_gene	9
MGI:1350360	Tspan32	tetraspanin 32	protein_coding_gene	7
MGI:1350924	Irf5	interferon regulatory factor 5	protein_coding_gene	6
MGI:1350928	Aoah	acyloxyacyl hydrolase	protein_coding_gene	13
MGI:1352449	Cxcl9	chemokine (C-X-C motif) ligand 9	protein_coding_gene	5
MGI:1352450	Cxcl10	chemokine (C-X-C motif) ligand 10	protein_coding_gene	5
MGI:1353449	Eif2ak2	eukaryotic translation initiation factor 2-alpha kinase 2	protein_coding_gene	17
MGI:1353576	Pik3cg	phosphatidylinositol-4,5-bisphosphate 3-kinase catalytic subunit gamma	protein_coding_gene	12
MGI:1353620	Slamf6	SLAM family member 6	protein_coding_gene	1
MGI:1353652	Tor3a	torsin family 3, member A	protein_coding_gene	1
MGI:1354171	Ebi3	Epstein-Barr virus induced gene 3	protein_coding_gene	17
MGI:1354694	Rgs1	regulator of G-protein signaling 1	protein_coding_gene	1
MGI:1355313	C1ra	complement component 1, r subcomponent A	protein_coding_gene	6
MGI:1855694	Isg15	ISG15 ubiquitin-like modifier	protein_coding_gene	4
MGI:1859147	Batf	basic leucine zipper transcription factor, ATF-like	protein_coding_gene	12
MGI:1859212	Irf7	interferon regulatory factor 7	protein_coding_gene	7
MGI:1859307	Unc93b1	unc-93 homolog B1, TLR signaling regulator	protein_coding_gene	19
MGI:1859384	Hpgds	hematopoietic prostaglandin D synthase	protein_coding_gene	6
MGI:1860203	Cxcl11	chemokine (C-X-C motif) ligand 11	polymorphic_pseudogene	5
MGI:1860485	Plek	pleckstrin	protein_coding_gene	11
MGI:1861354	Apbb1ip	amyloid beta (A4) precursor protein-binding, family B, member 1 interacting protein	protein_coding_gene	2
MGI:1861431	Clec7a	C-type lectin domain family 7, member a	polymorphic_pseudogene	6
MGI:1888480	Ly6i	lymphocyte antigen 6 complex, locus I	protein_coding_gene	15
MGI:1888499	Cxcl13	chemokine (C-X-C motif) ligand 13	protein_coding_gene	5
MGI:1890475	Il21r	interleukin 21 receptor	protein_coding_gene	7
MGI:1891190	Ctsz	cathepsin Z	protein_coding_gene	2
MGI:1891258	Parp3	poly (ADP-ribose) polymerase family, member 3	protein_coding_gene	9
MGI:1891291	Kcnk6	potassium inwardly-rectifying channel, subfamily K, member 6	protein_coding_gene	7
MGI:1891393	Igsf6	immunoglobulin superfamily, member 6	protein_coding_gene	7
MGI:1913150	Trem2	triggering receptor expressed on myeloid cells 2	protein_coding_gene	17
MGI:1913308	Tmem176a	transmembrane protein 176A	protein_coding_gene	6
MGI:1913391	Ifitm3	interferon induced transmembrane protein 3	protein_coding_gene	7
MGI:1913579	Susd3	sushi domain containing 3	protein_coding_gene	13
MGI:1913860	Abi3	ABI gene family, member 3	protein_coding_gene	11
MGI:1914388	Herc6	hect domain and RLD 6	protein_coding_gene	6
MGI:1914500	Ube2l6	ubiquitin-conjugating enzyme E2L 6	protein_coding_gene	2
MGI:1914877	Olfml3	olfactomedin-like 3	protein_coding_gene	3
MGI:1914992	Samsn1	SAM domain, SH3 domain and nuclear localization signals, 1	protein_coding_gene	16
MGI:1915025	Rtp4	receptor transporter protein 4	protein_coding_gene	16
MGI:1915094	Rab32	RAB32, member RAS oncogene family	protein_coding_gene	10
MGI:1915168	Epsti1	epithelial stromal interaction 1 (breast)	protein_coding_gene	14
MGI:1915508	Fam111a	family with sequence similarity 111, member A	protein_coding_gene	19
MGI:1915841	Mocos	molybdenum cofactor sulfurase	protein_coding_gene	18
MGI:1916024	Ms4a6d	membrane-spanning 4-domains, subfamily A, member 6D	protein_coding_gene	19
MGI:1916396	Gsdmd	gasdermin D	protein_coding_gene	15
MGI:1916467	Plekha4	pleckstrin homology domain containing, family A (phosphoinositide binding specific) member 4	protein_coding_gene	7
MGI:1916800	Bst2	bone marrow stromal cell antigen 2	protein_coding_gene	8
MGI:1916978	Card11	caspase recruitment domain family, member 11	protein_coding_gene	5
MGI:1917019	Tnfaip8l2	tumor necrosis factor, alpha-induced protein 8-like 2	protein_coding_gene	3
MGI:1917360	Ifi35	interferon-induced protein 35	protein_coding_gene	11
MGI:1917770	Glipr2	GLI pathogenesis-related 2	protein_coding_gene	4
MGI:1917969	Arhgap45	Rho GTPase activating protein 45	protein_coding_gene	10
MGI:1918035	Dennd1c	DENN/MADD domain containing 1C	protein_coding_gene	17
MGI:1918335	Arhgap19	Rho GTPase activating protein 19	protein_coding_gene	19
MGI:1918441	Phf11a	PHD finger protein 11A	protein_coding_gene	14
MGI:1918648	5430427O19Rik	RIKEN cDNA 5430427O19 gene	protein_coding_gene	X
MGI:1918836	Ifih1	interferon induced with helicase C domain 1	protein_coding_gene	2
MGI:1918846	Ms4a7	membrane-spanning 4-domains, subfamily A, member 7	protein_coding_gene	19
MGI:1918857	Snx20	sorting nexin 20	protein_coding_gene	8
MGI:1919304	Cyp4f18	cytochrome P450, family 4, subfamily f, polypeptide 18	protein_coding_gene	8
MGI:1919489	Parp14	poly (ADP-ribose) polymerase family, member 14	protein_coding_gene	16
MGI:1919762	Tmem173	transmembrane protein 173	protein_coding_gene	18
MGI:1920904	Ccrl2	chemokine (C-C motif) receptor-like 2	protein_coding_gene	9
MGI:1920940	Glipr1	GLI pathogenesis-related 1 (glioma)	protein_coding_gene	10
MGI:1921054	Kif2c	kinesin family member 2C	protein_coding_gene	4
MGI:1921289	Nfam1	Nfat activating molecule with ITAM motif 1	protein_coding_gene	15
MGI:1921346	Hvcn1	hydrogen voltage-gated channel 1	protein_coding_gene	5
MGI:1921381	Sash3	SAM and SH3 domain containing 3	protein_coding_gene	X
MGI:1921396	Dock8	dedicator of cytokinesis 8	protein_coding_gene	19
MGI:1921402	Stra6l	STRA6-like	protein_coding_gene	4
MGI:1921441	P2ry13	purinergic receptor P2Y, G-protein coupled 13	protein_coding_gene	3
MGI:1921452	Fblim1	filamin binding LIM protein 1	protein_coding_gene	4
MGI:1921731	Batf2	basic leucine zipper transcription factor, ATF-like 2	protein_coding_gene	19
MGI:1921895	Tent5c	terminal nucleotidyltransferase 5C	protein_coding_gene	3
MGI:1921984	Rhoh	ras homolog family member H	protein_coding_gene	5
MGI:1921985	Trim14	tripartite motif-containing 14	protein_coding_gene	4
MGI:1921998	Slamf8	SLAM family member 8	protein_coding_gene	1
MGI:1922056	Tmem106a	transmembrane protein 106A	protein_coding_gene	11
MGI:1923364	Sp110	Sp110 nuclear body protein	protein_coding_gene	1
MGI:1923560	Steap4	STEAP family member 4	protein_coding_gene	5
MGI:1923658	Abcc3	ATP-binding cassette, sub-family C (CFTR/MRP), member 3	protein_coding_gene	11
MGI:1923692	Slamf9	SLAM family member 9	protein_coding_gene	1
MGI:1923931	Trim12a	tripartite motif-containing 12A	protein_coding_gene	7
MGI:1924183	Ifi27l2a	interferon, alpha-inducible protein 27 like 2A	protein_coding_gene	12
MGI:1926031	Zc3hav1	zinc finger CCCH type, antiviral 1	protein_coding_gene	6
MGI:1926063	Nckap1l	NCK associated protein 1 like	protein_coding_gene	15
MGI:1926118	D730005E14Rik	RIKEN cDNA D730005E14 gene	lncRNA_gene	15
MGI:1926218	Cysltr1	cysteinyl leukotriene receptor 1	protein_coding_gene	X
MGI:1926259	Iigp1	interferon inducible GTPase 1	protein_coding_gene	18
MGI:1926262	Irgm2	immunity-related GTPase family M member 2	protein_coding_gene	11
MGI:1926263	Gbp3	guanylate binding protein 3	protein_coding_gene	3
MGI:1926446	Cd274	CD274 antigen	protein_coding_gene	19
MGI:1926479	Lat2	linker for activation of T cells family, member 2	protein_coding_gene	5
MGI:1927091	Myo1g	myosin IG	protein_coding_gene	11
MGI:1927135	Gmfg	glia maturation factor, gamma	protein_coding_gene	7
MGI:1927449	Zbp1	Z-DNA binding protein 1	protein_coding_gene	2
MGI:1927656	Ms4a4c	membrane-spanning 4-domains, subfamily A, member 4C	protein_coding_gene	19
MGI:1928368	Nmi	N-myc (and STAT) interactor	protein_coding_gene	2
MGI:1928377	Elf4	E74-like factor 4 (ets domain transcription factor)	protein_coding_gene	X
MGI:1929509	Gpr35	G protein-coupled receptor 35	protein_coding_gene	1
MGI:1929628	Rsad2	radical S-adenosyl methionine domain containing 2	protein_coding_gene	12
MGI:1929691	Slc15a3	solute carrier family 15, member 3	protein_coding_gene	19
MGI:1929693	Slc37a2	solute carrier family 37 (glycerol-3-phosphate transporter), member 2	protein_coding_gene	9
MGI:1931054	Slc43a3	solute carrier family 43, member 3	protein_coding_gene	2
MGI:1931322	Car13	carbonic anhydrase 13	protein_coding_gene	3
MGI:1931465	Pycard	PYD and CARD domain containing	protein_coding_gene	7
MGI:1931560	Dhx58	DEXH (Asp-Glu-X-His) box polypeptide 58	protein_coding_gene	11
MGI:1932389	Tlr9	toll-like receptor 9	protein_coding_gene	9
MGI:1932682	Cxcl16	chemokine (C-X-C motif) ligand 16	protein_coding_gene	11
MGI:1933111	Apobec3	apolipoprotein B mRNA editing enzyme, catalytic polypeptide 3	protein_coding_gene	15
MGI:1933117	Parp9	poly (ADP-ribose) polymerase family, member 9	protein_coding_gene	16
MGI:1933177	Pik3ap1	phosphoinositide-3-kinase adaptor protein 1	protein_coding_gene	19
MGI:1933383	Hcar2	hydroxycarboxylic acid receptor 2	protein_coding_gene	5
MGI:1933397	Fcrls	Fc receptor-like S, scavenger receptor	protein_coding_gene	3
MGI:1934129	Gpr84	G protein-coupled receptor 84	protein_coding_gene	15
MGI:1934765	Gpnmb	glycoprotein (transmembrane) nmb	protein_coding_gene	6
MGI:2137359	Trim34a	tripartite motif-containing 34A	protein_coding_gene	7
MGI:2137648	Ifi30	interferon gamma inducible protein 30	protein_coding_gene	8
MGI:2138243	Ifi209	interferon activated gene 209	protein_coding_gene	1
MGI:2138302	Ifi207	interferon activated gene 207	protein_coding_gene	1
MGI:2140937	Gbp6	guanylate binding protein 6	protein_coding_gene	5
MGI:2141979	AI467606	expressed sequence AI467606	protein_coding_gene	7
MGI:2142227	Lrrk1	leucine-rich repeat kinase 1	protein_coding_gene	7
MGI:2143990	Parp12	poly (ADP-ribose) polymerase family, member 12	protein_coding_gene	6
MGI:2144765	Pld4	phospholipase D family, member 4	protein_coding_gene	12
MGI:2144822	Aspg	asparaginase	protein_coding_gene	12
MGI:2146785	Gpsm3	G-protein signalling modulator 3 (AGS3-like, C. elegans)	protein_coding_gene	17
MGI:2147038	Treml2	triggering receptor expressed on myeloid cells-like 2	protein_coding_gene	17
MGI:2147677	Lpxn	leupaxin	protein_coding_gene	19
MGI:2147706	AW112010	expressed sequence AW112010	lincRNA_gene	19
MGI:2147790	Fermt3	fermitin family member 3	protein_coding_gene	19
MGI:2148249	Ifit1bl2	interferon induced protein with tetratricopeptide repeats 1B like 2	protein_coding_gene	19
MGI:2149010	Dock2	dedicator of cyto-kinesis 2	protein_coding_gene	11
MGI:2153249	Cd300c2	CD300C molecule 2	protein_coding_gene	11
MGI:2158329	Parvg	parvin, gamma	protein_coding_gene	15
MGI:2159577	Arhgap4	Rho GTPase activating protein 4	protein_coding_gene	X
MGI:2159682	Havcr2	hepatitis A virus cellular receptor 2	protein_coding_gene	11
MGI:2176230	Apobr	apolipoprotein B receptor	protein_coding_gene	7
MGI:2176882	Tlr7	toll-like receptor 7	protein_coding_gene	X
MGI:2177268	Ppp1r3b	protein phosphatase 1, regulatory subunit 3B	protein_coding_gene	8
MGI:2177469	Bco2	beta-carotene oxygenase 2	protein_coding_gene	9
MGI:2179523	Fcgr4	Fc receptor, IgG, low affinity IV	protein_coding_gene	1
MGI:2180849	Oasl1	2'-5' oligoadenylate synthetase-like 1	protein_coding_gene	5
MGI:2180850	Oas3	2'-5' oligoadenylate synthetase 3	protein_coding_gene	5
MGI:2180852	Oas2	2'-5' oligoadenylate synthetase 2	protein_coding_gene	5
MGI:2180860	Oas1a	2'-5' oligoadenylate synthetase 1A	protein_coding_gene	5
MGI:2384570	Ddx60	DEAD (Asp-Glu-Ala-Asp) box polypeptide 60	protein_coding_gene	8
MGI:2385169	Helz2	helicase with zinc finger 2, transcriptional coactivator	protein_coding_gene	2
MGI:2385228	Tmem119	transmembrane protein 119	protein_coding_gene	5
MGI:2385644	Ms4a6c	membrane-spanning 4-domains, subfamily A, member 6C	protein_coding_gene	19
MGI:2385852	Tifab	TRAF-interacting protein with forkhead-associated domain, family member B	protein_coding_gene	13
MGI:2388029	Liph	lipase, member H	protein_coding_gene	16
MGI:2429943	Gbp5	guanylate binding protein 5	protein_coding_gene	3
MGI:2429944	Neurl3	neuralized E3 ubiquitin protein ligase 3	protein_coding_gene	1
MGI:2441702	Cyth4	cytohesin 4	protein_coding_gene	15
MGI:2441706	Traf3ip3	TRAF3 interacting protein 3	protein_coding_gene	1
MGI:2442034	Gpr183	G protein-coupled receptor 183	protein_coding_gene	14
MGI:2442359	Cd300lf	CD300 molecule like family member F	protein_coding_gene	11
MGI:2442416	Itpripl2	inositol 1,4,5-triphosphate receptor interacting protein-like 2	protein_coding_gene	7
MGI:2442473	Rhbdf2	rhomboid 5 homolog 2	protein_coding_gene	11
MGI:2442822	Ifi208	interferon activated gene 208	protein_coding_gene	1
MGI:2442851	Plxna4os1	plexin A4, opposite strand 1	antisense_lncRNA_gene	6
MGI:2442858	Ddx58	DEAD (Asp-Glu-Ala-Asp) box polypeptide 58	protein_coding_gene	4
MGI:2443016	Ifi44	interferon-induced protein 44	protein_coding_gene	3
MGI:2443256	Siglech	sialic acid binding Ig-like lectin H	protein_coding_gene	7
MGI:2443478	B430306N03Rik	RIKEN cDNA B430306N03 gene	protein_coding_gene	17
MGI:2443588	Pik3r5	phosphoinositide-3-kinase regulatory subunit 5	protein_coding_gene	11
MGI:2443687	Arhgap25	Rho GTPase activating protein 25	protein_coding_gene	6
MGI:2444049	P4ha3	procollagen-proline, 2-oxoglutarate 4-dioxygenase (proline 4-hydroxylase), alpha polypeptide III	protein_coding_gene	7
MGI:2444054	Arl11	ADP-ribosylation factor-like 11	protein_coding_gene	14
MGI:2444128	Rasal3	RAS protein activator like 3	protein_coding_gene	17
MGI:2444421	Gbp7	guanylate binding protein 7	protein_coding_gene	3
MGI:2445077	Lacc1	laccase domain containing 1	protein_coding_gene	14
MGI:2445121	Slfn9	schlafen 9	protein_coding_gene	11
MGI:2445221	Cd109	CD109 antigen	protein_coding_gene	9
MGI:2445284	Lrrc25	leucine rich repeat containing 25	protein_coding_gene	8
MGI:2445289	Plac8	placenta-specific 8	protein_coding_gene	5
MGI:2446213	Themis2	thymocyte selection associated family member 2	protein_coding_gene	4
MGI:2447166	Cmtm7	CKLF-like MARVEL transmembrane domain containing 7	protein_coding_gene	9
MGI:2448427	Hist1h4h	histone cluster 1, H4h	protein_coding_gene	13
MGI:2449119	A2m	alpha-2-macroglobulin	protein_coding_gene	6
MGI:2450529	Pilra	paired immunoglobin-like type 2 receptor alpha	protein_coding_gene	5
MGI:2653833	Nlrp3	NLR family, pyrin domain containing 3	protein_coding_gene	11
MGI:2654575	Cybrd1	cytochrome b reductase 1	protein_coding_gene	2
MGI:2656973	Dtx3l	deltex 3-like, E3 ubiquitin ligase	protein_coding_gene	16
MGI:2670962	Hk3	hexokinase 3	protein_coding_gene	13
MGI:2670964	Tent5a	terminal nucleotidyltransferase 5A	protein_coding_gene	9
MGI:2672859	Slfn8	schlafen 8	protein_coding_gene	11
MGI:2673874	P2ry6	pyrimidinergic receptor P2Y, G-protein coupled, 6	protein_coding_gene	7
MGI:2674093	Psd4	pleckstrin and Sec7 domain containing 4	protein_coding_gene	2
MGI:2675303	Tnfrsf14	tumor necrosis factor receptor superfamily, member 14 (herpesvirus entry mediator)	protein_coding_gene	4
MGI:2681107	Siglecf	sialic acid binding Ig-like lectin F	protein_coding_gene	7
MGI:2684861	Nlrp1a	NLR family, pyrin domain containing 1A	protein_coding_gene	11
MGI:2684948	Arhgap30	Rho GTPase activating protein 30	protein_coding_gene	1
MGI:2685298	Trim56	tripartite motif-containing 56	protein_coding_gene	5
MGI:2685731	Milr1	mast cell immunoglobulin like receptor 1	protein_coding_gene	11
MGI:2685918	Lpar5	lysophosphatidic acid receptor 5	protein_coding_gene	6
MGI:2686922	Klhl6	kelch-like 6	protein_coding_gene	16
MGI:3028642	Iqgap3	IQ motif containing GTPase activating protein 3	protein_coding_gene	3
MGI:3032636	Ugt1a7c	UDP glucuronosyltransferase 1 family, polypeptide A7C	protein_coding_gene	1
MGI:3035181	Trim30d	tripartite motif-containing 30D	protein_coding_gene	7
MGI:3040056	Ticam2	toll-like receptor adaptor molecule 2	protein_coding_gene	18
MGI:3041120	Ifi211	interferon activated gene 211	protein_coding_gene	1
MGI:3043001	AB124611	cDNA sequence AB124611	protein_coding_gene	9
MGI:3045213	Tlr13	toll-like receptor 13	protein_coding_gene	X
MGI:3045221	Tlr12	toll-like receptor 12	protein_coding_gene	4
MGI:3045325	Ip6k3	inositol hexaphosphate kinase 3	protein_coding_gene	17
MGI:3582959	Nlrp1b	NLR family, pyrin domain containing 1B	protein_coding_gene	11
MGI:3583961	C920009B18Rik	RIKEN cDNA C920009B18 gene	lincRNA_gene	10
MGI:3584360	Gm1966	predicted gene 1966	pseudogene	7
MGI:3584510	Wdfy4	WD repeat and FYVE domain containing 4	protein_coding_gene	14
MGI:3588218	F830016B08Rik	RIKEN cDNA F830016B08 gene	protein_coding_gene	18
MGI:3605620	Gbp9	guanylate-binding protein 9	protein_coding_gene	5
MGI:3606214	Lpcat2	lysophosphatidylcholine acyltransferase 2	protein_coding_gene	8
MGI:3610314	Scimp	SLP adaptor and CSK interacting membrane protein	protein_coding_gene	11
MGI:3611448	Bin2	bridging integrator 2	protein_coding_gene	15
MGI:3612191	Nlrc5	NLR family, CARD domain containing 5	protein_coding_gene	8
MGI:3615484	Tagap	T cell activation Rho GTPase activating protein	protein_coding_gene	17
MGI:3643814	Gm4841	predicted gene 4841	protein_coding_gene	18
MGI:3644071	Gm6548	predicted gene 6548	pseudogene	17
MGI:3644417	Gm5086	predicted gene 5086	lincRNA_gene	13
MGI:3644953	Gm4951	predicted gene 4951	protein_coding_gene	18
MGI:3645205	Gm5431	predicted gene 5431	protein_coding_gene	11
MGI:3645789	Phf11b	PHD finger protein 11B	protein_coding_gene	14
MGI:3646307	Gbp11	guanylate binding protein 11	polymorphic_pseudogene	5
MGI:3647196	Lilra5	leukocyte immunoglobulin-like receptor, subfamily A (with TM domain), member 5	protein_coding_gene	7
MGI:3649299	Gm12250	predicted gene 12250	pseudogene	11
MGI:3649773	Wfdc17	WAP four-disulfide core domain 17	protein_coding_gene	11
MGI:3695276	Ifi213	interferon activated gene 213	protein_coding_gene	1
MGI:3698419	Ifit3b	interferon-induced protein with tetratricopeptide repeats 3B	protein_coding_gene	19
MGI:3702467	Sp140	Sp140 nuclear body protein	protein_coding_gene	1
MGI:3710083	Tgtp2	T cell specific GTPase 2	protein_coding_gene	11
MGI:3712326	Parp10	poly (ADP-ribose) polymerase family, member 10	protein_coding_gene	15
MGI:3772572	Xaf1	XIAP associated factor 1	protein_coding_gene	11
MGI:4359647	Gbp10	guanylate-binding protein 10	protein_coding_gene	5
MGI:4821183	Trim12c	tripartite motif-containing 12C	protein_coding_gene	7
MGI:4840510	BC147527	cDNA sequence BC147527	protein_coding_gene	13
MGI:88022	Ang	angiogenin, ribonuclease, RNase A family, 5	protein_coding_gene	14
MGI:88127	B2m	beta-2 microglobulin	protein_coding_gene	2
MGI:88140	Bcl3	B cell leukemia/lymphoma 3	protein_coding_gene	7
MGI:88216	Btk	Bruton agammaglobulinemia tyrosine kinase	protein_coding_gene	X
MGI:88222	Tspo	translocator protein	protein_coding_gene	15
MGI:88223	C1qa	complement component 1, q subcomponent, alpha polypeptide	protein_coding_gene	4
MGI:88224	C1qb	complement component 1, q subcomponent, beta polypeptide	protein_coding_gene	4
MGI:88225	C1qc	complement component 1, q subcomponent, C chain	protein_coding_gene	4
MGI:88226	C2	complement component 2 (within H-2S)	protein_coding_gene	17
MGI:88227	C3	complement component 3	protein_coding_gene	17
MGI:88228	C4b	complement component 4B (Chido blood group)	protein_coding_gene	17
MGI:88232	C5ar1	complement component 5a receptor 1	protein_coding_gene	7
MGI:88318	Cd14	CD14 antigen	protein_coding_gene	18
MGI:88322	Cd22	CD22 antigen	protein_coding_gene	7
MGI:88330	Cd37	CD37 antigen	protein_coding_gene	7
MGI:88336	Cd40	CD40 antigen	protein_coding_gene	2
MGI:88338	Cd44	CD44 antigen	protein_coding_gene	2
MGI:88339	Cd48	CD48 antigen	protein_coding_gene	1
MGI:88341	Cd53	CD53 antigen	protein_coding_gene	3
MGI:88342	Cd68	CD68 antigen	protein_coding_gene	11
MGI:88343	Cd69	CD69 antigen	protein_coding_gene	6
MGI:88345	Cd72	CD72 antigen	protein_coding_gene	4
MGI:88351	Cdk1	cyclin-dependent kinase 1	protein_coding_gene	10
MGI:88384	F9	coagulation factor IX	protein_coding_gene	X
MGI:88555	Ctla2b	cytotoxic T lymphocyte-associated protein 2 beta	protein_coding_gene	13
MGI:88562	Ctsd	cathepsin D	protein_coding_gene	7
MGI:88574	Cybb	cytochrome b-245, beta polypeptide	protein_coding_gene	X
MGI:893584	Gngt2	guanine nucleotide binding protein (G protein), gamma transducing activity polypeptide 2	protein_coding_gene	11
MGI:893587	Dok1	docking protein 1	protein_coding_gene	6
MGI:95496	Fcer1g	Fc receptor, IgE, high affinity I, gamma polypeptide	protein_coding_gene	1
MGI:95498	Fcgr1	Fc receptor, IgG, high affinity I	protein_coding_gene	3
MGI:95499	Fcgr2b	Fc receptor, IgG, low affinity IIb	protein_coding_gene	1
MGI:95500	Fcgr3	Fc receptor, IgG, low affinity III	protein_coding_gene	1
MGI:95514	Fes	feline sarcoma oncogene	protein_coding_gene	7
MGI:95527	Fgr	FGR proto-oncogene, Src family tyrosine kinase	protein_coding_gene	4
MGI:95676	Gcnt1	glucosaminyl (N-acetyl) transferase 1, core 2	protein_coding_gene	19
MGI:95697	Gfap	glial fibrillary acidic protein	protein_coding_gene	11
MGI:95704	Ggta1	glycoprotein galactosyltransferase alpha 1, 3	protein_coding_gene	2
MGI:95770	Gna15	guanine nucleotide binding protein, alpha 15	protein_coding_gene	10
MGI:95832	Grn	granulin	protein_coding_gene	11
MGI:95872	Gusb	glucuronidase, beta	protein_coding_gene	5
MGI:95896	H2-D1	histocompatibility 2, D region locus 1	protein_coding_gene	17
MGI:95904	H2-K1	histocompatibility 2, K1, K region	protein_coding_gene	17
MGI:95915	H2-M3	histocompatibility 2, M region locus 3	protein_coding_gene	17
MGI:95922	H2-DMb1	histocompatibility 2, class II, locus Mb1	protein_coding_gene	17
MGI:95924	H2-Oa	histocompatibility 2, O region alpha locus	protein_coding_gene	17
MGI:95925	H2-Ob	histocompatibility 2, O region beta locus	protein_coding_gene	17
MGI:95933	H2-Q4	histocompatibility 2, Q region locus 4	protein_coding_gene	17
MGI:95934	H2-Q5	histocompatibility 2, Q region locus 5	polymorphic_pseudogene	17
MGI:95942	H2-T10	histocompatibility 2, T region locus 10	polymorphic_pseudogene	17
MGI:95957	H2-T23	histocompatibility 2, T region locus 23	protein_coding_gene	17
MGI:95958	H2-T24	histocompatibility 2, T region locus 24	protein_coding_gene	17
MGI:96052	Hck	hemopoietic cell kinase	protein_coding_gene	2
MGI:96055	Ptpn6	protein tyrosine phosphatase, non-receptor type 6	protein_coding_gene	6
MGI:96073	Hexa	hexosaminidase A	protein_coding_gene	9
MGI:96074	Hexb	hexosaminidase B	protein_coding_gene	13
MGI:96086	Hhex	hematopoietically expressed homeobox	protein_coding_gene	19
MGI:96109	Hlx	H2.0-like homeobox	protein_coding_gene	1
MGI:96163	Hmox1	heme oxygenase 1	protein_coding_gene	8
MGI:96392	Icam1	intercellular adhesion molecule 1	protein_coding_gene	9
MGI:96395	Irf8	interferon regulatory factor 8	protein_coding_gene	8
MGI:96429	Ifi204	interferon activated gene 204	protein_coding_gene	1
MGI:96538	Il10ra	interleukin 10 receptor, alpha	protein_coding_gene	9
MGI:96540	Il12b	interleukin 12b	protein_coding_gene	11
MGI:96542	Il1a	interleukin 1 alpha	protein_coding_gene	2
MGI:96543	Il1b	interleukin 1 beta	protein_coding_gene	2
MGI:96544	Casp1	caspase 1	protein_coding_gene	9
MGI:96547	Il1rn	interleukin 1 receptor antagonist	protein_coding_gene	2
MGI:96551	Il2rg	interleukin 2 receptor, gamma chain	protein_coding_gene	X
MGI:96607	Itgam	integrin alpha M	protein_coding_gene	7
MGI:96609	Itgax	integrin alpha X	protein_coding_gene	7
MGI:96611	Itgb2	integrin beta 2	protein_coding_gene	10
MGI:96614	Itgb5	integrin beta 5	protein_coding_gene	16
MGI:96757	Lcn2	lipocalin 2	protein_coding_gene	2
MGI:96778	Lgals3	lectin, galactose binding, soluble 3	protein_coding_gene	14
MGI:96824	Tlr4	toll-like receptor 4	protein_coding_gene	4
MGI:96878	Blnk	B cell linker	protein_coding_gene	19
MGI:96885	Ly9	lymphocyte antigen 9	protein_coding_gene	1
MGI:96891	Lyl1	lymphoblastomic leukemia 1	protein_coding_gene	8
MGI:96892	Lyn	LYN proto-oncogene, Src family tyrosine kinase	protein_coding_gene	4
MGI:96897	Lyz2	lysozyme 2	protein_coding_gene	10
MGI:97005	Mmp12	matrix metallopeptidase 12	protein_coding_gene	9
MGI:97072	Gbp4	guanylate binding protein 4	protein_coding_gene	5
MGI:97167	Msn	moesin	protein_coding_gene	X
MGI:97243	Mx1	MX dynamin-like GTPase 1	protein_coding_gene	16
MGI:97244	Mx2	MX dynamin-like GTPase 2	polymorphic_pseudogene	16
MGI:97283	Ncf1	neutrophil cytosolic factor 1	protein_coding_gene	5
MGI:97284	Ncf2	neutrophil cytosolic factor 2	protein_coding_gene	1
MGI:97429	Oas1g	2'-5' oligoadenylate synthetase 1G	protein_coding_gene	5
MGI:97430	Oas1b	2'-5' oligoadenylate synthetase 1B	polymorphic_pseudogene	5
MGI:97611	Plau	plasminogen activator, urokinase	protein_coding_gene	14
MGI:97612	Plaur	plasminogen activator, urokinase receptor	protein_coding_gene	7
MGI:97616	Plcg2	phospholipase C, gamma 2	protein_coding_gene	8
MGI:97756	Srgn	serglycin	protein_coding_gene	10
MGI:97810	Ptprc	protein tyrosine phosphatase, receptor type, C	protein_coding_gene	1
MGI:97846	Rac2	Rac family small GTPase 2	protein_coding_gene	15
MGI:98178	Trim30a	tripartite motif-containing 30A	protein_coding_gene	7
MGI:98259	Ccl2	chemokine (C-C motif) ligand 2	protein_coding_gene	11
MGI:98260	Ccl3	chemokine (C-C motif) ligand 3	protein_coding_gene	11
MGI:98261	Ccl4	chemokine (C-C motif) ligand 4	protein_coding_gene	11
MGI:98262	Ccl5	chemokine (C-C motif) ligand 5	protein_coding_gene	11
MGI:98263	Ccl6	chemokine (C-C motif) ligand 6	protein_coding_gene	11
MGI:98282	Spi1	spleen focus forming virus (SFFV) proviral integration oncogene	protein_coding_gene	2
MGI:98389	Spp1	secreted phosphoprotein 1	protein_coding_gene	5
MGI:98483	Tap1	transporter 1, ATP-binding cassette, sub-family B (MDR/TAP)	protein_coding_gene	17
MGI:98484	Tap2	transporter 2, ATP-binding cassette, sub-family B (MDR/TAP)	protein_coding_gene	17
MGI:98497	Tbxas1	thromboxane A synthase 1, platelet	protein_coding_gene	6
MGI:98725	Tgfb1	transforming growth factor, beta 1	protein_coding_gene	7
MGI:98729	Tgfbr2	transforming growth factor, beta receptor II	protein_coding_gene	9
MGI:98730	Tgm1	transglutaminase 1, K polypeptide	protein_coding_gene	14
MGI:98752	Timp1	tissue inhibitor of metalloproteinase 1	protein_coding_gene	X
MGI:98790	Top2a	topoisomerase (DNA) II alpha	protein_coding_gene	11
MGI:98923	Vav1	vav 1 oncogene	protein_coding_gene	17
MGI:98932	Vim	vimentin	protein_coding_gene	2
MGI:98973	Xdh	xanthine dehydrogenase	protein_coding_gene	17
MGI:98976	Xlr	X-linked lymphocyte-regulated	protein_coding_gene	X
MGI:99180	Zfp36	zinc finger protein 36	protein_coding_gene	7
MGI:99440	Cd33	CD33 antigen	protein_coding_gene	7
MGI:99448	Ifi47	interferon gamma inducible protein 47	protein_coding_gene	11
MGI:99449	Ifit2	interferon-induced protein with tetratricopeptide repeats 2	protein_coding_gene	19
MGI:99450	Ifit1	interferon-induced protein with tetratricopeptide repeats 1	protein_coding_gene	19
MGI:99480	Cebpa	CCAAT/enhancer binding protein (C/EBP), alpha	protein_coding_gene	7
MGI:99512	Ccl7	chemokine (C-C motif) ligand 7	protein_coding_gene	11
MGI:99515	Syk	spleen tyrosine kinase	protein_coding_gene	13
MGI:99554	Lgals3bp	lectin, galactoside-binding, soluble, 3 binding protein	protein_coding_gene	11
MGI:99668	Siglec1	sialic acid binding Ig-like lectin 1, sialoadhesin	protein_coding_gene	2
MGI:99852	Runx1	runt related transcription factor 1	protein_coding_gene	16
MGI:99928	Jak3	Janus kinase 3	protein_coding_gene	8

## Sheet: CBE vs Control_down (5)
Gene Primar Identifier	Gene Symbol	Gene Name	Gene Type	Gene Chromosome
MGI:1341204	Aqp6	aquaporin 6	protein_coding_gene	15
MGI:1355553	Atoh7	atonal bHLH transcription factor 7	protein_coding_gene	10
MGI:1919010	Etnppl	ethanolamine phosphate phospholyase	protein_coding_gene	3
MGI:88417	Clcn1	chloride channel, voltage-sensitive 1	protein_coding_gene	6
MGI:99502	Ltbp2	latent transforming growth factor beta binding protein 2	protein_coding_gene	12

## Sheet: SVNI vs Control_up (1724)
Gene Primar Identifier	Gene Symbol	Gene Name	Gene Type	Gene Chromosome
MGI:101762	Elk3	ELK3, member of ETS oncogene family	protein_coding_gene	10
MGI:101769	Mcl1	myeloid cell leukemia sequence 1	protein_coding_gene	3
MGI:101771	Sntb2	syntrophin, basic 2	protein_coding_gene	8
MGI:101773	Cd86	CD86 antigen	protein_coding_gene	16
MGI:101775	Cd80	CD80 antigen	protein_coding_gene	16
MGI:101784	Nes	nestin	protein_coding_gene	3
MGI:101835	Traf2	TNF receptor-associated factor 2	protein_coding_gene	2
MGI:101836	Traf1	TNF receptor-associated factor 1	protein_coding_gene	2
MGI:101845	Mcm3	minichromosome maintenance complex component 3	protein_coding_gene	1
MGI:101847	Ifi205	interferon activated gene 205	protein_coding_gene	1
MGI:101878	Ccl8	chemokine (C-C motif) ligand 8	protein_coding_gene	11
MGI:101900	Mmp14	matrix metallopeptidase 14 (membrane-inserted)	protein_coding_gene	14
MGI:101906	Klra2	killer cell lectin-like receptor, subfamily A, member 2	protein_coding_gene	6
MGI:101911	Dusp2	dual specificity phosphatase 2	protein_coding_gene	2
MGI:101922	Tnc	tenascin C	protein_coding_gene	4
MGI:101940	Arhgdib	Rho, GDP dissociation inhibitor (GDI) beta	protein_coding_gene	6
MGI:102468	Pla2r1	phospholipase A2 receptor 1	protein_coding_gene	2
MGI:102469	Nfatc1	nuclear factor of activated T cells, cytoplasmic, calcineurin dependent 1	protein_coding_gene	18
MGI:102563	Dct	dopachrome tautomerase	protein_coding_gene	14
MGI:102672	Runx3	runt related transcription factor 3	protein_coding_gene	4
MGI:102675	Crym	crystallin, mu	protein_coding_gene	7
MGI:102687	Bcl2a1a	B cell leukemia/lymphoma 2 related protein A1a	protein_coding_gene	9
MGI:102701	Lilrb4a	leukocyte immunoglobulin-like receptor, subfamily B, member 4A	protein_coding_gene	10
MGI:102702	Lilr4b	leukocyte immunoglobulin-like receptor, subfamily B, member 4B	protein_coding_gene	10
MGI:102716	Cryba4	crystallin, beta A4	protein_coding_gene	5
MGI:102749	Trim25	tripartite motif-containing 25	protein_coding_gene	11
MGI:102772	Gbp2	guanylate binding protein 2	protein_coding_gene	3
MGI:102789	Rab20	RAB20, member RAS oncogene family	protein_coding_gene	8
MGI:102805	Entpd1	ectonucleoside triphosphate diphosphohydrolase 1	protein_coding_gene	19
MGI:102811	Lmo2	LIM domain only 2	protein_coding_gene	2
MGI:102845	Bdkrb2	bradykinin receptor, beta 2	protein_coding_gene	12
MGI:102960	Txk	TXK tyrosine kinase	protein_coding_gene	5
MGI:103011	Ccr7	chemokine (C-C motif) receptor 7	protein_coding_gene	11
MGI:103014	Il15	interleukin 15	protein_coding_gene	8
MGI:103034	Stat6	signal transducer and activator of transcription 6	protein_coding_gene	10
MGI:103036	Stat5a	signal transducer and activator of transcription 5A	protein_coding_gene	11
MGI:103038	Stat3	signal transducer and activator of transcription 3	protein_coding_gene	11
MGI:103039	Stat2	signal transducer and activator of transcription 2	protein_coding_gene	10
MGI:103060	Ecm1	extracellular matrix protein 1	protein_coding_gene	3
MGI:103062	Stat4	signal transducer and activator of transcription 4	protein_coding_gene	1
MGI:103063	Stat1	signal transducer and activator of transcription 1	protein_coding_gene	1
MGI:103070	H2-Ab1	histocompatibility 2, class II antigen A, beta 1	protein_coding_gene	17
MGI:103076	Vdr	vitamin D (1,25-dihydroxyvitamin D3) receptor	protein_coding_gene	15
MGI:103098	Pdpn	podoplanin	protein_coding_gene	4
MGI:103107	F10	coagulation factor X	protein_coding_gene	8
MGI:103118	Btn1a1	butyrophilin, subfamily 1, member A1	protein_coding_gene	13
MGI:103170	Gfi1	growth factor independent 1 transcription repressor	protein_coding_gene	5
MGI:103190	Muc13	mucin 13, epithelial transmembrane	protein_coding_gene	16
MGI:103197	Mcm5	minichromosome maintenance complex component 5	protein_coding_gene	8
MGI:103206	Acod1	aconitate decarboxylase 1	protein_coding_gene	14
MGI:103266	Fgl2	fibrinogen-like protein 2	protein_coding_gene	5
MGI:103267	Eif4ebp1	eukaryotic translation initiation factor 4E binding protein 1	protein_coding_gene	8
MGI:103289	Relb	avian reticuloendotheliosis viral (v-rel) oncogene related B	protein_coding_gene	7
MGI:103292	Rab19	RAB19, member RAS oncogene family	protein_coding_gene	6
MGI:103298	Apobec1	apolipoprotein B mRNA editing enzyme, catalytic polypeptide 1	protein_coding_gene	6
MGI:103300	Rbl1	RB transcriptional corepressor like 1	protein_coding_gene	2
MGI:103573	Cebpd	CCAAT/enhancer binding protein (C/EBP), delta	protein_coding_gene	16
MGI:103576	Ccl11	chemokine (C-C motif) ligand 11	protein_coding_gene	11
MGI:103579	Madcam1	mucosal vascular addressin cell adhesion molecule 1	protein_coding_gene	10
MGI:104295	Sla	src-like adaptor	protein_coding_gene	15
MGI:104311	Ptger4	prostaglandin E receptor 4 (subtype EP4)	protein_coding_gene	15
MGI:104533	Ccl9	chemokine (C-C motif) ligand 9	protein_coding_gene	11
MGI:104539	Apof	apolipoprotein F	protein_coding_gene	10
MGI:104555	Mafb	v-maf musculoaponeurotic fibrosarcoma oncogene family, protein B (avian)	protein_coding_gene	2
MGI:104556	Cdkn1a	cyclin-dependent kinase inhibitor 1A (P21)	protein_coding_gene	17
MGI:104559	Rcn1	reticulocalbin 1	protein_coding_gene	2
MGI:104568	Hcls1	hematopoietic cell specific Lyn substrate 1	protein_coding_gene	16
MGI:104579	Il12rb1	interleukin 12 receptor, beta 1	protein_coding_gene	8
MGI:104596	Procr	protein C receptor, endothelial	protein_coding_gene	2
MGI:104603	Sh3bp1	SH3-domain binding protein 1	protein_coding_gene	15
MGI:104611	Mdfic	MyoD family inhibitor domain containing	protein_coding_gene	6
MGI:104618	Ccr1	chemokine (C-C motif) receptor 1	protein_coding_gene	9
MGI:104641	Ptx3	pentraxin related gene	protein_coding_gene	3
MGI:104644	Il15ra	interleukin 15 receptor, alpha chain	protein_coding_gene	2
MGI:104650	Cnr2	cannabinoid receptor 2 (macrophage)	protein_coding_gene	4
MGI:104662	Pml	promyelocytic leukemia	protein_coding_gene	9
MGI:104665	Soat1	sterol O-acyltransferase 1	protein_coding_gene	1
MGI:104667	Hmmr	hyaluronan mediated motility receptor (RHAMM)	protein_coding_gene	11
MGI:104670	Fkbp5	FK506 binding protein 5	protein_coding_gene	17
MGI:104678	Tm4sf1	transmembrane 4 superfamily member 1	protein_coding_gene	3
MGI:104741	Nfkbia	nuclear factor of kappa light polypeptide gene enhancer in B cells inhibitor, alpha	protein_coding_gene	12
MGI:104749	Osm	oncostatin M	protein_coding_gene	11
MGI:104772	Cdk2	cyclin-dependent kinase 2	protein_coding_gene	10
MGI:104796	Ltb	lymphotoxin B	protein_coding_gene	17
MGI:104798	Tnf	tumor necrosis factor	protein_coding_gene	17
MGI:104808	Lcp1	lymphocyte cytosolic protein 1	protein_coding_gene	14
MGI:104814	Ier3	immediate early response 3	protein_coding_gene	17
MGI:104815	Ier2	immediate early response 2	protein_coding_gene	8
MGI:104838	Spata13	spermatogenesis associated 13	protein_coding_gene	14
MGI:104847	Adora3	adenosine A3 receptor	protein_coding_gene	3
MGI:104848	Inpp1	inositol polyphosphate-1-phosphatase	protein_coding_gene	1
MGI:104875	Ltbr	lymphotoxin B receptor	protein_coding_gene	6
MGI:104879	Pdcd1	programmed cell death 1	protein_coding_gene	1
MGI:104897	Rest	RE1-silencing transcription factor	protein_coding_gene	5
MGI:104960	Tnfaip2	tumor necrosis factor, alpha-induced protein 2	protein_coding_gene	12
MGI:105045	Serpina3n	serine (or cysteine) peptidase inhibitor, clade A, member 3N	protein_coding_gene	12
MGI:105046	Serpina3g	serine (or cysteine) peptidase inhibitor, clade A, member 3G	protein_coding_gene	12
MGI:105052	Il13ra1	interleukin 13 receptor, alpha 1	protein_coding_gene	X
MGI:105057	Cdh5	cadherin 5	protein_coding_gene	8
MGI:105059	Was	Wiskott-Aldrich syndrome	protein_coding_gene	X
MGI:105081	Tes	testis derived transcript	protein_coding_gene	6
MGI:105093	Cnn2	calponin 2	protein_coding_gene	10
MGI:105107	P2ry2	purinergic receptor P2Y, G-protein coupled 2	protein_coding_gene	7
MGI:105112	Hpx	hemopexin	protein_coding_gene	7
MGI:105304	Il6ra	interleukin 6 receptor, alpha	protein_coding_gene	3
MGI:105305	Slc1a5	solute carrier family 1 (neutral amino acid transporter), member 5	protein_coding_gene	7
MGI:105367	Il4ra	interleukin 4 receptor, alpha	protein_coding_gene	7
MGI:105370	Bst1	bone marrow stromal cell antigen 1	protein_coding_gene	5
MGI:105380	Mcm2	minichromosome maintenance complex component 2	protein_coding_gene	6
MGI:105383	Il18r1	interleukin 18 receptor 1	protein_coding_gene	1
MGI:105492	Lair1	leukocyte-associated Ig-like receptor 1	protein_coding_gene	7
MGI:105940	Renbp	renin binding protein	protein_coding_gene	X
MGI:105975	Cfb	complement factor B	protein_coding_gene	17
MGI:106012	Tagln	transgelin	protein_coding_gene	9
MGI:106023	Hmga2-ps1	high mobility group AT-hook 2, pseudogene 1	pseudogene	1
MGI:106028	Rhoc	ras homolog family member C	protein_coding_gene	3
MGI:106035	Mki67	antigen identified by monoclonal antibody Ki 67	protein_coding_gene	7
MGI:106066	Ptafr	platelet-activating factor receptor	protein_coding_gene	4
MGI:106185	Ccr2	chemokine (C-C motif) receptor 2	protein_coding_gene	9
MGI:106209	Hells	helicase, lymphoid specific	protein_coding_gene	19
MGI:106362	Sco1	SCO1 cytochrome c oxidase assembly protein	protein_coding_gene	11
MGI:106588	Lag3	lymphocyte-activation gene 3	protein_coding_gene	6
MGI:106591	Matn1	matrilin 1, cartilage matrix protein	protein_coding_gene	4
MGI:106603	Serpinb9	serine (or cysteine) peptidase inhibitor, clade B, member 9	protein_coding_gene	13
MGI:106639	Mthfr	methylenetetrahydrofolate reductase	protein_coding_gene	4
MGI:106651	Ly6e	lymphocyte antigen 6 complex, locus E	protein_coding_gene	15
MGI:106657	Trim21	tripartite motif-containing 21	protein_coding_gene	7
MGI:106660	Sprr1a	small proline-rich protein 1A	protein_coding_gene	3
MGI:106662	Ly75	lymphocyte antigen 75	protein_coding_gene	2
MGI:106664	Cd93	CD93 antigen	protein_coding_gene	2
MGI:106686	Pon3	paraoxonase 3	protein_coding_gene	6
MGI:106689	Selplg	selectin, platelet (p-selectin) ligand	protein_coding_gene	5
MGI:106903	Gucy2c	guanylate cyclase 2c	protein_coding_gene	6
MGI:106912	Adgre1	adhesion G protein-coupled receptor E1	protein_coding_gene	17
MGI:106924	Melk	maternal embryonic leucine zipper kinase	protein_coding_gene	4
MGI:107168	Aurkb	aurora kinase B	protein_coding_gene	11
MGI:107170	Ptpn22	protein tyrosine phosphatase, non-receptor type 22 (lymphoid)	protein_coding_gene	3
MGI:107173	Serpinf2	serine (or cysteine) peptidase inhibitor, clade F, member 2	protein_coding_gene	11
MGI:107179	Fosl1	fos-like antigen 1	protein_coding_gene	19
MGI:107180	Elf1	E74-like factor 1	protein_coding_gene	14
MGI:107182	Ccr5	chemokine (C-C motif) receptor 5	protein_coding_gene	9
MGI:107285	Ctsh	cathepsin H	protein_coding_gene	9
MGI:107341	Ctss	cathepsin S	protein_coding_gene	3
MGI:107357	Inpp5d	inositol polyphosphate-5-phosphatase D	protein_coding_gene	1
MGI:107361	Ctse	cathepsin E	protein_coding_gene	1
MGI:107375	Pctp	phosphatidylcholine transfer protein	protein_coding_gene	11
MGI:107379	Gstt1	glutathione S-transferase, theta 1	protein_coding_gene	10
MGI:107399	Il17ra	interleukin 17 receptor A	protein_coding_gene	6
MGI:107414	Tnfsf10	tumor necrosis factor (ligand) superfamily, member 10	protein_coding_gene	3
MGI:107430	Gdnf	glial cell line derived neurotrophic factor	protein_coding_gene	15
MGI:107443	Fpr1	formyl peptide receptor 1	protein_coding_gene	17
MGI:107465	Plcb2	phospholipase C, beta 2	protein_coding_gene	2
MGI:107505	Alox5ap	arachidonate 5-lipoxygenase activating protein	protein_coding_gene	5
MGI:107527	Ly6a	lymphocyte antigen 6 complex, locus A	protein_coding_gene	15
MGI:107538	Klrb1c	killer cell lectin-like receptor subfamily B member 1C	protein_coding_gene	6
MGI:107539	Klrb1b	killer cell lectin-like receptor subfamily B member 1B	protein_coding_gene	6
MGI:107548	Traf5	TNF receptor-associated factor 5	protein_coding_gene	1
MGI:107567	Irgm1	immunity-related GTPase family M member 1	protein_coding_gene	11
MGI:107587	Irf9	interferon regulatory factor 9	protein_coding_gene	14
MGI:107613	Il11	interleukin 11	protein_coding_gene	7
MGI:107656	Ifng	interferon gamma	protein_coding_gene	10
MGI:107657	Ifnb1	interferon beta 1, fibroblast	protein_coding_gene	4
MGI:107673	Akr1b8	aldo-keto reductase family 1, member B8	protein_coding_gene	6
MGI:107700	Casp4	caspase 4, apoptosis-related cysteine peptidase	protein_coding_gene	9
MGI:107711	Myo1f	myosin IF	protein_coding_gene	17
MGI:107717	Myh9	myosin, heavy polypeptide 9, non-muscle	protein_coding_gene	15
MGI:107729	Igtp	interferon gamma induced GTPase	protein_coding_gene	11
MGI:107741	Pvr	poliovirus receptor	protein_coding_gene	7
MGI:107742	Stra6	stimulated by retinoic acid gene 6	protein_coding_gene	9
MGI:107776	Gadd45b	growth arrest and DNA-damage-inducible 45 beta	protein_coding_gene	10
MGI:107799	Gadd45a	growth arrest and DNA-damage-inducible 45 alpha	protein_coding_gene	6
MGI:107821	Has2	hyaluronan synthase 2	protein_coding_gene	15
MGI:107825	Adam8	a disintegrin and metallopeptidase domain 8	protein_coding_gene	7
MGI:107859	Gpr18	G protein-coupled receptor 18	protein_coding_gene	14
MGI:107899	Cd36	CD36 molecule	protein_coding_gene	5
MGI:107928	Aldh1a2	aldehyde dehydrogenase family 1, subfamily A2	protein_coding_gene	9
MGI:107933	Mns1	meiosis-specific nuclear structural protein 1	protein_coding_gene	9
MGI:107941	Emp1	epithelial membrane protein 1	protein_coding_gene	6
MGI:107945	Zfp36l2	zinc finger protein 36, C3H type-like 2	protein_coding_gene	17
MGI:108005	Myd88	myeloid differentiation primary response gene 88	protein_coding_gene	9
MGI:108017	Laptm4a	lysosomal-associated protein transmembrane 4A	protein_coding_gene	12
MGI:108029	Scn10a	sodium channel, voltage-gated, type X, alpha	protein_coding_gene	9
MGI:108031	Gpr65	G-protein coupled receptor 65	protein_coding_gene	12
MGI:108038	Glrp1	glutamine repeat protein 1	protein_coding_gene	1
MGI:108046	Laptm5	lysosomal-associated protein transmembrane 5	protein_coding_gene	4
MGI:108058	Adm	adrenomedullin	protein_coding_gene	7
MGI:108068	Cxcl1	chemokine (C-X-C motif) ligand 1	protein_coding_gene	5
MGI:108069	Ccna2	cyclin A2	protein_coding_gene	3
MGI:108076	Frrs1	ferric-chelate reductase 1	protein_coding_gene	3
MGI:108085	Hpgd	hydroxyprostaglandin dehydrogenase 15 (NAD)	protein_coding_gene	8
MGI:108093	Bid	BH3 interacting domain death agonist	protein_coding_gene	6
MGI:108095	Zfp185	zinc finger protein 185	protein_coding_gene	X
MGI:108212	Ripk1	receptor (TNFRSF)-interacting serine-threonine kinase 1	protein_coding_gene	13
MGI:108224	Ccl12	chemokine (C-C motif) ligand 12	protein_coding_gene	11
MGI:108384	Btg2	B cell translocation gene 2, anti-proliferative	protein_coding_gene	1
MGI:108389	Kif4	kinesin family member 4	protein_coding_gene	X
MGI:108395	Vnn1	vanin 1	protein_coding_gene	10
MGI:108410	Ptpn18	protein tyrosine phosphatase, non-receptor type 18	protein_coding_gene	1
MGI:108420	Nfe2l2	nuclear factor, erythroid derived 2, like 2	protein_coding_gene	2
MGI:108424	Lrmp	lymphoid-restricted membrane protein	protein_coding_gene	6
MGI:108445	Ciita	class II transactivator	protein_coding_gene	16
MGI:108446	Rhod	ras homolog family member D	protein_coding_gene	19
MGI:108448	Angpt1	angiopoietin 1	protein_coding_gene	15
MGI:108482	Hrh2	histamine receptor H2	protein_coding_gene	13
MGI:109151	Ltbp1	latent transforming growth factor beta binding protein 1	protein_coding_gene	17
MGI:109186	Ncf4	neutrophil cytosolic factor 4	protein_coding_gene	15
MGI:109191	Hfe	homeostatic iron regulator	protein_coding_gene	13
MGI:109201	Nat2	N-acetyltransferase 2 (arylamine N-acetyltransferase)	protein_coding_gene	8
MGI:109247	Ddit3	DNA-damage inducible transcript 3	protein_coding_gene	10
MGI:109249	Adamts1	a disintegrin-like and metallopeptidase (reprolysin type) with thrombospondin type 1 motif, 1	protein_coding_gene	16
MGI:109256	Gzmc	granzyme C	protein_coding_gene	14
MGI:109266	Gzma	granzyme A	protein_coding_gene	13
MGI:109267	Gzmb	granzyme B	protein_coding_gene	14
MGI:109268	Vasp	vasodilator-stimulated phosphoprotein	protein_coding_gene	7
MGI:109294	Cd244a	CD244 molecule A	protein_coding_gene	1
MGI:109297	Slpi	secretory leukocyte peptidase inhibitor	protein_coding_gene	2
MGI:109323	Htr2b	5-hydroxytryptamine (serotonin) receptor 2B	protein_coding_gene	1
MGI:109336	Etv6	ets variant 6	protein_coding_gene	6
MGI:109354	Ucp2	uncoupling protein 2 (mitochondrial, proton carrier)	protein_coding_gene	7
MGI:109356	Snap23	synaptosomal-associated protein 23	protein_coding_gene	2
MGI:109365	Napsa	napsin A aspartic peptidase	protein_coding_gene	7
MGI:109368	Gimap1	GTPase, IMAP family member 1	protein_coding_gene	6
MGI:109380	Il10rb	interleukin 10 receptor, beta	protein_coding_gene	16
MGI:109383	Casp7	caspase 7	protein_coding_gene	19
MGI:109384	Atf3	activating transcription factor 3	protein_coding_gene	1
MGI:109495	Nfil3	nuclear factor, interleukin 3, regulated	protein_coding_gene	13
MGI:109496	Lgals9	lectin, galactose binding, soluble 9	protein_coding_gene	11
MGI:109514	Cstb	cystatin B	protein_coding_gene	10
MGI:109536	Itih4	inter alpha-trypsin inhibitor, heavy chain 4	protein_coding_gene	14
MGI:1095400	Zfpm1	zinc finger protein, multitype 1	protein_coding_gene	8
MGI:1095409	Tuba1c	tubulin, alpha 1C	protein_coding_gene	15
MGI:109545	Gpr182	G protein-coupled receptor 182	protein_coding_gene	10
MGI:109553	Ctsc	cathepsin C	protein_coding_gene	7
MGI:109561	Sp100	nuclear antigen Sp100	protein_coding_gene	1
MGI:109563	Cxcr4	chemokine (C-X-C motif) receptor 4	protein_coding_gene	1
MGI:109573	Tep1	telomerase associated protein 1	protein_coding_gene	14
MGI:1095733	Pros1	protein S (alpha)	protein_coding_gene	16
MGI:109587	Tnfrsf11b	tumor necrosis factor receptor superfamily, member 11b (osteoprotegerin)	protein_coding_gene	15
MGI:109596	Kifc1	kinesin family member C1	protein_coding_gene	17
MGI:109603	Cmklr1	chemokine-like receptor 1	protein_coding_gene	5
MGI:109628	Dnase1l1	deoxyribonuclease 1-like 1	protein_coding_gene	X
MGI:1096324	Lst1	leukocyte specific transcript 1	protein_coding_gene	17
MGI:1096341	E2f2	E2F transcription factor 2	protein_coding_gene	4
MGI:1096344	Ampd3	adenosine monophosphate deaminase 3	protein_coding_gene	7
MGI:1096365	Psme2	proteasome (prosome, macropain) activator subunit 2 (PA28 beta)	protein_coding_gene	14
MGI:1096367	Psme1	proteasome (prosome, macropain) activator subunit 1 (PA28 alpha)	protein_coding_gene	14
MGI:1096380	Psmb10	proteasome (prosome, macropain) subunit, beta type 10	protein_coding_gene	8
MGI:1096873	Irf4	interferon regulatory factor 4	protein_coding_gene	13
MGI:1097161	Bak1	BCL2-antagonist/killer 1	protein_coding_gene	17
MGI:1097668	Upp1	uridine phosphorylase 1	protein_coding_gene	11
MGI:1097680	C3ar1	complement component 3a receptor 1	protein_coding_gene	6
MGI:1097682	Rps5	ribosomal protein S5	protein_coding_gene	7
MGI:1098226	Kif14	kinesin family member 14	protein_coding_gene	1
MGI:1098230	Cenpe	centromere protein E	protein_coding_gene	3
MGI:1098231	Kif11	kinesin family member 11	protein_coding_gene	19
MGI:1098236	Cast	calpastatin	protein_coding_gene	13
MGI:1098243	Ifnar2	interferon (alpha and beta) receptor 2	protein_coding_gene	16
MGI:1098258	Kif15	kinesin family member 15	protein_coding_gene	9
MGI:1098259	Capg	capping protein (actin filament), gelsolin-like	protein_coding_gene	6
MGI:1098272	Rnasel	ribonuclease L (2', 5'-oligoisoadenylate synthetase-dependent)	protein_coding_gene	1
MGI:1098566	Gypc	glycophorin C	protein_coding_gene	18
MGI:1098641	Wasf2	WAS protein family, member 2	protein_coding_gene	4
MGI:1098729	Emp3	epithelial membrane protein 3	protein_coding_gene	7
MGI:1098765	Nrap	nebulin-related anchoring protein	protein_coding_gene	19
MGI:1098776	Lbp	lipopolysaccharide binding protein	protein_coding_gene	2
MGI:1099443	Nnmt	nicotinamide N-methyltransferase	protein_coding_gene	9
MGI:1099462	She	src homology 2 domain-containing transforming protein E	protein_coding_gene	3
MGI:1099800	Nfkb2	nuclear factor of kappa light polypeptide gene enhancer in B cells 2, p49/p100	protein_coding_gene	19
MGI:1099832	Tln1	talin 1	protein_coding_gene	4
MGI:1100510	Bub1	BUB1, mitotic checkpoint serine/threonine kinase	protein_coding_gene	2
MGI:1100537	Mid1	midline 1	protein_coding_gene	X
MGI:1100819	Aff1	AF4/FMR2 family, member 1	protein_coding_gene	5
MGI:1100877	Tbrg1	transforming growth factor beta regulated gene 1	protein_coding_gene	9
MGI:1101055	Ifit3	interferon-induced protein with tetratricopeptide repeats 3	protein_coding_gene	19
MGI:1101058	Tnfsf9	tumor necrosis factor (ligand) superfamily, member 9	protein_coding_gene	17
MGI:1101059	Tnfrsf9	tumor necrosis factor receptor superfamily, member 9	protein_coding_gene	4
MGI:1194497	Tgif1	TGFB-induced factor homeobox 1	protein_coding_gene	17
MGI:1194498	Haspin	histone H3 associated protein kinase	protein_coding_gene	11
MGI:1194898	Ppl	periplakin	protein_coding_gene	16
MGI:1194908	Nfkbie	nuclear factor of kappa light polypeptide gene enhancer in B cells inhibitor, epsilon	protein_coding_gene	17
MGI:1194924	Cd180	CD180 antigen	protein_coding_gene	13
MGI:1195256	Pla2g4a	phospholipase A2, group IVA (cytosolic, calcium-dependent)	protein_coding_gene	1
MGI:1195456	Rnh1	ribonuclease/angiogenin inhibitor 1	protein_coding_gene	7
MGI:1195974	Pira6	paired-Ig-like receptor A6	protein_coding_gene	7
MGI:1196234	Ccdc69	coiled-coil domain containing 69	protein_coding_gene	11
MGI:1196250	Klrk1	killer cell lectin-like receptor subfamily K, member 1	protein_coding_gene	6
MGI:1196260	Jpt2	Jupiter microtubule associated homolog 2	protein_coding_gene	17
MGI:1196274	Cdca8	cell division cycle associated 8	protein_coding_gene	4
MGI:1196275	Klrd1	killer cell lectin-like receptor, subfamily D, member 1	protein_coding_gene	6
MGI:1196377	Tnfaip3	tumor necrosis factor, alpha-induced protein 3	protein_coding_gene	10
MGI:1196403	Pla2g4c	phospholipase A2, group IVC (cytosolic, calcium-independent)	protein_coding_gene	7
MGI:1196463	Fndc3a	fibronectin type III domain containing 3A	protein_coding_gene	14
MGI:1197007	Birc3	baculoviral IAP repeat-containing 3	protein_coding_gene	9
MGI:1197015	Daxx	Fas death domain-associated protein	protein_coding_gene	17
MGI:1197519	Bcl2l11	BCL2-like 11 (apoptosis facilitator)	protein_coding_gene	2
MGI:1201378	Anxa3	annexin A3	protein_coding_gene	5
MGI:1201683	Eomes	eomesodermin	protein_coding_gene	9
MGI:1201689	Tapbp	TAP binding protein	protein_coding_gene	17
MGI:1201785	Fxyd5	FXYD domain-containing ion transport regulator 5	protein_coding_gene	7
MGI:1201791	Socs3	suppressor of cytokine signaling 3	protein_coding_gene	11
MGI:1202395	Mmp8	matrix metallopeptidase 8	protein_coding_gene	9
MGI:1202729	Art3	ADP-ribosyltransferase 3	protein_coding_gene	5
MGI:1202890	Angpt2	angiopoietin 2	protein_coding_gene	8
MGI:1203517	Birc5	baculoviral IAP repeat-containing 5	protein_coding_gene	11
MGI:1203730	Pik3c2g	phosphatidylinositol-4-phosphate 3-kinase catalytic subunit type 2 gamma	protein_coding_gene	6
MGI:1261423	Casp8	caspase 8	protein_coding_gene	1
MGI:1261831	Hap1	huntingtin-associated protein 1	protein_coding_gene	11
MGI:1270860	Plscr2	phospholipid scramblase 2	protein_coding_gene	9
MGI:1276112	Cldn5	claudin 5	protein_coding_gene	16
MGI:1277097	Alx3	aristaless-like homeobox 3	protein_coding_gene	3
MGI:1277133	Phf11d	PHD finger protein 11D	protein_coding_gene	14
MGI:1277162	Cdk6	cyclin-dependent kinase 6	protein_coding_gene	5
MGI:1277207	Cxcr3	chemokine (C-X-C motif) receptor 3	protein_coding_gene	X
MGI:1277211	Tyrobp	TYRO protein tyrosine kinase binding protein	protein_coding_gene	7
MGI:1277220	Ccdc86	coiled-coil domain containing 86	protein_coding_gene	19
MGI:1277957	Kcnn4	potassium intermediate/small conductance calcium-activated channel, subfamily N, member 4	protein_coding_gene	7
MGI:1278319	Fpr2	formyl peptide receptor 2	protein_coding_gene	17
MGI:1278325	Bcl2a1d	B cell leukemia/lymphoma 2 related protein A1d	protein_coding_gene	9
MGI:1278326	Bcl2a1b	B cell leukemia/lymphoma 2 related protein A1b	protein_coding_gene	9
MGI:1278332	Bcl6b	B cell CLL/lymphoma 6, member B	protein_coding_gene	11
MGI:1298208	F2rl2	coagulation factor II (thrombin) receptor-like 2	protein_coding_gene	13
MGI:1298217	Cst7	cystatin F (leukocystatin)	protein_coding_gene	2
MGI:1298220	Naip5	NLR family, apoptosis inhibitory protein 5	protein_coding_gene	13
MGI:1298222	Naip6	NLR family, apoptosis inhibitory protein 6	protein_coding_gene	13
MGI:1298226	Naip2	NLR family, apoptosis inhibitory protein 2	protein_coding_gene	13
MGI:1298227	Mcm6	minichromosome maintenance complex component 6	protein_coding_gene	1
MGI:1298229	Nid2	nidogen 2	protein_coding_gene	14
MGI:1298232	Gzmk	granzyme K	protein_coding_gene	13
MGI:1298389	Clec4d	C-type lectin domain family 4, member d	protein_coding_gene	6
MGI:1306796	Apaf1	apoptotic peptidase activating factor 1	protein_coding_gene	10
MGI:1306799	D17H6S56E-5	DNA segment, Chr 17, human D6S56E 5	protein_coding_gene	17
MGI:1309478	Baz1a	bromodomain adjacent to zinc finger domain 1A	protein_coding_gene	12
MGI:1312922	Casp12	caspase 12	protein_coding_gene	9
MGI:1312985	Tagln2	transgelin 2	protein_coding_gene	1
MGI:1313258	Slfn2	schlafen 2	protein_coding_gene	11
MGI:1313259	Slfn1	schlafen 1	protein_coding_gene	11
MGI:1313302	Cenpf	centromere protein F	protein_coding_gene	1
MGI:1314633	Dnase1l3	deoxyribonuclease 1-like 3	protein_coding_gene	14
MGI:1314881	Chaf1b	chromatin assembly factor 1, subunit B (p60)	protein_coding_gene	16
MGI:1314883	Tnfrsf1b	tumor necrosis factor receptor superfamily, member 1b	protein_coding_gene	4
MGI:1314884	Tnfrsf1a	tumor necrosis factor receptor superfamily, member 1a	protein_coding_gene	6
MGI:1315197	Hk2	hexokinase 2	protein_coding_gene	6
MGI:1315198	Cdca3	cell division cycle associated 3	protein_coding_gene	6
MGI:1315200	M1ap	meiosis 1 associated protein	protein_coding_gene	6
MGI:1316648	Ahnak	AHNAK nucleoprotein (desmoyokin)	protein_coding_gene	19
MGI:1316649	Sphk1	sphingosine kinase 1	protein_coding_gene	11
MGI:1316658	Cyba	cytochrome b-245, alpha polypeptide	protein_coding_gene	8
MGI:1316717	Ifrd1	interferon-related developmental regulator 1	protein_coding_gene	12
MGI:1316732	Clca3a1	chloride channel accessory 3A1	protein_coding_gene	3
MGI:1321393	Timeless	timeless circadian clock 1	protein_coding_gene	10
MGI:1321396	Pstpip1	proline-serine-threonine phosphatase-interacting protein 1	protein_coding_gene	9
MGI:1321398	F11r	F11 receptor	protein_coding_gene	1
MGI:1321402	Lcp2	lymphocyte cytosolic protein 2	protein_coding_gene	11
MGI:1321404	Ly86	lymphocyte antigen 86	protein_coding_gene	13
MGI:1328317	Trex1	three prime repair exonuclease 1	protein_coding_gene	9
MGI:1328324	Syngr2	synaptogyrin 2	protein_coding_gene	11
MGI:1328326	Ccn5	cellular communication network factor 5	protein_coding_gene	2
MGI:1328352	Sh2d1a	SH2 domain containing 1A	protein_coding_gene	X
MGI:1328361	Bard1	BRCA1 associated RING domain 1	protein_coding_gene	1
MGI:1329004	Slfn5	schlafen 5	protein_coding_gene	11
MGI:1329005	Slfn3	schlafen 3	protein_coding_gene	11
MGI:1329010	Slfn4	schlafen 4	protein_coding_gene	11
MGI:1329019	Dnase2a	deoxyribonuclease II alpha	protein_coding_gene	8
MGI:1330282	S100a4	S100 calcium binding protein A4	protein_coding_gene	3
MGI:1330292	Dyrk4	dual-specificity tyrosine-(Y)-phosphorylation regulated kinase 4	protein_coding_gene	6
MGI:1330809	Atp10a	ATPase, class V, type 10A	protein_coding_gene	7
MGI:1330819	Osmr	oncostatin M receptor	protein_coding_gene	15
MGI:1330860	Chil3	chitinase-like 3	protein_coding_gene	3
MGI:1332226	Soat2	sterol O-acyltransferase 2	protein_coding_gene	15
MGI:1332623	Dok2	docking protein 2	protein_coding_gene	14
MGI:1333743	Mpeg1	macrophage expressed gene 1	protein_coding_gene	19
MGI:1333760	Tfec	transcription factor EC	protein_coding_gene	6
MGI:1333785	Olfr56	olfactory receptor 56	protein_coding_gene	11
MGI:1333800	Il18bp	interleukin 18 binding protein	protein_coding_gene	7
MGI:1333809	S1pr4	sphingosine-1-phosphate receptor 4	protein_coding_gene	10
MGI:1333813	Mbd2	methyl-CpG binding domain protein 2	protein_coding_gene	18
MGI:1333842	Grap2	GRB2-related adaptor protein 2	protein_coding_gene	15
MGI:1333844	Slc31a2	solute carrier family 31, member 2	protein_coding_gene	4
MGI:1333853	Hs3st3b1	heparan sulfate (glucosamine) 3-O-sulfotransferase 3B1	protein_coding_gene	11
MGI:1333854	Gab2	growth factor receptor bound protein 2-associated protein 2	protein_coding_gene	7
MGI:1333869	Ch25h	cholesterol 25-hydroxylase	protein_coding_gene	19
MGI:1334419	Cd5l	CD5 antigen-like	protein_coding_gene	3
MGI:1334446	Rbpms	RNA binding protein gene with multiple splicing	protein_coding_gene	8
MGI:1336161	Klrc1	killer cell lectin-like receptor subfamily C, member 1	protein_coding_gene	6
MGI:1336166	Cflar	CASP8 and FADD-like apoptosis regulator	protein_coding_gene	1
MGI:1336882	Vamp8	vesicle-associated membrane protein 8	protein_coding_gene	6
MGI:1336885	Cd84	CD84 antigen	protein_coding_gene	1
MGI:1336887	Angpt4	angiopoietin 4	protein_coding_gene	2
MGI:1337004	Loxl3	lysyl oxidase-like 3	protein_coding_gene	6
MGI:1337008	Ankfy1	ankyrin repeat and FYVE domain containing 1	protein_coding_gene	11
MGI:1337056	Trim26	tripartite motif-containing 26	protein_coding_gene	17
MGI:1337120	Slc7a7	solute carrier family 7 (cationic amino acid transporter, y+ system), member 7	protein_coding_gene	14
MGI:1338033	Spint1	serine protease inhibitor, Kunitz type 1	protein_coding_gene	2
MGI:1338045	Ctsw	cathepsin W	protein_coding_gene	19
MGI:1338798	S100a11	S100 calcium binding protein A11	protein_coding_gene	3
MGI:1338802	Shcbp1	Shc SH2-domain binding protein 1	protein_coding_gene	8
MGI:1338849	S100a3	S100 calcium binding protein A3	protein_coding_gene	3
MGI:1338850	Mthfd2	methylenetetrahydrofolate dehydrogenase (NAD+ dependent), methenyltetrahydrofolate cyclohydrolase	protein_coding_gene	6
MGI:1338859	P2rx4	purinergic receptor P2X, ligand-gated ion channel 4	protein_coding_gene	5
MGI:1338881	St14	suppression of tumorigenicity 14 (colon carcinoma)	protein_coding_gene	9
MGI:1338888	Il18rap	interleukin 18 receptor accessory protein	protein_coding_gene	1
MGI:1338889	Uhrf1	ubiquitin-like, containing PHD and RING finger domains, 1	protein_coding_gene	17
MGI:1338946	Acvrl1	activin A receptor, type II-like 1	protein_coding_gene	15
MGI:1338947	S100a9	S100 calcium binding protein A9 (calgranulin B)	protein_coding_gene	3
MGI:1339365	S1pr3	sphingosine-1-phosphate receptor 3	protein_coding_gene	13
MGI:1339467	S100a6	S100 calcium binding protein A6 (calcyclin)	protein_coding_gene	3
MGI:1339468	S100a10	S100 calcium binding protein A10 (calpactin)	protein_coding_gene	3
MGI:1339753	Csf1	colony stimulating factor 1 (macrophage)	protein_coding_gene	3
MGI:1339755	Csf3r	colony stimulating factor 3 receptor (granulocyte)	protein_coding_gene	4
MGI:1339759	Csf2rb	colony stimulating factor 2 receptor, beta, low-affinity (granulocyte-macrophage)	protein_coding_gene	15
MGI:1339760	Csf2rb2	colony stimulating factor 2 receptor, beta 2, low-affinity (granulocyte-macrophage)	protein_coding_gene	15
MGI:1339968	Cth	cystathionase (cystathionine gamma-lyase)	protein_coding_gene	3
MGI:1340026	Mmp13	matrix metallopeptidase 13	protein_coding_gene	9
MGI:1340062	Sgk1	serum/glucocorticoid regulated kinase 1	protein_coding_gene	10
MGI:1340899	Chil1	chitinase-like 1	protein_coding_gene	1
MGI:1341073	Psme2b	protease (prosome, macropain) activator subunit 2B	protein_coding_gene	11
MGI:1341090	Tnfrsf10b	tumor necrosis factor receptor superfamily, member 10b	protein_coding_gene	14
MGI:1341295	Tlr1	toll-like receptor 1	protein_coding_gene	5
MGI:1341296	Tlr6	toll-like receptor 6	protein_coding_gene	5
MGI:1341803	Lipg	lipase, endothelial	protein_coding_gene	18
MGI:1341823	Fanca	Fanconi anemia, complementation group A	protein_coding_gene	8
MGI:1341839	Nod1	nucleotide-binding oligomerization domain containing 1	protein_coding_gene	6
MGI:1341886	Ajuba	ajuba LIM protein	protein_coding_gene	14
MGI:1341909	Ly96	lymphocyte antigen 96	protein_coding_gene	1
MGI:1342283	Slc12a7	solute carrier family 12, member 7	protein_coding_gene	13
MGI:1342287	Klf4	Kruppel-like factor 4 (gut)	protein_coding_gene	4
MGI:1342293	Lat	linker for activation of T cells	protein_coding_gene	7
MGI:1342540	Ikzf1	IKAROS family zinc finger 1	protein_coding_gene	11
MGI:1342541	Ikzf2	IKAROS family zinc finger 2	protein_coding_gene	1
MGI:1342542	Ikzf3	IKAROS family zinc finger 3	protein_coding_gene	11
MGI:1342772	Klf2	Kruppel-like factor 2 (lung)	protein_coding_gene	8
MGI:1343098	Aif1	allograft inflammatory factor 1	protein_coding_gene	17
MGI:1343102	Robo3	roundabout guidance receptor 3	protein_coding_gene	9
MGI:1343124	Hpse	heparanase	protein_coding_gene	5
MGI:1343142	Arpc1b	actin related protein 2/3 complex, subunit 1B	protein_coding_gene	5
MGI:1343166	Klk6	kallikrein related-peptidase 6	protein_coding_gene	7
MGI:1343184	Samd9l	sterile alpha motif domain containing 9-like	protein_coding_gene	6
MGI:1343327	Klk8	kallikrein related-peptidase 8	protein_coding_gene	7
MGI:1343458	Trip6	thyroid hormone receptor interactor 6	protein_coding_gene	5
MGI:1344353	Katna1	katanin p60 (ATPase-containing) subunit A1	protein_coding_gene	10
MGI:1344360	Hcst	hematopoietic cell signal transducer	protein_coding_gene	7
MGI:1344364	Usp18	ubiquitin specific peptidase 18	protein_coding_gene	6
MGI:1344376	Tnfsf13b	tumor necrosis factor (ligand) superfamily, member 13b	protein_coding_gene	8
MGI:1344390	Oasl2	2'-5' oligoadenylate synthetase-like 2	protein_coding_gene	5
MGI:1344402	Sigirr	single immunoglobulin and toll-interleukin 1 receptor (TIR) domain	protein_coding_gene	7
MGI:1344410	Ubd	ubiquitin D	protein_coding_gene	17
MGI:1344426	Esyt1	extended synaptotagmin-like protein 1	protein_coding_gene	10
MGI:1345092	Pglyrp1	peptidoglycan recognition protein 1	protein_coding_gene	7
MGI:1345150	Cdc6	cell division cycle 6	protein_coding_gene	11
MGI:1345151	Clec5a	C-type lectin domain family 5, member a	protein_coding_gene	6
MGI:1345275	Slc11a1	solute carrier family 11 (proton-coupled divalent metal ion transporters), member 1	protein_coding_gene	1
MGI:1345277	Ddr2	discoidin domain receptor family, member 2	protein_coding_gene	1
MGI:1345675	Trib3	tribbles pseudokinase 3	protein_coding_gene	2
MGI:1346037	Insrr	insulin receptor-related receptor	protein_coding_gene	3
MGI:1346047	Gdf15	growth differentiation factor 15	protein_coding_gene	8
MGI:1346060	Tlr2	toll-like receptor 2	protein_coding_gene	3
MGI:1346063	Ggt5	gamma-glutamyltransferase 5	protein_coding_gene	10
MGI:1346088	Cd52	CD52 antigen	protein_coding_gene	4
MGI:1346316	Ccl19	chemokine (C-C motif) ligand 19	protein_coding_gene	4
MGI:1346318	Klf6	Kruppel-like factor 6	protein_coding_gene	13
MGI:1346325	Gadd45g	growth arrest and DNA-damage-inducible 45 gamma	protein_coding_gene	13
MGI:1346327	Fyb	FYN binding protein	protein_coding_gene	15
MGI:1346328	Def6	differentially expressed in FDCP 6	protein_coding_gene	17
MGI:1346336	Klk7	kallikrein related-peptidase 7 (chymotryptic, stratum corneum)	protein_coding_gene	7
MGI:1346349	Sh3bp2	SH3-domain binding protein 2	protein_coding_gene	5
MGI:1346526	Psmb9	proteasome (prosome, macropain) subunit, beta type 9 (large multifunctional peptidase 2)	protein_coding_gene	17
MGI:1346527	Psmb8	proteasome (prosome, macropain) subunit, beta type 8 (large multifunctional peptidase 7)	protein_coding_gene	17
MGI:1346878	Map3k8	mitogen-activated protein kinase kinase kinase 8	protein_coding_gene	18
MGI:1346882	Map4k1	mitogen-activated protein kinase kinase kinase kinase 1	protein_coding_gene	7
MGI:1347008	Plod3	procollagen-lysine, 2-oxoglutarate 5-dioxygenase 3	protein_coding_gene	5
MGI:1347055	Vnn3	vanin 3	protein_coding_gene	10
MGI:1347062	Creb3l1	cAMP responsive element binding protein 3-like 1	protein_coding_gene	2
MGI:1347063	Dapp1	dual adaptor for phosphotyrosine and 3-phosphoinositides 1	protein_coding_gene	3
MGI:1347095	Adgre5	adhesion G protein-coupled receptor E5	protein_coding_gene	8
MGI:1347244	Axl	AXL receptor tyrosine kinase	protein_coding_gene	7
MGI:1347245	Ceacam1	carcinoembryonic antigen-related cell adhesion molecule 1	protein_coding_gene	7
MGI:1347344	Gla	galactosidase, alpha	protein_coding_gene	X
MGI:1347348	Adamts6	a disintegrin-like and metallopeptidase (reprolysin type) with thrombospondin type 1 motif, 6	protein_coding_gene	13
MGI:1347470	Foxf1	forkhead box F1	protein_coding_gene	8
MGI:1349163	Sdc3	syndecan 3	protein_coding_gene	4
MGI:1349164	Sdc4	syndecan 4	protein_coding_gene	2
MGI:1349410	Triobp	TRIO and F-actin binding protein	protein_coding_gene	15
MGI:1349412	Clec4a2	C-type lectin domain family 4, member a2	protein_coding_gene	6
MGI:1349420	Sh2d1b1	SH2 domain containing 1B1	protein_coding_gene	1
MGI:1349444	Haao	3-hydroxyanthranilate 3,4-dioxygenase	protein_coding_gene	17
MGI:1349462	Uba7	ubiquitin-like modifier activating enzyme 7	protein_coding_gene	9
MGI:1349645	Islr	immunoglobulin superfamily containing leucine-rich repeat	protein_coding_gene	9
MGI:1349656	Gimap4	GTPase, IMAP family member 4	protein_coding_gene	6
MGI:1349657	Gimap7	GTPase, IMAP family member 7	protein_coding_gene	6
MGI:1349816	Ermap	erythroblast membrane-associated protein	protein_coding_gene	4
MGI:1350360	Tspan32	tetraspanin 32	protein_coding_gene	7
MGI:1350924	Irf5	interferon regulatory factor 5	protein_coding_gene	6
MGI:1350928	Aoah	acyloxyacyl hydrolase	protein_coding_gene	13
MGI:1350931	Tcirg1	T cell, immune regulator 1, ATPase, H+ transporting, lysosomal V0 protein A3	protein_coding_gene	19
MGI:1351314	Slamf1	signaling lymphocytic activation molecule family member 1	protein_coding_gene	1
MGI:1351317	Podxl	podocalyxin-like	protein_coding_gene	6
MGI:1351328	Dbf4	DBF4 zinc finger	protein_coding_gene	5
MGI:1351337	Ddx24	DEAD (Asp-Glu-Ala-Asp) box polypeptide 24	protein_coding_gene	12
MGI:1351466	Plek2	pleckstrin 2	protein_coding_gene	12
MGI:1351484	Tnfrsf12a	tumor necrosis factor receptor superfamily, member 12a	protein_coding_gene	17
MGI:1351490	Dok3	docking protein 3	protein_coding_gene	13
MGI:1351595	Insl6	insulin-like 6	protein_coding_gene	19
MGI:1351596	Sh2d2a	SH2 domain containing 2A	protein_coding_gene	3
MGI:1351624	Abcg3	ATP binding cassette subfamily G member 3	protein_coding_gene	5
MGI:1351642	Msrb1	methionine sulfoxide reductase B1	protein_coding_gene	17
MGI:1351662	Akr1c13	aldo-keto reductase family 1, member C13	protein_coding_gene	13
MGI:1351865	Slco1a5	solute carrier organic anion transporter family, member 1a5	protein_coding_gene	6
MGI:1352449	Cxcl9	chemokine (C-X-C motif) ligand 9	protein_coding_gene	5
MGI:1352450	Cxcl10	chemokine (C-X-C motif) ligand 10	protein_coding_gene	5
MGI:1352462	Nr1h3	nuclear receptor subfamily 1, group H, member 3	protein_coding_gene	2
MGI:1352467	Esr1	estrogen receptor 1 (alpha)	protein_coding_gene	10
MGI:1352480	Igfbp7	insulin-like growth factor binding protein 7	protein_coding_gene	5
MGI:1352493	Bag3	BCL2-associated athanogene 3	protein_coding_gene	7
MGI:1352754	Clic4	chloride intracellular channel 4 (mitochondrial)	protein_coding_gene	4
MGI:1352755	Gtse1	G two S phase expressed protein 1	protein_coding_gene	15
MGI:1352757	Iqgap1	IQ motif containing GTPase activating protein 1	protein_coding_gene	7
MGI:1353449	Eif2ak2	eukaryotic translation initiation factor 2-alpha kinase 2	protein_coding_gene	17
MGI:1353470	Pdlim4	PDZ and LIM domain 4	protein_coding_gene	11
MGI:1353562	Cngb3	cyclic nucleotide gated channel beta 3	protein_coding_gene	4
MGI:1353576	Pik3cg	phosphatidylinositol-4,5-bisphosphate 3-kinase catalytic subunit gamma	protein_coding_gene	12
MGI:1353578	Pttg1	pituitary tumor-transforming gene 1	protein_coding_gene	11
MGI:1353620	Slamf6	SLAM family member 6	protein_coding_gene	1
MGI:1353652	Tor3a	torsin family 3, member A	protein_coding_gene	1
MGI:1353655	Usp25	ubiquitin specific peptidase 25	protein_coding_gene	16
MGI:1354171	Ebi3	Epstein-Barr virus induced gene 3	protein_coding_gene	17
MGI:1354184	Nox4	NADPH oxidase 4	protein_coding_gene	7
MGI:1354694	Rgs1	regulator of G-protein signaling 1	protein_coding_gene	1
MGI:1354701	Icosl	icos ligand	protein_coding_gene	10
MGI:1354910	Socs1	suppressor of cytokine signaling 1	protein_coding_gene	16
MGI:1355294	Klrg1	killer cell lectin-like receptor subfamily G, member 1	protein_coding_gene	6
MGI:1355312	C1s1	complement component 1, s subcomponent 1	protein_coding_gene	6
MGI:1355313	C1ra	complement component 1, r subcomponent A	protein_coding_gene	6
MGI:1355318	Il27ra	interleukin 27 receptor, alpha	protein_coding_gene	8
MGI:1855691	Map3k6	mitogen-activated protein kinase kinase kinase 6	protein_coding_gene	4
MGI:1855694	Isg15	ISG15 ubiquitin-like modifier	protein_coding_gene	4
MGI:1858193	Folh1	folate hydrolase 1	protein_coding_gene	7
MGI:1858196	Mybph	myosin binding protein H	protein_coding_gene	1
MGI:1858204	Map3k14	mitogen-activated protein kinase kinase kinase 14	protein_coding_gene	11
MGI:1858209	Nptx2	neuronal pentraxin 2	protein_coding_gene	5
MGI:1858212	Col5a3	collagen, type V, alpha 3	protein_coding_gene	9
MGI:1858600	Rasa4	RAS p21 protein activator 4	protein_coding_gene	5
MGI:1858745	Icos	inducible T cell co-stimulator	protein_coding_gene	1
MGI:1858916	2001-09-01	septin 1	protein_coding_gene	7
MGI:1859147	Batf	basic leucine zipper transcription factor, ATF-like	protein_coding_gene	12
MGI:1859212	Irf7	interferon regulatory factor 7	protein_coding_gene	7
MGI:1859307	Unc93b1	unc-93 homolog B1, TLR signaling regulator	protein_coding_gene	19
MGI:1859396	Mefv	Mediterranean fever	protein_coding_gene	16
MGI:1859664	Atp8b4	ATPase, class I, type 8B, member 4	protein_coding_gene	2
MGI:1859866	Cdc20	cell division cycle 20	protein_coding_gene	4
MGI:1860203	Cxcl11	chemokine (C-X-C motif) ligand 11	polymorphic_pseudogene	5
MGI:1860485	Plek	pleckstrin	protein_coding_gene	11
MGI:1860494	Ddx21	DEAD (Asp-Glu-Ala-Asp) box polypeptide 21	protein_coding_gene	10
MGI:1860764	Pde3a	phosphodiesterase 3A, cGMP inhibited	protein_coding_gene	6
MGI:1861231	Clec4n	C-type lectin domain family 4, member n	protein_coding_gene	6
MGI:1861232	Clec4e	C-type lectin domain family 4, member e	protein_coding_gene	6
MGI:1861354	Apbb1ip	amyloid beta (A4) precursor protein-binding, family B, member 1 interacting protein	protein_coding_gene	2
MGI:1861431	Clec7a	C-type lectin domain family 7, member a	polymorphic_pseudogene	6
MGI:1861440	Trim17	tripartite motif-containing 17	protein_coding_gene	11
MGI:1861606	Tacstd2	tumor-associated calcium signal transducer 2	protein_coding_gene	6
MGI:1861774	Rbms1	RNA binding motif, single stranded interacting protein 1	protein_coding_gene	2
MGI:1888480	Ly6i	lymphocyte antigen 6 complex, locus I	protein_coding_gene	15
MGI:1888499	Cxcl13	chemokine (C-X-C motif) ligand 13	protein_coding_gene	5
MGI:1888984	Tbx21	T-box 21	protein_coding_gene	11
MGI:1888999	Angptl4	angiopoietin-like 4	protein_coding_gene	17
MGI:1889024	Cd200r1	CD200 receptor 1	protein_coding_gene	16
MGI:1889206	Skap2	src family associated phosphoprotein 2	protein_coding_gene	6
MGI:1889208	Cks1b	CDC28 protein kinase 1b	protein_coding_gene	3
MGI:1889294	Rbm38	RNA binding motif protein 38	protein_coding_gene	2
MGI:1889508	Tbc1d1	TBC1 domain family, member 1	protein_coding_gene	5
MGI:1889549	Txnip	thioredoxin interacting protein	protein_coding_gene	3
MGI:1890220	Gpr132	G protein-coupled receptor 132	protein_coding_gene	12
MGI:1890358	Igf2bp2	insulin-like growth factor 2 mRNA binding protein 2	protein_coding_gene	16
MGI:1890474	Il21	interleukin 21	protein_coding_gene	3
MGI:1890475	Il21r	interleukin 21 receptor	protein_coding_gene	7
MGI:1890648	Fignl1	fidgetin-like 1	protein_coding_gene	11
MGI:1891190	Ctsz	cathepsin Z	protein_coding_gene	2
MGI:1891258	Parp3	poly (ADP-ribose) polymerase family, member 3	protein_coding_gene	9
MGI:1891291	Kcnk6	potassium inwardly-rectifying channel, subfamily K, member 6	protein_coding_gene	7
MGI:1891304	Ap1s3	adaptor-related protein complex AP-1, sigma 3	protein_coding_gene	1
MGI:1891342	Lpin3	lipin 3	protein_coding_gene	2
MGI:1891344	Prg4	proteoglycan 4 (megakaryocyte stimulating factor, articular superficial zone protein)	protein_coding_gene	1
MGI:1891393	Igsf6	immunoglobulin superfamily, member 6	protein_coding_gene	7
MGI:1891456	Ripk2	receptor (TNFRSF)-interacting serine-threonine kinase 2	protein_coding_gene	4
MGI:1891638	Nek6	NIMA (never in mitosis gene a)-related expressed kinase 6	protein_coding_gene	2
MGI:1891716	Emcn	endomucin	protein_coding_gene	3
MGI:1891834	Nupr1	nuclear protein transcription regulator 1	protein_coding_gene	7
MGI:1891838	Zbtb32	zinc finger and BTB domain containing 32	protein_coding_gene	7
MGI:1913083	Ms4a4b	membrane-spanning 4-domains, subfamily A, member 4B	protein_coding_gene	19
MGI:1913105	Slc28a2	solute carrier family 28 (sodium-coupled nucleoside transporter), member 2	protein_coding_gene	2
MGI:1913122	Tmem45a	transmembrane protein 45a	protein_coding_gene	16
MGI:1913308	Tmem176a	transmembrane protein 176A	protein_coding_gene	6
MGI:1913316	Gng11	guanine nucleotide binding protein (G protein), gamma 11	protein_coding_gene	6
MGI:1913391	Ifitm3	interferon induced transmembrane protein 3	protein_coding_gene	7
MGI:1913425	Mustn1	musculoskeletal, embryonic nuclear protein 1	protein_coding_gene	14
MGI:1913438	Sertad1	SERTA domain containing 1	protein_coding_gene	7
MGI:1913455	Cd302	CD302 antigen	protein_coding_gene	2
MGI:1913532	Tma16	translation machinery associated 16	protein_coding_gene	8
MGI:1913557	Isoc1	isochorismatase domain containing 1	protein_coding_gene	18
MGI:1913579	Susd3	sushi domain containing 3	protein_coding_gene	13
MGI:1913638	Cutc	cutC copper transporter	protein_coding_gene	19
MGI:1913662	Arrdc4	arrestin domain containing 4	protein_coding_gene	7
MGI:1913692	Spc25	SPC25, NDC80 kinetochore complex component, homolog (S. cerevisiae)	protein_coding_gene	2
MGI:1913718	Ska1	spindle and kinetochore associated complex subunit 1	protein_coding_gene	18
MGI:1913762	Dera	deoxyribose-phosphate aldolase (putative)	protein_coding_gene	6
MGI:1913802	Sppl2a	signal peptide peptidase like 2A	protein_coding_gene	2
MGI:1913848	3110001I22Rik	RIKEN cDNA 3110001I22 gene	protein_coding_gene	16
MGI:1913850	Mgst1	microsomal glutathione S-transferase 1	protein_coding_gene	6
MGI:1913857	Ms4a4d	membrane-spanning 4-domains, subfamily A, member 4D	protein_coding_gene	19
MGI:1913860	Abi3	ABI gene family, member 3	protein_coding_gene	11
MGI:1914065	Mcub	mitochondrial calcium uniporter dominant negative beta subunit	protein_coding_gene	3
MGI:1914094	Ormdl2	ORM1-like 2 (S. cerevisiae)	protein_coding_gene	10
MGI:1914103	Pnpla2	patatin-like phospholipase domain containing 2	protein_coding_gene	7
MGI:1914107	Plbd1	phospholipase B domain containing 1	protein_coding_gene	6
MGI:1914116	Nhlrc2	NHL repeat containing 2	protein_coding_gene	19
MGI:1914179	Asf1b	anti-silencing function 1B histone chaperone	protein_coding_gene	8
MGI:1914211	Neat1	nuclear paraspeckle assembly transcript 1 (non-protein coding)	lincRNA_gene	19
MGI:1914238	Lap3	leucine aminopeptidase 3	protein_coding_gene	5
MGI:1914302	Ndc80	NDC80 kinetochore complex component	protein_coding_gene	17
MGI:1914305	2610042L04Rik	RIKEN cDNA 2610042L04 gene	protein_coding_gene	14
MGI:1914388	Herc6	hect domain and RLD 6	protein_coding_gene	6
MGI:1914419	Nradd	neurotrophin receptor associated death domain	protein_coding_gene	9
MGI:1914427	Cdt1	chromatin licensing and DNA replication factor 1	protein_coding_gene	8
MGI:1914453	Nde1	nudE neurodevelopment protein 1	protein_coding_gene	16
MGI:1914496	Resf1	retroelement silencing factor 1	protein_coding_gene	6
MGI:1914500	Ube2l6	ubiquitin-conjugating enzyme E2L 6	protein_coding_gene	2
MGI:1914518	Myl12a	myosin, light chain 12A, regulatory, non-sarcomeric	protein_coding_gene	17
MGI:1914546	Socs4	suppressor of cytokine signaling 4	protein_coding_gene	14
MGI:1914606	Tmco5	transmembrane and coiled-coil domains 5	protein_coding_gene	2
MGI:1914635	Ubald2	UBA-like domain containing 2	protein_coding_gene	11
MGI:1914677	Rps20	ribosomal protein S20	protein_coding_gene	4
MGI:1914696	Dusp28	dual specificity phosphatase 28	protein_coding_gene	1
MGI:1914762	Agpat2	1-acylglycerol-3-phosphate O-acyltransferase 2 (lysophosphatidic acid acyltransferase, beta)	protein_coding_gene	2
MGI:1914823	Loxl4	lysyl oxidase-like 4	protein_coding_gene	19
MGI:1914830	Lrrc18	leucine rich repeat containing 18	protein_coding_gene	14
MGI:1914846	Tespa1	thymocyte expressed, positive selection associated 1	protein_coding_gene	10
MGI:1914859	4930453N24Rik	RIKEN cDNA 4930453N24 gene	protein_coding_gene	16
MGI:1914877	Olfml3	olfactomedin-like 3	protein_coding_gene	3
MGI:1914897	4930523C07Rik	RIKEN cDNA 4930523C07 gene	protein_coding_gene	1
MGI:1914914	Rnf125	ring finger protein 125	protein_coding_gene	18
MGI:1914992	Samsn1	SAM domain, SH3 domain and nuclear localization signals, 1	protein_coding_gene	16
MGI:1915025	Rtp4	receptor transporter protein 4	protein_coding_gene	16
MGI:1915026	Vwa5a	von Willebrand factor A domain containing 5A	protein_coding_gene	9
MGI:1915044	Shisa5	shisa family member 5	protein_coding_gene	9
MGI:1915094	Rab32	RAB32, member RAS oncogene family	protein_coding_gene	10
MGI:1915099	Cdca5	cell division cycle associated 5	protein_coding_gene	19
MGI:1915168	Epsti1	epithelial stromal interaction 1 (breast)	protein_coding_gene	14
MGI:1915191	Rps27l	ribosomal protein S27-like	protein_coding_gene	9
MGI:1915196	Spata6	spermatogenesis associated 6	protein_coding_gene	4
MGI:1915201	Tubb6	tubulin, beta 6 class V	protein_coding_gene	18
MGI:1915207	2005-03-01	membrane-associated ring finger (C3HC4) 5	protein_coding_gene	19
MGI:1915213	Npc2	NPC intracellular cholesterol transporter 2	protein_coding_gene	12
MGI:1915218	Ooep	oocyte expressed protein	protein_coding_gene	9
MGI:1915276	Pclaf	PCNA clamp associated factor	protein_coding_gene	9
MGI:1915508	Fam111a	family with sequence similarity 111, member A	protein_coding_gene	19
MGI:1915529	Mcoln2	mucolipin 2	protein_coding_gene	3
MGI:1915737	Tmem140	transmembrane protein 140	protein_coding_gene	6
MGI:1915795	Ecscr	endothelial cell surface expressed chemotaxis and apoptosis regulator	protein_coding_gene	18
MGI:1915841	Mocos	molybdenum cofactor sulfurase	protein_coding_gene	18
MGI:1915862	Ube2c	ubiquitin-conjugating enzyme E2C	protein_coding_gene	2
MGI:1915912	Scgb3a1	secretoglobin, family 3A, member 1	protein_coding_gene	11
MGI:1915963	Ifitm1	interferon induced transmembrane protein 1	protein_coding_gene	7
MGI:1916013	1110038B12Rik	RIKEN cDNA 1110038B12 gene	lncRNA_gene	17
MGI:1916022	Smpdl3b	sphingomyelin phosphodiesterase, acid-like 3B	protein_coding_gene	4
MGI:1916024	Ms4a6d	membrane-spanning 4-domains, subfamily A, member 6D	protein_coding_gene	19
MGI:1916142	Urah	urate (5-hydroxyiso-) hydrolase	protein_coding_gene	7
MGI:1916145	Rasl11a	RAS-like, family 11, member A	protein_coding_gene	5
MGI:1916199	Zfas1	zinc finger, NFX1-type containing 1, antisense RNA 1	lncRNA_gene	2
MGI:1916278	Mitd1	MIT, microtubule interacting and transport, domain containing 1	protein_coding_gene	1
MGI:1916347	Trim15	tripartite motif-containing 15	protein_coding_gene	17
MGI:1916348	Tmem176b	transmembrane protein 176B	protein_coding_gene	6
MGI:1916396	Gsdmd	gasdermin D	protein_coding_gene	15
MGI:1916437	Erp27	endoplasmic reticulum protein 27	protein_coding_gene	6
MGI:1916439	Mcemp1	mast cell expressed membrane protein 1	protein_coding_gene	8
MGI:1916466	Svbp	small vasohibin binding protein	protein_coding_gene	4
MGI:1916467	Plekha4	pleckstrin homology domain containing, family A (phosphoinositide binding specific) member 4	protein_coding_gene	7
MGI:1916471	2410006H16Rik	RIKEN cDNA 2410006H16 gene	lncRNA_gene	11
MGI:1916489	Pdzph1	PDZ and pleckstrin homology domains 1	protein_coding_gene	17
MGI:1916520	Gins1	GINS complex subunit 1 (Psf1 homolog)	protein_coding_gene	2
MGI:1916721	Snhg12	small nucleolar RNA host gene 12	lincRNA_gene	4
MGI:1916800	Bst2	bone marrow stromal cell antigen 2	protein_coding_gene	8
MGI:1916916	Psmg4	proteasome (prosome, macropain) assembly chaperone 4	protein_coding_gene	13
MGI:1916948	Slc52a3	solute carrier protein family 52, member 3	protein_coding_gene	2
MGI:1916962	Prpf38a	PRP38 pre-mRNA processing factor 38 (yeast) domain containing A	protein_coding_gene	4
MGI:1916978	Card11	caspase recruitment domain family, member 11	protein_coding_gene	5
MGI:1917019	Tnfaip8l2	tumor necrosis factor, alpha-induced protein 8-like 2	protein_coding_gene	3
MGI:1917020	1600002K03Rik	RIKEN cDNA 1600002K03 gene	protein_coding_gene	10
MGI:1917022	Bdh2	3-hydroxybutyrate dehydrogenase, type 2	protein_coding_gene	3
MGI:1917024	Ms4a6b	membrane-spanning 4-domains, subfamily A, member 6B	protein_coding_gene	19
MGI:1917088	Smim3	small integral membrane protein 3	protein_coding_gene	18
MGI:1917160	Slc25a24	solute carrier family 25 (mitochondrial carrier, phosphate carrier), member 24	protein_coding_gene	3
MGI:1917172	Vrk2	vaccinia related kinase 2	protein_coding_gene	11
MGI:1917274	Mcm10	minichromosome maintenance 10 replication initiation factor	protein_coding_gene	2
MGI:1917336	Cysltr2	cysteinyl leukotriene receptor 2	protein_coding_gene	14
MGI:1917349	Smc4	structural maintenance of chromosomes 4	protein_coding_gene	3
MGI:1917360	Ifi35	interferon-induced protein 35	protein_coding_gene	11
MGI:1917374	Trim47	tripartite motif-containing 47	protein_coding_gene	11
MGI:1917635	Spdl1	spindle apparatus coiled-coil protein 1	protein_coding_gene	11
MGI:1917649	Wwtr1	WW domain containing transcription regulator 1	protein_coding_gene	3
MGI:1917700	Unc13d	unc-13 homolog D	protein_coding_gene	11
MGI:1917716	Ckap2l	cytoskeleton associated protein 2-like	protein_coding_gene	2
MGI:1917734	Slc35d2	solute carrier family 35, member D2	protein_coding_gene	13
MGI:1917758	Bbx	bobby sox HMG box containing	protein_coding_gene	16
MGI:1917770	Glipr2	GLI pathogenesis-related 2	protein_coding_gene	4
MGI:1917849	Itprid2	ITPR interacting domain containing 2	protein_coding_gene	2
MGI:1917867	Fam241a	family with sequence similarity 241, member A	protein_coding_gene	3
MGI:1917890	Dcp2	decapping mRNA 2	protein_coding_gene	18
MGI:1917912	Clic5	chloride intracellular channel 5	protein_coding_gene	17
MGI:1917945	Hrct1	histidine rich carboxyl terminus 1	protein_coding_gene	4
MGI:1917969	Arhgap45	Rho GTPase activating protein 45	protein_coding_gene	10
MGI:1918035	Dennd1c	DENN/MADD domain containing 1C	protein_coding_gene	17
MGI:1918039	Kynu	kynureninase	protein_coding_gene	2
MGI:1918336	4933412E12Rik	RIKEN cDNA 4933412E12 gene	bidirectional_promoter_lncRNA	10
MGI:1918358	Ccdc122	coiled-coil domain containing 122	protein_coding_gene	14
MGI:1918395	Scara5	scavenger receptor class A, member 5	protein_coding_gene	14
MGI:1918441	Phf11a	PHD finger protein 11A	protein_coding_gene	14
MGI:1918525	Noxred1	NADP+ dependent oxidoreductase domain containing 1	protein_coding_gene	12
MGI:1918586	Rbks	ribokinase	protein_coding_gene	5
MGI:1918648	5430427O19Rik	RIKEN cDNA 5430427O19 gene	protein_coding_gene	X
MGI:1918659	Fmnl2	formin-like 2	protein_coding_gene	2
MGI:1918731	Alpk1	alpha-kinase 1	protein_coding_gene	3
MGI:1918770	Grap	GRB2-related adaptor protein	protein_coding_gene	11
MGI:1918836	Ifih1	interferon induced with helicase C domain 1	protein_coding_gene	2
MGI:1918846	Ms4a7	membrane-spanning 4-domains, subfamily A, member 7	protein_coding_gene	19
MGI:1918857	Snx20	sorting nexin 20	protein_coding_gene	8
MGI:1918876	Gimap6	GTPase, IMAP family member 6	protein_coding_gene	6
MGI:1918910	Rarres2	retinoic acid receptor responder (tazarotene induced) 2	protein_coding_gene	6
MGI:1918934	Rbm43	RNA binding motif protein 43	protein_coding_gene	2
MGI:1918940	Esm1	endothelial cell-specific molecule 1	protein_coding_gene	13
MGI:1918951	Pnpt1	polyribonucleotide nucleotidyltransferase 1	protein_coding_gene	11
MGI:1918959	Syde1	synapse defective 1, Rho GTPase, homolog 1 (C. elegans)	protein_coding_gene	10
MGI:1918962	Dram1	DNA-damage regulated autophagy modulator 1	protein_coding_gene	10
MGI:1919051	Plekhf2	pleckstrin homology domain containing, family F (with FYVE domain) member 2	protein_coding_gene	4
MGI:1919054	Mtfr2	mitochondrial fission regulator 2	protein_coding_gene	10
MGI:1919069	Kif23	kinesin family member 23	protein_coding_gene	9
MGI:1919089	Osgin1	oxidative stress induced growth inhibitor 1	protein_coding_gene	8
MGI:1919112	Gpr160	G protein-coupled receptor 160	protein_coding_gene	3
MGI:1919148	Apol9b	apolipoprotein L 9b	protein_coding_gene	15
MGI:1919158	Cldn23	claudin 23	protein_coding_gene	8
MGI:1919164	Antxr2	anthrax toxin receptor 2	protein_coding_gene	5
MGI:1919189	Apol6	apolipoprotein L 6	protein_coding_gene	15
MGI:1919192	Myof	myoferlin	protein_coding_gene	19
MGI:1919206	Rnf135	ring finger protein 135	protein_coding_gene	11
MGI:1919238	Esco2	establishment of sister chromatid cohesion N-acetyltransferase 2	protein_coding_gene	14
MGI:1919244	Cnn3	calponin 3, acidic	protein_coding_gene	3
MGI:1919292	Cotl1	coactosin-like 1 (Dictyostelium)	protein_coding_gene	8
MGI:1919299	Tnfrsf13c	tumor necrosis factor receptor superfamily, member 13c	protein_coding_gene	15
MGI:1919304	Cyp4f18	cytochrome P450, family 4, subfamily f, polypeptide 18	protein_coding_gene	8
MGI:1919309	Tmem236	transmembrane protein 236	protein_coding_gene	2
MGI:1919325	Ogfr	opioid growth factor receptor	protein_coding_gene	2
MGI:1919369	Tpx2	TPX2, microtubule-associated	protein_coding_gene	2
MGI:1919489	Parp14	poly (ADP-ribose) polymerase family, member 14	protein_coding_gene	16
MGI:1919494	1600014C10Rik	RIKEN cDNA 1600014C10 gene	protein_coding_gene	7
MGI:1919525	2200002D01Rik	RIKEN cDNA 2200002D01 gene	protein_coding_gene	7
MGI:1919531	Sh2d4a	SH2 domain containing 4A	protein_coding_gene	8
MGI:1919583	Palld	palladin, cytoskeletal associated protein	protein_coding_gene	8
MGI:1919619	Ehd4	EH-domain containing 4	protein_coding_gene	2
MGI:1919641	Cdkn3	cyclin-dependent kinase inhibitor 3	protein_coding_gene	14
MGI:1919645	2610028E06Rik	RIKEN cDNA 2610028E06 gene	lincRNA_gene	4
MGI:1919665	Sgo1	shugoshin 1	protein_coding_gene	17
MGI:1919669	Fam72a	family with sequence similarity 72, member A	protein_coding_gene	1
MGI:1919722	Slc16a10	solute carrier family 16 (monocarboxylic acid transporters), member 10	protein_coding_gene	10
MGI:1919737	Aida	axin interactor, dorsalization associated	protein_coding_gene	1
MGI:1919762	Tmem173	transmembrane protein 173	protein_coding_gene	18
MGI:1919785	Aldh1b1	aldehyde dehydrogenase 1 family, member B1	protein_coding_gene	4
MGI:1919787	Cdca2	cell division cycle associated 2	protein_coding_gene	14
MGI:1919815	Uaca	uveal autoantigen with coiled-coil domains and ankyrin repeats	protein_coding_gene	9
MGI:1919830	Zup1	zinc finger containing ubiquitin peptidase 1	protein_coding_gene	10
MGI:1919941	Calhm2	calcium homeostasis modulator family member 2	protein_coding_gene	19
MGI:1920057	Zfp429	zinc finger protein 429	protein_coding_gene	13
MGI:1920323	Fhad1	forkhead-associated (FHA) phosphopeptide binding domain 1	protein_coding_gene	4
MGI:1920362	Abracl	ABRA C-terminal like	protein_coding_gene	10
MGI:1920371	Rflna	refilin A	protein_coding_gene	5
MGI:1920399	Clec4a3	C-type lectin domain family 4, member a3	protein_coding_gene	6
MGI:1920417	Arhgap8	Rho GTPase activating protein 8	protein_coding_gene	15
MGI:1920432	Pear1	platelet endothelial aggregation receptor 1	protein_coding_gene	3
MGI:1920588	Itpripl1	inositol 1,4,5-triphosphate receptor interacting protein-like 1	protein_coding_gene	2
MGI:1920904	Ccrl2	chemokine (C-C motif) receptor-like 2	protein_coding_gene	9
MGI:1920910	Cabp4	calcium binding protein 4	protein_coding_gene	19
MGI:1920921	Sult6b1	sulfotransferase family, cytosolic, 6B, member 1	protein_coding_gene	17
MGI:1920940	Glipr1	GLI pathogenesis-related 1 (glioma)	protein_coding_gene	10
MGI:1920960	Tubb2b	tubulin, beta 2B class IIB	protein_coding_gene	13
MGI:1921019	Gins2	GINS complex subunit 2 (Psf2 homolog)	protein_coding_gene	8
MGI:1921054	Kif2c	kinesin family member 2C	protein_coding_gene	4
MGI:1921082	Klk9	kallikrein related-peptidase 9	protein_coding_gene	7
MGI:1921164	Irak3	interleukin-1 receptor-associated kinase 3	protein_coding_gene	10
MGI:1921165	4833419F23Rik	RIKEN cDNA 4833419F23 gene	lncRNA_gene	18
MGI:1921277	3930402G23Rik	RIKEN cDNA 3930402G23 gene	lincRNA_gene	8
MGI:1921280	Rin2	Ras and Rab interactor 2	protein_coding_gene	2
MGI:1921288	Brip1os	BRCA1 interacting protein C-terminal helicase 1, opposite strand	antisense_lncRNA_gene	11
MGI:1921289	Nfam1	Nfat activating molecule with ITAM motif 1	protein_coding_gene	15
MGI:1921291	Ddias	DNA damage-induced apoptosis suppressor	protein_coding_gene	7
MGI:1921346	Hvcn1	hydrogen voltage-gated channel 1	protein_coding_gene	5
MGI:1921357	Cep55	centrosomal protein 55	protein_coding_gene	19
MGI:1921363	Exoc3l4	exocyst complex component 3-like 4	protein_coding_gene	12
MGI:1921364	Crot	carnitine O-octanoyltransferase	protein_coding_gene	5
MGI:1921377	Krt80	keratin 80	protein_coding_gene	15
MGI:1921381	Sash3	SAM and SH3 domain containing 3	protein_coding_gene	X
MGI:1921387	Nuak2	NUAK family, SNF1-like kinase, 2	protein_coding_gene	1
MGI:1921394	Robo4	roundabout guidance receptor 4	protein_coding_gene	9
MGI:1921395	F13a1	coagulation factor XIII, A1 subunit	protein_coding_gene	13
MGI:1921396	Dock8	dedicator of cytokinesis 8	protein_coding_gene	19
MGI:1921402	Stra6l	STRA6-like	protein_coding_gene	4
MGI:1921407	Cmtr1	cap methyltransferase 1	protein_coding_gene	17
MGI:1921428	Stk40	serine/threonine kinase 40	protein_coding_gene	4
MGI:1921441	P2ry13	purinergic receptor P2Y, G-protein coupled 13	protein_coding_gene	3
MGI:1921452	Fblim1	filamin binding LIM protein 1	protein_coding_gene	4
MGI:1921461	1700017B05Rik	RIKEN cDNA 1700017B05 gene	protein_coding_gene	9
MGI:1921503	Klrg2	killer cell lectin-like receptor subfamily G, member 2	protein_coding_gene	6
MGI:1921731	Batf2	basic leucine zipper transcription factor, ATF-like 2	protein_coding_gene	19
MGI:1921818	Mlkl	mixed lineage kinase domain-like	protein_coding_gene	8
MGI:1921867	Scpep1	serine carboxypeptidase 1	protein_coding_gene	11
MGI:1921895	Tent5c	terminal nucleotidyltransferase 5C	protein_coding_gene	3
MGI:1921896	Spsb1	splA/ryanodine receptor domain and SOCS box containing 1	protein_coding_gene	4
MGI:1921982	Stx11	syntaxin 11	protein_coding_gene	10
MGI:1921984	Rhoh	ras homolog family member H	protein_coding_gene	5
MGI:1921985	Trim14	tripartite motif-containing 14	protein_coding_gene	4
MGI:1921998	Slamf8	SLAM family member 8	protein_coding_gene	1
MGI:1922038	E2f8	E2F transcription factor 8	protein_coding_gene	7
MGI:1922056	Tmem106a	transmembrane protein 106A	protein_coding_gene	11
MGI:1922072	Tbc1d10c	TBC1 domain family, member 10c	protein_coding_gene	19
MGI:1922258	4930486L24Rik	RIKEN cDNA 4930486L24 gene	protein_coding_gene	13
MGI:1922484	Rnf19b	ring finger protein 19B	protein_coding_gene	4
MGI:1922595	Slamf7	SLAM family member 7	protein_coding_gene	1
MGI:1922629	4930599N23Rik	RIKEN cDNA 4930599N23 gene	antisense_lncRNA_gene	6
MGI:1922708	Cklf	chemokine-like factor	protein_coding_gene	8
MGI:1922818	Capsl	calcyphosine-like	protein_coding_gene	15
MGI:1922981	Idnk	idnK gluconokinase homolog (E. coli)	protein_coding_gene	13
MGI:1923000	Slc10a6	solute carrier family 10 (sodium/bile acid cotransporter family), member 6	protein_coding_gene	5
MGI:1923011	Apol7a	apolipoprotein L 7a	protein_coding_gene	15
MGI:1923239	Treml4	triggering receptor expressed on myeloid cells-like 4	protein_coding_gene	17
MGI:1923258	Nabp1	nucleic acid binding protein 1	protein_coding_gene	1
MGI:1923294	Ncapg2	non-SMC condensin II complex, subunit G2	protein_coding_gene	12
MGI:1923324	Gbp8	guanylate-binding protein 8	protein_coding_gene	5
MGI:1923334	Ptbp3	polypyrimidine tract binding protein 3	protein_coding_gene	4
MGI:1923363	Lpo	lactoperoxidase	protein_coding_gene	11
MGI:1923364	Sp110	Sp110 nuclear body protein	protein_coding_gene	1
MGI:1923481	Igsf10	immunoglobulin superfamily, member 10	protein_coding_gene	3
MGI:1923505	Pcgf5	polycomb group ring finger 5	protein_coding_gene	19
MGI:1923551	Trafd1	TRAF type zinc finger domain containing 1	protein_coding_gene	5
MGI:1923560	Steap4	STEAP family member 4	protein_coding_gene	5
MGI:1923584	Fbxw17	F-box and WD-40 domain protein 17	protein_coding_gene	13
MGI:1923682	2310001H17Rik	RIKEN cDNA 2310001H17 gene	lincRNA_gene	6
MGI:1923692	Slamf9	SLAM family member 9	protein_coding_gene	1
MGI:1923696	Wdr62	WD repeat domain 62	protein_coding_gene	7
MGI:1923698	Ppp1r18	protein phosphatase 1, regulatory subunit 18	protein_coding_gene	17
MGI:1923709	Car12	carbonic anhydrase 12	protein_coding_gene	9
MGI:1923714	Knl1	kinetochore scaffold 1	protein_coding_gene	2
MGI:1923883	Lrmda	leucine rich melanocyte differentiation associated	protein_coding_gene	14
MGI:1923913	Majin	membrane anchored junction protein	protein_coding_gene	19
MGI:1923931	Trim12a	tripartite motif-containing 12A	protein_coding_gene	7
MGI:1924155	Lrg1	leucine-rich alpha-2-glycoprotein 1	protein_coding_gene	17
MGI:1924183	Ifi27l2a	interferon, alpha-inducible protein 27 like 2A	protein_coding_gene	12
MGI:1924198	Rnf225	ring finger protein 225	protein_coding_gene	7
MGI:1924261	Ticrr	TOPBP1-interacting checkpoint and replication regulator	protein_coding_gene	7
MGI:1924287	Mrap	melanocortin 2 receptor accessory protein	protein_coding_gene	16
MGI:1924306	Tmco4	transmembrane and coiled-coil domains 4	protein_coding_gene	4
MGI:1924375	Il33	interleukin 33	protein_coding_gene	19
MGI:1924601	Zbtb5	zinc finger and BTB domain containing 5	protein_coding_gene	4
MGI:1924817	Tram2	translocating chain-associating membrane protein 2	protein_coding_gene	1
MGI:1924834	Spidr	scaffolding protein involved in DNA repair	protein_coding_gene	16
MGI:1924869	Prelid2	PRELI domain containing 2	protein_coding_gene	18
MGI:1925049	Sla2	Src-like-adaptor 2	protein_coding_gene	2
MGI:1925060	A930015D03Rik	RIKEN cDNA A930015D03 gene	antisense_lncRNA_gene	17
MGI:1925237	Ascc3	activating signal cointegrator 1 complex subunit 3	protein_coding_gene	10
MGI:1925491	Batf3	basic leucine zipper transcription factor, ATF-like 3	protein_coding_gene	1
MGI:1925567	Ccdc88b	coiled-coil domain containing 88B	protein_coding_gene	19
MGI:1925638	Mvp	major vault protein	protein_coding_gene	7
MGI:1925666	Rnase6	ribonuclease, RNase A family, 6	protein_coding_gene	14
MGI:1925723	Skap1	src family associated phosphoprotein 1	protein_coding_gene	11
MGI:1925983	Troap	trophinin associated protein	protein_coding_gene	15
MGI:1925999	Filip1l	filamin A interacting protein 1-like	protein_coding_gene	16
MGI:1926004	Galnt15	polypeptide N-acetylgalactosaminyltransferase 15	protein_coding_gene	14
MGI:1926031	Zc3hav1	zinc finger CCCH type, antiviral 1	protein_coding_gene	6
MGI:1926063	Nckap1l	NCK associated protein 1 like	protein_coding_gene	15
MGI:1926066	Gmip	Gem-interacting protein	protein_coding_gene	8
MGI:1926074	Ubash3a	ubiquitin associated and SH3 domain containing, A	protein_coding_gene	17
MGI:1926076	P2ry10	purinergic receptor P2Y, G-protein coupled 10	protein_coding_gene	X
MGI:1926118	D730005E14Rik	RIKEN cDNA D730005E14 gene	lncRNA_gene	15
MGI:1926142	Crispld2	cysteine-rich secretory protein LCCL domain containing 2	protein_coding_gene	8
MGI:1926156	Misp	mitotic spindle positioning	protein_coding_gene	10
MGI:1926193	Stap1	signal transducing adaptor family member 1	protein_coding_gene	5
MGI:1926209	Dek	DEK oncogene (DNA binding)	protein_coding_gene	13
MGI:1926218	Cysltr1	cysteinyl leukotriene receptor 1	protein_coding_gene	X
MGI:1926259	Iigp1	interferon inducible GTPase 1	protein_coding_gene	18
MGI:1926262	Irgm2	immunity-related GTPase family M member 2	protein_coding_gene	11
MGI:1926263	Gbp3	guanylate binding protein 3	protein_coding_gene	3
MGI:1926446	Cd274	CD274 antigen	protein_coding_gene	19
MGI:1926479	Lat2	linker for activation of T cells family, member 2	protein_coding_gene	5
MGI:1926956	Zfp296	zinc finger protein 296	protein_coding_gene	7
MGI:1927072	Ppp1r15a	protein phosphatase 1, regulatory subunit 15A	protein_coding_gene	7
MGI:1927091	Myo1g	myosin IG	protein_coding_gene	11
MGI:1927135	Gmfg	glia maturation factor, gamma	protein_coding_gene	7
MGI:1927186	Nt5c3	5'-nucleotidase, cytosolic III	protein_coding_gene	6
MGI:1927232	Rab13	RAB13, member RAS oncogene family	protein_coding_gene	3
MGI:1927379	Rhbg	Rhesus blood group-associated B glycoprotein	protein_coding_gene	3
MGI:1927449	Zbp1	Z-DNA binding protein 1	protein_coding_gene	2
MGI:1927468	Samhd1	SAM domain and HD domain, 1	protein_coding_gene	2
MGI:1927471	Lsr	lipolysis stimulated lipoprotein receptor	protein_coding_gene	7
MGI:1927593	Ptges	prostaglandin E synthase	protein_coding_gene	2
MGI:1927656	Ms4a4c	membrane-spanning 4-domains, subfamily A, member 4C	protein_coding_gene	19
MGI:1927657	Ms4a8a	membrane-spanning 4-domains, subfamily A, member 8A	protein_coding_gene	19
MGI:1927899	Mmp19	matrix metallopeptidase 19	protein_coding_gene	10
MGI:1928099	Pglyrp2	peptidoglycan recognition protein 2	protein_coding_gene	17
MGI:1928144	Plekha2	pleckstrin homology domain-containing, family A (phosphoinositide binding specific) member 2	protein_coding_gene	8
MGI:1928368	Nmi	N-myc (and STAT) interactor	protein_coding_gene	2
MGI:1928370	Rhog	ras homolog family member G	protein_coding_gene	7
MGI:1928377	Elf4	E74-like factor 4 (ets domain transcription factor)	protein_coding_gene	X
MGI:1928481	Lgals8	lectin, galactose binding, soluble 8	protein_coding_gene	13
MGI:1928895	Isg20	interferon-stimulated protein	protein_coding_gene	7
MGI:1929129	Sap30	sin3 associated polypeptide	protein_coding_gene	8
MGI:1929286	Amotl2	angiomotin-like 2	protein_coding_gene	9
MGI:1929509	Gpr35	G protein-coupled receptor 35	protein_coding_gene	1
MGI:1929512	Litaf	LPS-induced TN factor	protein_coding_gene	16
MGI:1929612	Ikbke	inhibitor of kappaB kinase epsilon	protein_coding_gene	1
MGI:1929628	Rsad2	radical S-adenosyl methionine domain containing 2	protein_coding_gene	12
MGI:1929676	Prokr1	prokineticin receptor 1	protein_coding_gene	6
MGI:1929691	Slc15a3	solute carrier family 15, member 3	protein_coding_gene	19
MGI:1929693	Slc37a2	solute carrier family 37 (glycerol-3-phosphate transporter), member 2	protein_coding_gene	9
MGI:1929709	Plin4	perilipin 4	protein_coding_gene	17
MGI:1929743	Asb2	ankyrin repeat and SOCS box-containing 2	protein_coding_gene	12
MGI:1929751	Asb4	ankyrin repeat and SOCS box-containing 4	protein_coding_gene	6
MGI:1929865	Nampt	nicotinamide phosphoribosyltransferase	protein_coding_gene	12
MGI:1929881	Smoc2	SPARC related modular calcium binding 2	protein_coding_gene	17
MGI:1930005	Trem1	triggering receptor expressed on myeloid cells 1	protein_coding_gene	17
MGI:1930088	Clcf1	cardiotrophin-like cytokine factor 1	protein_coding_gene	19
MGI:1930125	Pdcd1lg2	programmed cell death 1 ligand 2	protein_coding_gene	19
MGI:1930146	Pmaip1	phorbol-12-myristate-13-acetate-induced protein 1	protein_coding_gene	18
MGI:1930197	Ncapg	non-SMC condensin I complex, subunit G	protein_coding_gene	5
MGI:1930943	Rrad	Ras-related associated with diabetes	protein_coding_gene	8
MGI:1931054	Slc43a3	solute carrier family 43, member 3	protein_coding_gene	2
MGI:1931250	Nkg7	natural killer cell group 7 sequence	protein_coding_gene	7
MGI:1931322	Car13	carbonic anhydrase 13	protein_coding_gene	3
MGI:1931465	Pycard	PYD and CARD domain containing	protein_coding_gene	7
MGI:1931526	Hist1h1c	histone cluster 1, H1c	protein_coding_gene	13
MGI:1931527	Hist1h1e	histone cluster 1, H1e	protein_coding_gene	13
MGI:1931551	Rhoj	ras homolog family member J	protein_coding_gene	12
MGI:1931560	Dhx58	DEXH (Asp-Glu-X-His) box polypeptide 58	protein_coding_gene	11
MGI:1931595	Nfkbiz	nuclear factor of kappa light polypeptide gene enhancer in B cells inhibitor, zeta	protein_coding_gene	16
MGI:1932389	Tlr9	toll-like receptor 9	protein_coding_gene	9
MGI:1932395	Rrbp1	ribosome binding protein 1	protein_coding_gene	2
MGI:1932682	Cxcl16	chemokine (C-X-C motif) ligand 16	protein_coding_gene	11
MGI:1932723	Gimap3	GTPase, IMAP family member 3	protein_coding_gene	6
MGI:1933111	Apobec3	apolipoprotein B mRNA editing enzyme, catalytic polypeptide 3	protein_coding_gene	15
MGI:1933117	Parp9	poly (ADP-ribose) polymerase family, member 9	protein_coding_gene	16
MGI:1933137	Cttnbp2nl	CTTNBP2 N-terminal like	protein_coding_gene	3
MGI:1933159	Rnf114	ring finger protein 114	protein_coding_gene	2
MGI:1933165	Plagl2	pleiomorphic adenoma gene-like 2	protein_coding_gene	2
MGI:1933177	Pik3ap1	phosphoinositide-3-kinase adaptor protein 1	protein_coding_gene	19
MGI:1933227	Tex14	testis expressed gene 14	protein_coding_gene	11
MGI:1933367	Sytl3	synaptotagmin-like 3	protein_coding_gene	17
MGI:1933382	Ifitm2	interferon induced transmembrane protein 2	protein_coding_gene	7
MGI:1933383	Hcar2	hydroxycarboxylic acid receptor 2	protein_coding_gene	5
MGI:1933403	Erap1	endoplasmic reticulum aminopeptidase 1	protein_coding_gene	13
MGI:1933438	Slc16a3	solute carrier family 16 (monocarboxylic acid transporters), member 3	protein_coding_gene	11
MGI:1934129	Gpr84	G protein-coupled receptor 84	protein_coding_gene	15
MGI:1934368	Cd96	CD96 antigen	protein_coding_gene	16
MGI:1934582	Cxcr6	chemokine (C-X-C motif) receptor 6	protein_coding_gene	9
MGI:1934677	Pla1a	phospholipase A1 member A	protein_coding_gene	16
MGI:1934704	Rnf31	ring finger protein 31	protein_coding_gene	14
MGI:1934754	Kars	lysyl-tRNA synthetase	protein_coding_gene	8
MGI:1934765	Gpnmb	glycoprotein (transmembrane) nmb	protein_coding_gene	6
MGI:2135589	Clec2d	C-type lectin domain family 2, member d	protein_coding_gene	6
MGI:2135679	Hes7	hes family bHLH transcription factor 7	protein_coding_gene	11
MGI:2135756	Hspb8	heat shock protein 8	protein_coding_gene	5
MGI:2136650	Clec2i	C-type lectin domain family 2, member i	protein_coding_gene	6
MGI:2136733	Glp2r	glucagon-like peptide 2 receptor	protein_coding_gene	11
MGI:2136825	N4bp1	NEDD4 binding protein 1	protein_coding_gene	8
MGI:2137237	Fam129a	family with sequence similarity 129, member A	protein_coding_gene	1
MGI:2137302	B3gnt5	UDP-GlcNAc:betaGal beta-1,3-N-acetylglucosaminyltransferase 5	protein_coding_gene	16
MGI:2137352	Trim6	tripartite motif-containing 6	protein_coding_gene	7
MGI:2137359	Trim34a	tripartite motif-containing 34A	protein_coding_gene	7
MGI:2137617	Tinagl1	tubulointerstitial nephritis antigen-like 1	protein_coding_gene	4
MGI:2137648	Ifi30	interferon gamma inducible protein 30	protein_coding_gene	8
MGI:2137913	Loxl2	lysyl oxidase-like 2	protein_coding_gene	14
MGI:2138151	Kmo	kynurenine 3-monooxygenase (kynurenine 3-hydroxylase)	protein_coding_gene	1
MGI:2138243	Ifi209	interferon activated gene 209	protein_coding_gene	1
MGI:2138302	Ifi207	interferon activated gene 207	protein_coding_gene	1
MGI:2138741	Hnrnpf	heterogeneous nuclear ribonucleoprotein F	protein_coding_gene	6
MGI:2138982	Znfx1	zinc finger, NFX1-type containing 1	protein_coding_gene	2
MGI:2138987	Slc4a11	solute carrier family 4, sodium bicarbonate transporter-like, member 11	protein_coding_gene	2
MGI:2139365	Abtb2	ankyrin repeat and BTB (POZ) domain containing 2	protein_coding_gene	2
MGI:2139434	Mylk2	myosin, light polypeptide kinase 2, skeletal muscle	protein_coding_gene	2
MGI:2139667	Dpyd	dihydropyrimidine dehydrogenase	protein_coding_gene	3
MGI:2140175	Ldlrap1	low density lipoprotein receptor adaptor protein 1	protein_coding_gene	4
MGI:2140270	AI427809	expressed sequence AI427809	lincRNA_gene	4
MGI:2140279	Tdrd7	tudor domain containing 7	protein_coding_gene	4
MGI:2140340	Akna	AT-hook transcription factor	protein_coding_gene	4
MGI:2140540	AW011738	expressed sequence AW011738	gene	4
MGI:2140623	Mob3c	MOB kinase activator 3C	protein_coding_gene	4
MGI:2140839	Lrrc8c	leucine rich repeat containing 8 family, member C	protein_coding_gene	5
MGI:2140929	AI506816	expressed sequence AI506816	lncRNA_gene	5
MGI:2140937	Gbp6	guanylate binding protein 6	protein_coding_gene	5
MGI:2141396	Styk1	serine/threonine/tyrosine kinase 1	protein_coding_gene	6
MGI:2141505	Parp11	poly (ADP-ribose) polymerase family, member 11	protein_coding_gene	6
MGI:2141857	Atf5	activating transcription factor 5	protein_coding_gene	7
MGI:2141874	Plekhg2	pleckstrin homology domain containing, family G (with RhoGef domain) member 2	protein_coding_gene	7
MGI:2141917	Prkd2	protein kinase D2	protein_coding_gene	7
MGI:2141979	AI467606	expressed sequence AI467606	protein_coding_gene	7
MGI:2142062	Spty2d1	SPT2, Suppressor of Ty, domain containing 1 (S. cerevisiae)	protein_coding_gene	7
MGI:2142227	Lrrk1	leucine-rich repeat kinase 1	protein_coding_gene	7
MGI:2142454	Usb1	U6 snRNA biogenesis 1	protein_coding_gene	8
MGI:2142601	E230013L22Rik	RIKEN cDNA E230013L22 gene	bidirectional_promoter_lncRNA	8
MGI:2142763	Cyp4v3	cytochrome P450, family 4, subfamily v, polypeptide 3	protein_coding_gene	8
MGI:2142824	Nek5	NIMA (never in mitosis gene a)-related expressed kinase 5	protein_coding_gene	8
MGI:2143132	Plekho2	pleckstrin homology domain containing, family O member 2	protein_coding_gene	9
MGI:2143163	Mapkapk3	mitogen-activated protein kinase-activated protein kinase 3	protein_coding_gene	9
MGI:2143764	Arhgap9	Rho GTPase activating protein 9	protein_coding_gene	10
MGI:2143990	Parp12	poly (ADP-ribose) polymerase family, member 12	protein_coding_gene	6
MGI:2144254	AI662270	expressed sequence AI662270	lncRNA_gene	11
MGI:2144765	Pld4	phospholipase D family, member 4	protein_coding_gene	12
MGI:2144822	Aspg	asparaginase	protein_coding_gene	12
MGI:2145099	Mis18bp1	MIS18 binding protein 1	protein_coding_gene	12
MGI:2145458	Akr1c14	aldo-keto reductase family 1, member C14	protein_coding_gene	13
MGI:2146049	Tmem71	transmembrane protein 71	protein_coding_gene	15
MGI:2146156	Espl1	extra spindle pole bodies 1, separase	protein_coding_gene	15
MGI:2146227	Fam83f	family with sequence similarity 83, member F	protein_coding_gene	15
MGI:2146574	Ildr1	immunoglobulin-like domain containing receptor 1	protein_coding_gene	16
MGI:2146785	Gpsm3	G-protein signalling modulator 3 (AGS3-like, C. elegans)	protein_coding_gene	17
MGI:2146901	Trip10	thyroid hormone receptor interactor 10	protein_coding_gene	17
MGI:2147038	Treml2	triggering receptor expressed on myeloid cells-like 2	protein_coding_gene	17
MGI:2147191	Tnfaip8	tumor necrosis factor, alpha-induced protein 8	protein_coding_gene	18
MGI:2147677	Lpxn	leupaxin	protein_coding_gene	19
MGI:2147706	AW112010	expressed sequence AW112010	lincRNA_gene	19
MGI:2147731	Slc25a45	solute carrier family 25, member 45	protein_coding_gene	19
MGI:2147790	Fermt3	fermitin family member 3	protein_coding_gene	19
MGI:2147993	Armcx6	armadillo repeat containing, X-linked 6	protein_coding_gene	X
MGI:2148249	Ifit1bl2	interferon induced protein with tetratricopeptide repeats 1B like 2	protein_coding_gene	19
MGI:2148924	Clic1	chloride intracellular channel 1	protein_coding_gene	17
MGI:2149010	Dock2	dedicator of cyto-kinesis 2	protein_coding_gene	11
MGI:2149633	Oas1c	2'-5' oligoadenylate synthetase 1C	protein_coding_gene	5
MGI:2149842	Sdf2l1	stromal cell-derived factor 2-like 1	protein_coding_gene	16
MGI:2151139	Iltifb	interleukin 10-related T cell-derived inducible factor beta	protein_coding_gene	10
MGI:2152187	Cyyr1	cysteine and tyrosine-rich protein 1	protein_coding_gene	16
MGI:2152213	Tirap	toll-interleukin 1 receptor (TIR) domain-containing adaptor protein	protein_coding_gene	9
MGI:2152535	B3gnt3	UDP-GlcNAc:betaGal beta-1,3-N-acetylglucosaminyltransferase 3	protein_coding_gene	8
MGI:2152844	Slc2a9	solute carrier family 2 (facilitated glucose transporter), member 9	protein_coding_gene	5
MGI:2153111	Mrps6	mitochondrial ribosomal protein S6	protein_coding_gene	16
MGI:2153249	Cd300c2	CD300C molecule 2	protein_coding_gene	11
MGI:2154274	Ehd2	EH-domain containing 2	protein_coding_gene	7
MGI:2154952	Ripk3	receptor-interacting serine-threonine kinase 3	protein_coding_gene	14
MGI:2155600	Myh7	myosin, heavy polypeptide 7, cardiac muscle, beta	protein_coding_gene	14
MGI:2155705	P2ry14	purinergic receptor P2Y, G-protein coupled, 14	protein_coding_gene	3
MGI:2156367	Tlr3	toll-like receptor 3	protein_coding_gene	8
MGI:2156765	Stard5	StAR-related lipid transfer (START) domain containing 5	protein_coding_gene	7
MGI:2156893	Ptpn7	protein tyrosine phosphatase, non-receptor type 7	protein_coding_gene	1
MGI:2157785	Peg10	paternally expressed 10	protein_coding_gene	6
MGI:2157899	Tmem37	transmembrane protein 37	protein_coding_gene	1
MGI:2158329	Parvg	parvin, gamma	protein_coding_gene	15
MGI:2158417	Rtkn2	rhotekin 2	protein_coding_gene	10
MGI:2159577	Arhgap4	Rho GTPase activating protein 4	protein_coding_gene	X
MGI:2159682	Havcr2	hepatitis A virus cellular receptor 2	protein_coding_gene	11
MGI:2176230	Apobr	apolipoprotein B receptor	protein_coding_gene	7
MGI:2176375	Ucn2	urocortin 2	protein_coding_gene	9
MGI:2176882	Tlr7	toll-like receptor 7	protein_coding_gene	X
MGI:2176887	Tlr8	toll-like receptor 8	protein_coding_gene	X
MGI:2177191	Bspry	B-box and SPRY domain containing	protein_coding_gene	4
MGI:2177268	Ppp1r3b	protein phosphatase 1, regulatory subunit 3B	protein_coding_gene	8
MGI:2177469	Bco2	beta-carotene oxygenase 2	protein_coding_gene	9
MGI:2178801	Wipf1	WAS/WASL interacting protein family, member 1	protein_coding_gene	2
MGI:2179523	Fcgr4	Fc receptor, IgG, low affinity IV	protein_coding_gene	1
MGI:2179715	Plaat3	phospholipase A and acyltransferase 3	protein_coding_gene	19
MGI:2179942	Adamts14	a disintegrin-like and metallopeptidase (reprolysin type) with thrombospondin type 1 motif, 14	protein_coding_gene	10
MGI:2179989	Mill2	MHC I like leukocyte 2	protein_coding_gene	7
MGI:2180139	Edem1	ER degradation enhancer, mannosidase alpha-like 1	protein_coding_gene	6
MGI:2180697	Sertad3	SERTA domain containing 3	protein_coding_gene	7
MGI:2180781	Slc8b1	solute carrier family 8 (sodium/lithium/calcium exchanger), member B1	protein_coding_gene	5
MGI:2180849	Oasl1	2'-5' oligoadenylate synthetase-like 1	protein_coding_gene	5
MGI:2180850	Oas3	2'-5' oligoadenylate synthetase 3	protein_coding_gene	5
MGI:2180852	Oas2	2'-5' oligoadenylate synthetase 2	protein_coding_gene	5
MGI:2180853	Oas1h	2'-5' oligoadenylate synthetase 1H	protein_coding_gene	5
MGI:2180860	Oas1a	2'-5' oligoadenylate synthetase 1A	protein_coding_gene	5
MGI:2181193	Dennd2d	DENN/MADD domain containing 2D	protein_coding_gene	3
MGI:2182474	Irak4	interleukin-1 receptor-associated kinase 4	protein_coding_gene	15
MGI:2182838	Serpina3f	serine (or cysteine) peptidase inhibitor, clade A, member 3F	protein_coding_gene	12
MGI:2182839	Serpina3h	serine (or cysteine) peptidase inhibitor, clade A, member 3H	pseudogene	12
MGI:2182841	Serpina3i	serine (or cysteine) peptidase inhibitor, clade A, member 3I	protein_coding_gene	12
MGI:2182965	Tifa	TRAF-interacting protein with forkhead-associated domain	protein_coding_gene	3
MGI:2183453	Dlgap5	DLG associated protein 5	protein_coding_gene	14
MGI:2183535	Cytip	cytohesin 1 interacting protein	protein_coding_gene	2
MGI:2384294	Rbm47	RNA binding motif protein 47	protein_coding_gene	5
MGI:2384394	B3gnt7	UDP-GlcNAc:betaGal beta-1,3-N-acetylglucosaminyltransferase 7	protein_coding_gene	1
MGI:2384409	Il27	interleukin 27	protein_coding_gene	7
MGI:2384570	Ddx60	DEAD (Asp-Glu-Ala-Asp) box polypeptide 60	protein_coding_gene	8
MGI:2384805	Sectm1a	secreted and transmembrane 1A	protein_coding_gene	11
MGI:2384806	Metrnl	meteorin, glial cell differentiation regulator-like	protein_coding_gene	11
MGI:2384851	Slc39a14	solute carrier family 39 (zinc transporter), member 14	protein_coding_gene	14
MGI:2384853	Tapbpl	TAP binding protein-like	protein_coding_gene	6
MGI:2384860	Slc44a3	solute carrier family 44, member 3	protein_coding_gene	3
MGI:2384916	Slc5a8	solute carrier family 5 (iodide transporter), member 8	protein_coding_gene	10
MGI:2385078	Gstp3	glutathione S-transferase pi 3	protein_coding_gene	19
MGI:2385107	Rab29	RAB29, member RAS oncogene family	protein_coding_gene	1
MGI:2385152	Mall	mal, T cell differentiation protein-like	protein_coding_gene	2
MGI:2385156	Sdcbp2	syndecan binding protein (syntenin) 2	protein_coding_gene	2
MGI:2385159	Ccm2l	cerebral cavernous malformation 2-like	protein_coding_gene	2
MGI:2385169	Helz2	helicase with zinc finger 2, transcriptional coactivator	protein_coding_gene	2
MGI:2385228	Tmem119	transmembrane protein 119	protein_coding_gene	5
MGI:2385269	B3gnt8	UDP-GlcNAc:betaGal beta-1,3-N-acetylglucosaminyltransferase 8	protein_coding_gene	7
MGI:2385321	Cchcr1	coiled-coil alpha-helical rod protein 1	protein_coding_gene	17
MGI:2385325	Pnpla7	patatin-like phospholipase domain containing 7	protein_coding_gene	2
MGI:2385618	Mmrn2	multimerin 2	protein_coding_gene	14
MGI:2385644	Ms4a6c	membrane-spanning 4-domains, subfamily A, member 6C	protein_coding_gene	19
MGI:2385708	Rin3	Ras and Rab interactor 3	protein_coding_gene	12
MGI:2385847	Mical1	microtubule associated monooxygenase, calponin and LIM domain containing 1	protein_coding_gene	10
MGI:2385852	Tifab	TRAF-interacting protein with forkhead-associated domain, family member B	protein_coding_gene	13
MGI:2385885	BC028528	cDNA sequence BC028528	protein_coding_gene	3
MGI:2385891	Zc3h12a	zinc finger CCCH type containing 12A	protein_coding_gene	4
MGI:2387123	Lnpep	leucyl/cystinyl aminopeptidase	protein_coding_gene	17
MGI:2387179	Tut7	terminal uridylyl transferase 7	protein_coding_gene	13
MGI:2387602	Cd300e	CD300E molecule	protein_coding_gene	11
MGI:2387989	Csrnp1	cysteine-serine-rich nuclear protein 1	protein_coding_gene	9
MGI:2388029	Liph	lipase, member H	protein_coding_gene	16
MGI:2388270	Acap1	ArfGAP with coiled-coil, ankyrin repeat and PH domains 1	protein_coding_gene	11
MGI:2388285	Pkn3	protein kinase N3	protein_coding_gene	2
MGI:2388361	Gldn	gliomedin	protein_coding_gene	9
MGI:2389008	Adamtsl4	ADAMTS-like 4	protein_coding_gene	3
MGI:2389136	Emilin2	elastin microfibril interfacer 2	protein_coding_gene	17
MGI:2429397	Nod2	nucleotide-binding oligomerization domain containing 2	protein_coding_gene	8
MGI:2429943	Gbp5	guanylate binding protein 5	protein_coding_gene	3
MGI:2429944	Neurl3	neuralized E3 ubiquitin protein ligase 3	protein_coding_gene	1
MGI:2441702	Cyth4	cytohesin 4	protein_coding_gene	15
MGI:2441706	Traf3ip3	TRAF3 interacting protein 3	protein_coding_gene	1
MGI:2441738	Npsr1	neuropeptide S receptor 1	protein_coding_gene	9
MGI:2441814	P2ry10b	purinergic receptor P2Y, G-protein coupled 10B	protein_coding_gene	X
MGI:2442013	C5ar2	complement component 5a receptor 2	protein_coding_gene	7
MGI:2442034	Gpr183	G protein-coupled receptor 183	protein_coding_gene	14
MGI:2442042	Dpep2	dipeptidase 2	protein_coding_gene	8
MGI:2442043	Gpr171	G protein-coupled receptor 171	protein_coding_gene	3
MGI:2442114	Itga11	integrin alpha 11	protein_coding_gene	9
MGI:2442210	Zfp750	zinc finger protein 750	protein_coding_gene	11
MGI:2442232	Gimap5	GTPase, IMAP family member 5	protein_coding_gene	6
MGI:2442259	Gsap	gamma-secretase activating protein	protein_coding_gene	5
MGI:2442261	Cgas	cyclic GMP-AMP synthase	protein_coding_gene	9
MGI:2442280	Tarm1	T cell-interacting, activating receptor on myeloid cells 1	protein_coding_gene	7
MGI:2442295	Rab7b	RAB7B, member RAS oncogene family	protein_coding_gene	1
MGI:2442358	Cd300ld	CD300 molecule like family member d	protein_coding_gene	11
MGI:2442359	Cd300lf	CD300 molecule like family member F	protein_coding_gene	11
MGI:2442408	Syne3	spectrin repeat containing, nuclear envelope family member 3	protein_coding_gene	12
MGI:2442416	Itpripl2	inositol 1,4,5-triphosphate receptor interacting protein-like 2	protein_coding_gene	7
MGI:2442473	Rhbdf2	rhomboid 5 homolog 2	protein_coding_gene	11
MGI:2442580	E230029C05Rik	RIKEN cDNA E230029C05 gene	lncRNA_gene	7
MGI:2442629	Mfsd7a	major facilitator superfamily domain containing 7A	protein_coding_gene	5
MGI:2442631	Mob1a	MOB kinase activator 1A	protein_coding_gene	6
MGI:2442694	C130050O18Rik	RIKEN cDNA C130050O18 gene	protein_coding_gene	5
MGI:2442707	Tmem72	transmembrane protein 72	protein_coding_gene	6
MGI:2442720	Tor4a	torsin family 4, member A	protein_coding_gene	2
MGI:2442805	H2-T-ps	histocompatibility 2, T region locus, pseudogene	pseudogene	17
MGI:2442822	Ifi208	interferon activated gene 208	protein_coding_gene	1
MGI:2442836	Brip1	BRCA1 interacting protein C-terminal helicase 1	protein_coding_gene	11
MGI:2442851	Plxna4os1	plexin A4, opposite strand 1	antisense_lncRNA_gene	6
MGI:2442858	Ddx58	DEAD (Asp-Glu-Ala-Asp) box polypeptide 58	protein_coding_gene	4
MGI:2442860	Eda2r	ectodysplasin A2 receptor	protein_coding_gene	X
MGI:2442910	Fam129b	family with sequence similarity 129, member B	protein_coding_gene	2
MGI:2442968	A630012P03Rik	RIKEN cDNA A630012P03 gene	antisense_lncRNA_gene	X
MGI:2442982	Rab8b	RAB8B, member RAS oncogene family	protein_coding_gene	9
MGI:2443016	Ifi44	interferon-induced protein 44	protein_coding_gene	3
MGI:2443039	Arid5a	AT rich interactive domain 5A (MRF1-like)	protein_coding_gene	1
MGI:2443082	Calhm6	calcium homeostasis modulator family member 6	protein_coding_gene	10
MGI:2443131	A630001G21Rik	RIKEN cDNA A630001G21 gene	protein_coding_gene	1
MGI:2443362	Lax1	lymphocyte transmembrane adaptor 1	protein_coding_gene	1
MGI:2443377	Unc45b	unc-45 myosin chaperone B	protein_coding_gene	11
MGI:2443397	Trib1	tribbles pseudokinase 1	protein_coding_gene	15
MGI:2443410	Fndc9	fibronectin type III domain containing 9	protein_coding_gene	11
MGI:2443411	Cd300a	CD300A molecule	protein_coding_gene	11
MGI:2443476	A530064D06Rik	RIKEN cDNA A530064D06 gene	protein_coding_gene	17
MGI:2443478	B430306N03Rik	RIKEN cDNA B430306N03 gene	protein_coding_gene	17
MGI:2443513	Arsj	arylsulfatase J	protein_coding_gene	3
MGI:2443552	Themis	thymocyte selection associated	protein_coding_gene	10
MGI:2443588	Pik3r5	phosphoinositide-3-kinase regulatory subunit 5	protein_coding_gene	11
MGI:2443687	Arhgap25	Rho GTPase activating protein 25	protein_coding_gene	6
MGI:2443913	9330175E14Rik	RIKEN cDNA 9330175E14 gene	lincRNA_gene	8
MGI:2443938	Mmp25	matrix metallopeptidase 25	protein_coding_gene	17
MGI:2443973	Creb5	cAMP responsive element binding protein 5	protein_coding_gene	6
MGI:2444024	Rinl	Ras and Rab interactor-like	protein_coding_gene	7
MGI:2444047	Pgghg	protein glucosylgalactosylhydroxylysine glucosidase	protein_coding_gene	7
MGI:2444049	P4ha3	procollagen-proline, 2-oxoglutarate 4-dioxygenase (proline 4-hydroxylase), alpha polypeptide III	protein_coding_gene	7
MGI:2444054	Arl11	ADP-ribosylation factor-like 11	protein_coding_gene	14
MGI:2444067	Pqlc3	PQ loop repeat containing	protein_coding_gene	12
MGI:2444070	Nlrc3	NLR family, CARD domain containing 3	protein_coding_gene	16
MGI:2444128	Rasal3	RAS protein activator like 3	protein_coding_gene	17
MGI:2444151	Clec1a	C-type lectin domain family 1, member a	protein_coding_gene	6
MGI:2444289	Glis3	GLIS family zinc finger 3	protein_coding_gene	19
MGI:2444415	Cyb5r2	cytochrome b5 reductase 2	protein_coding_gene	7
MGI:2444421	Gbp7	guanylate binding protein 7	protein_coding_gene	3
MGI:2444467	Zbtb37	zinc finger and BTB domain containing 37	protein_coding_gene	1
MGI:2444496	Prr11	proline rich 11	protein_coding_gene	11
MGI:2444520	Nhlrc3	NHL repeat containing 3	protein_coding_gene	3
MGI:2444576	Kif20b	kinesin family member 20B	protein_coding_gene	19
MGI:2444608	Clec9a	C-type lectin domain family 9, member a	protein_coding_gene	6
MGI:2444725	Tmem154	transmembrane protein 154	protein_coding_gene	3
MGI:2444777	Ncaph	non-SMC condensin I complex, subunit H	protein_coding_gene	2
MGI:2444818	Micall2	MICAL-like 2	protein_coding_gene	5
MGI:2444824	Sirpb1a	signal-regulatory protein beta 1A	protein_coding_gene	3
MGI:2444912	Mbnl3	muscleblind like splicing factor 3	protein_coding_gene	X
MGI:2444925	Spin4	spindlin family, member 4	protein_coding_gene	X
MGI:2445077	Lacc1	laccase domain containing 1	protein_coding_gene	14
MGI:2445095	Nrros	negative regulator of reactive oxygen species	protein_coding_gene	16
MGI:2445121	Slfn9	schlafen 9	protein_coding_gene	11
MGI:2445125	Timd4	T cell immunoglobulin and mucin domain containing 4	protein_coding_gene	11
MGI:2445132	Zfp945	zinc finger protein 945	protein_coding_gene	17
MGI:2445179	Tmem184b	transmembrane protein 184b	protein_coding_gene	15
MGI:2445221	Cd109	CD109 antigen	protein_coding_gene	9
MGI:2445284	Lrrc25	leucine rich repeat containing 25	protein_coding_gene	8
MGI:2445289	Plac8	placenta-specific 8	protein_coding_gene	5
MGI:2445361	Serpinb1b	serine (or cysteine) peptidase inhibitor, clade B, member 1b	protein_coding_gene	13
MGI:2446140	Scml4	Scm polycomb group protein like 4	protein_coding_gene	10
MGI:2446213	Themis2	thymocyte selection associated family member 2	protein_coding_gene	4
MGI:2446979	Kif18b	kinesin family member 18B	protein_coding_gene	11
MGI:2447166	Cmtm7	CKLF-like MARVEL transmembrane domain containing 7	protein_coding_gene	9
MGI:2447794	Sfmbt2	Scm-like with four mbt domains 2	protein_coding_gene	2
MGI:2448427	Hist1h4h	histone cluster 1, H4h	protein_coding_gene	13
MGI:2448432	Hist1h4i	histone cluster 1, H4i	protein_coding_gene	13
MGI:2448490	Sbno2	strawberry notch 2	protein_coding_gene	10
MGI:2448532	Cox18	cytochrome c oxidase assembly protein 18	protein_coding_gene	5
MGI:2448712	Kctd11	potassium channel tetramerisation domain containing 11	protein_coding_gene	11
MGI:2449119	A2m	alpha-2-macroglobulin	protein_coding_gene	6
MGI:2449143	Gbgt1	globoside alpha-1,3-N-acetylgalactosaminyltransferase 1	protein_coding_gene	2
MGI:2449202	Tpm4	tropomyosin 4	protein_coding_gene	8
MGI:2449455	Scarf1	scavenger receptor class F, member 1	protein_coding_gene	11
MGI:2449923	Egfl7	EGF-like domain 7	protein_coding_gene	2
MGI:2450529	Pilra	paired immunoglobin-like type 2 receptor alpha	protein_coding_gene	5
MGI:2451097	Cndp1	carnosine dipeptidase 1 (metallopeptidase M20 family)	protein_coding_gene	18
MGI:2652818	Dcdc2a	doublecortin domain containing 2a	protein_coding_gene	13
MGI:2653833	Nlrp3	NLR family, pyrin domain containing 3	protein_coding_gene	11
MGI:2654144	Ercc6l	excision repair cross-complementing rodent repair deficiency complementation group 6 like	protein_coding_gene	X
MGI:2656973	Dtx3l	deltex 3-like, E3 ubiquitin ligase	protein_coding_gene	16
MGI:2660692	C1rl	complement component 1, r subcomponent-like	protein_coding_gene	6
MGI:2663075	Adap2	ArfGAP with dual PH domains 2	protein_coding_gene	11
MGI:2664668	Pkd1l2	polycystic kidney disease 1 like 2	protein_coding_gene	8
MGI:2669037	Tmc8	transmembrane channel-like gene family 8	protein_coding_gene	11
MGI:2670958	Cnksr1	connector enhancer of kinase suppressor of Ras 1	protein_coding_gene	4
MGI:2670959	Arsi	arylsulfatase i	protein_coding_gene	18
MGI:2670962	Hk3	hexokinase 3	protein_coding_gene	13
MGI:2670964	Tent5a	terminal nucleotidyltransferase 5A	protein_coding_gene	9
MGI:2672859	Slfn8	schlafen 8	protein_coding_gene	11
MGI:2672983	Gpr141	G protein-coupled receptor 141	protein_coding_gene	13
MGI:2673709	Kntc1	kinetochore associated 1	protein_coding_gene	5
MGI:2673874	P2ry6	pyrimidinergic receptor P2Y, G-protein coupled, 6	protein_coding_gene	7
MGI:2674093	Psd4	pleckstrin and Sec7 domain containing 4	protein_coding_gene	2
MGI:2675303	Tnfrsf14	tumor necrosis factor receptor superfamily, member 14 (herpesvirus entry mediator)	protein_coding_gene	4
MGI:2675603	Trpm6	transient receptor potential cation channel, subfamily M, member 6	protein_coding_gene	19
MGI:2675669	Nusap1	nucleolar and spindle associated protein 1	protein_coding_gene	2
MGI:2676364	Hsh2d	hematopoietic SH2 domain containing	protein_coding_gene	8
MGI:2678949	Sh3tc1	SH3 domain and tetratricopeptide repeats 1	protein_coding_gene	5
MGI:2679719	Armc7	armadillo repeat containing 7	protein_coding_gene	11
MGI:2681107	Siglecf	sialic acid binding Ig-like lectin F	protein_coding_gene	7
MGI:2684861	Nlrp1a	NLR family, pyrin domain containing 1A	protein_coding_gene	11
MGI:2684927	Cenpj	centromere protein J	protein_coding_gene	14
MGI:2684948	Arhgap30	Rho GTPase activating protein 30	protein_coding_gene	1
MGI:2684986	Asap3	ArfGAP with SH3 domain, ankyrin repeat and PH domain 3	protein_coding_gene	4
MGI:2685139	Setdb2	SET domain, bifurcated 2	protein_coding_gene	14
MGI:2685222	Gpr174	G protein-coupled receptor 174	protein_coding_gene	X
MGI:2685298	Trim56	tripartite motif-containing 56	protein_coding_gene	5
MGI:2685303	Gimap8	GTPase, IMAP family member 8	protein_coding_gene	6
MGI:2685335	Mctp2	multiple C2 domains, transmembrane 2	protein_coding_gene	7
MGI:2685383	Rmi2	RecQ mediated genome instability 2	protein_coding_gene	16
MGI:2685408	Zfp217	zinc finger protein 217	protein_coding_gene	2
MGI:2685484	Jaml	junction adhesion molecule like	protein_coding_gene	9
MGI:2685540	Srarp	steroid receptor associated and regulated protein	protein_coding_gene	4
MGI:2685589	Parp4	poly (ADP-ribose) polymerase family, member 4	protein_coding_gene	14
MGI:2685590	Rubcnl	RUN and cysteine rich domain containing beclin 1 interacting protein like	protein_coding_gene	14
MGI:2685731	Milr1	mast cell immunoglobulin like receptor 1	protein_coding_gene	11
MGI:2685735	Lsmem1	leucine-rich single-pass membrane protein 1	protein_coding_gene	12
MGI:2685751	Tmem171	transmembrane protein 171	protein_coding_gene	13
MGI:2685862	Cd101	CD101 antigen	protein_coding_gene	3
MGI:2685955	Adgrg5	adhesion G protein-coupled receptor G5	protein_coding_gene	8
MGI:2686159	Aim2	absent in melanoma 2	protein_coding_gene	1
MGI:2686394	Nckap5	NCK-associated protein 5	protein_coding_gene	1
MGI:2686435	9330188P03Rik	RIKEN cDNA 9330188P03 gene	lncRNA_gene	14
MGI:2686922	Klhl6	kelch-like 6	protein_coding_gene	16
MGI:2686927	Ccdc102a	coiled-coil domain containing 102A	protein_coding_gene	8
MGI:2686976	Ifitm6	interferon induced transmembrane protein 6	protein_coding_gene	7
MGI:3027894	Rsph4a	radial spoke head 4 homolog A (Chlamydomonas)	protein_coding_gene	10
MGI:3028577	Arl5c	ADP-ribosylation factor-like 5C	protein_coding_gene	11
MGI:3028642	Iqgap3	IQ motif containing GTPase activating protein 3	protein_coding_gene	3
MGI:3030492	Olfr658	olfactory receptor 658	protein_coding_gene	7
MGI:3030754	Olfr920	olfactory receptor 920	protein_coding_gene	9
MGI:3032636	Ugt1a7c	UDP glucuronosyltransferase 1 family, polypeptide A7C	protein_coding_gene	1
MGI:3032959	Card6	caspase recruitment domain family, member 6	protein_coding_gene	15
MGI:3034182	AA467197	expressed sequence AA467197	protein_coding_gene	2
MGI:3035181	Trim30d	tripartite motif-containing 30D	protein_coding_gene	7
MGI:3035322	AA619741	expressed sequence AA619741	pseudogene	1
MGI:3036243	Nlrc4	NLR family, CARD domain containing 4	protein_coding_gene	17
MGI:3036260	Htra4	HtrA serine peptidase 4	protein_coding_gene	8
MGI:3036289	Cd200r4	CD200 receptor 4	protein_coding_gene	16
MGI:3036291	Clec4a1	C-type lectin domain family 4, member a1	protein_coding_gene	6
MGI:3040056	Ticam2	toll-like receptor adaptor molecule 2	protein_coding_gene	18
MGI:3040692	BC064078	cDNA sequence BC064078	pseudogene	6
MGI:3040694	Zfp456	zinc finger protein 456	protein_coding_gene	13
MGI:3040708	Zfp455	zinc finger protein 455	protein_coding_gene	13
MGI:3040968	Clec12a	C-type lectin domain family 12, member a	protein_coding_gene	6
MGI:3041120	Ifi211	interferon activated gene 211	protein_coding_gene	1
MGI:3041167	Piwil4	piwi-like RNA-mediated gene silencing 4	protein_coding_gene	9
MGI:3041173	9930111J21Rik1	RIKEN cDNA 9930111J21 gene 1	protein_coding_gene	11
MGI:3041242	Sema3g	sema domain, immunoglobulin domain (Ig), short basic domain, secreted, (semaphorin) 3G	protein_coding_gene	14
MGI:3042776	Itprip	inositol 1,4,5-triphosphate receptor interacting protein	protein_coding_gene	19
MGI:3043001	AB124611	cDNA sequence AB124611	protein_coding_gene	9
MGI:3043522	Apol10b	apolipoprotein L 10B	protein_coding_gene	15
MGI:3044955	Impg2	interphotoreceptor matrix proteoglycan 2	protein_coding_gene	16
MGI:3045213	Tlr13	toll-like receptor 13	protein_coding_gene	X
MGI:3045221	Tlr12	toll-like receptor 12	protein_coding_gene	4
MGI:3045247	Btbd16	BTB (POZ) domain containing 16	protein_coding_gene	7
MGI:3045296	Efhb	EF hand domain family, member B	protein_coding_gene	17
MGI:3045313	Zc3h12d	zinc finger CCCH type containing 12D	protein_coding_gene	10
MGI:3045324	Rtl5	retrotransposon Gag like 5	protein_coding_gene	X
MGI:3045325	Ip6k3	inositol hexaphosphate kinase 3	protein_coding_gene	17
MGI:3045367	D830031N03Rik	RIKEN cDNA D830031N03 gene	protein_coding_gene	4
MGI:3505689	Cdsn	corneodesmosin	protein_coding_gene	17
MGI:3511744	Gimap9	GTPase, IMAP family member 9	protein_coding_gene	6
MGI:3512288	Slfn10-ps	schlafen 10, pseudogene	pseudogene	11
MGI:3525074	Tmem221	transmembrane protein 221	protein_coding_gene	8
MGI:3576783	Eme1	essential meiotic structure-specific endonuclease 1	protein_coding_gene	11
MGI:3578624	Itgad	integrin, alpha D	protein_coding_gene	7
MGI:3582693	Tor1aip1	torsin A interacting protein 1	protein_coding_gene	1
MGI:3582695	Tor1aip2	torsin A interacting protein 2	protein_coding_gene	1
MGI:3582959	Nlrp1b	NLR family, pyrin domain containing 1B	protein_coding_gene	11
MGI:3583948	Tmem252	transmembrane protein 252	protein_coding_gene	19
MGI:3583961	C920009B18Rik	RIKEN cDNA C920009B18 gene	lincRNA_gene	10
MGI:3584360	Gm1966	predicted gene 1966	pseudogene	7
MGI:3584510	Wdfy4	WD repeat and FYVE domain containing 4	protein_coding_gene	14
MGI:3584522	Ifi214	interferon activated gene 214	protein_coding_gene	1
MGI:3584526	Zfp607a	zinc finger protein 607A	protein_coding_gene	7
MGI:3588218	F830016B08Rik	RIKEN cDNA F830016B08 gene	protein_coding_gene	18
MGI:3588284	I830077J02Rik	RIKEN cDNA I830077J02 gene	protein_coding_gene	3
MGI:3603204	Piezo1	piezo-type mechanosensitive ion channel component 1	protein_coding_gene	8
MGI:3603513	G530011O06Rik	RIKEN cDNA G530011O06 gene	ncRNA_gene	X
MGI:3603821	Zmynd15	zinc finger, MYND-type containing 15	protein_coding_gene	11
MGI:3605069	Il20ra	interleukin 20 receptor, alpha	protein_coding_gene	10
MGI:3605549	Adgb	androglobin	protein_coding_gene	10
MGI:3605620	Gbp9	guanylate-binding protein 9	protein_coding_gene	5
MGI:3606001	Apol9a	apolipoprotein L 9a	protein_coding_gene	15
MGI:3606159	Tmem243	transmembrane protein 243, mitochondrial	protein_coding_gene	5
MGI:3606211	Ssc5d	scavenger receptor cysteine rich family, 5 domains	protein_coding_gene	7
MGI:3606242	Nostrin	nitric oxide synthase trafficker	protein_coding_gene	2
MGI:3606565	Fam167a	family with sequence similarity 167, member A	protein_coding_gene	14
MGI:3609260	Chrna10	cholinergic receptor, nicotinic, alpha polypeptide 10	protein_coding_gene	7
MGI:3610314	Scimp	SLP adaptor and CSK interacting membrane protein	protein_coding_gene	11
MGI:3611448	Bin2	bridging integrator 2	protein_coding_gene	15
MGI:3612190	Trim72	tripartite motif-containing 72	protein_coding_gene	7
MGI:3612191	Nlrc5	NLR family, CARD domain containing 5	protein_coding_gene	8
MGI:3612873	Zfp953	zinc finger protein 953	protein_coding_gene	13
MGI:3615484	Tagap	T cell activation Rho GTPase activating protein	protein_coding_gene	17
MGI:3641949	Gm10791	predicted gene 10791	antisense_lncRNA_gene	16
MGI:3642260	Tigit	T cell immunoreceptor with Ig and ITIM domains	protein_coding_gene	16
MGI:3642802	Gm9895	predicted gene 9895	lncRNA_gene	19
MGI:3642959	Phldb3	pleckstrin homology like domain, family B, member 3	protein_coding_gene	7
MGI:3643396	B230307C23Rik	RIKEN cDNA B230307C23 gene	protein_coding_gene	16
MGI:3643653	Gm5087	predicted gene 5087	lncRNA_gene	14
MGI:3643814	Gm4841	predicted gene 4841	protein_coding_gene	18
MGI:3644026	Fam169b	family with sequence similarity 169, member B	protein_coding_gene	7
MGI:3644071	Gm6548	predicted gene 6548	pseudogene	17
MGI:3644133	Zbtb42	zinc finger and BTB domain containing 42	protein_coding_gene	12
MGI:3644417	Gm5086	predicted gene 5086	lincRNA_gene	13
MGI:3644953	Gm4951	predicted gene 4951	protein_coding_gene	18
MGI:3644962	Phf11-ps	PHD finger protein 11, pseudogene	pseudogene	14
MGI:3645205	Gm5431	predicted gene 5431	protein_coding_gene	11
MGI:3645380	Gm8369	predicted gene 8369	protein_coding_gene	19
MGI:3645789	Phf11b	PHD finger protein 11B	protein_coding_gene	14
MGI:3646213	Gm8773	predicted gene 8773	lincRNA_gene	5
MGI:3646307	Gbp11	guanylate binding protein 11	polymorphic_pseudogene	5
MGI:3646828	Gm5532	predicted gene 5532	lincRNA_gene	1
MGI:3647255	Gm6377	predicted gene 6377	protein_coding_gene	X
MGI:3647592	Gm9199	predicted gene 9199	pseudogene	14
MGI:3648476	Phf11c	PHD finger protein 11C	protein_coding_gene	14
MGI:3649299	Gm12250	predicted gene 12250	pseudogene	11
MGI:3649773	Wfdc17	WAP four-disulfide core domain 17	protein_coding_gene	11
MGI:3650059	Snhg15	small nucleolar RNA host gene 15	lncRNA_gene	11
MGI:3650088	Gm12216	predicted gene 12216	protein_coding_gene	11
MGI:3650099	Gm13003	predicted gene 13003	lincRNA_gene	4
MGI:3650159	Arhgap27os3	Rho GTPase activating protein 27, opposite strand 3	antisense_lncRNA_gene	11
MGI:3650286	Heatr9	HEAT repeat containing 9	protein_coding_gene	11
MGI:3650339	Gm11549	predicted gene 11549	lincRNA_gene	3
MGI:3650685	Ifit1bl1	interferon induced protein with tetratricpeptide repeats 1B like 1	protein_coding_gene	19
MGI:3651978	Zfp984	zinc finger protein 984	protein_coding_gene	4
MGI:3652108	Zeb2os	zinc finger E-box binding homeobox 2, opposite strand	antisense_lncRNA_gene	2
MGI:3652173	Gm12185	predicted gene 12185	protein_coding_gene	11
MGI:3652191	Morrbid	myeloid RNA regulator of BCL2L11 induced cell death	lincRNA_gene	2
MGI:3695276	Ifi213	interferon activated gene 213	protein_coding_gene	1
MGI:3698419	Ifit3b	interferon-induced protein with tetratricopeptide repeats 3B	protein_coding_gene	19
MGI:3702087	Rnaset2b	ribonuclease T2B	protein_coding_gene	17
MGI:3702467	Sp140	Sp140 nuclear body protein	protein_coding_gene	1
MGI:3710083	Tgtp2	T cell specific GTPase 2	protein_coding_gene	11
MGI:3712069	Ly6c2	lymphocyte antigen 6 complex, locus C2	protein_coding_gene	15
MGI:3712326	Parp10	poly (ADP-ribose) polymerase family, member 10	protein_coding_gene	15
MGI:3712328	Pnp2	purine-nucleoside phosphorylase 2	protein_coding_gene	14
MGI:3763743	Snhg1	small nucleolar RNA host gene 1	lncRNA_gene	19
MGI:3772572	Xaf1	XIAP associated factor 1	protein_coding_gene	11
MGI:3779828	Sirpb1b	signal-regulatory protein beta 1B	protein_coding_gene	3
MGI:3780953	Mndal	myeloid nuclear differentiation antigen like	protein_coding_gene	1
MGI:4359647	Gbp10	guanylate-binding protein 10	protein_coding_gene	5
MGI:4360060	Snora17	small nucleolar RNA, H/ACA box 17	snoRNA_gene	2
MGI:4439599	Gm16675	predicted gene, 16675	bidirectional_promoter_lncRNA	8
MGI:4821183	Trim12c	tripartite motif-containing 12C	protein_coding_gene	7
MGI:4821256	Trim30b	tripartite motif-containing 30B	protein_coding_gene	7
MGI:4821258	Trim30e-ps1	tripartite motif-containing 30E, pseudogene 1	pseudogene	7
MGI:4840510	BC147527	cDNA sequence BC147527	protein_coding_gene	13
MGI:5000466	Anpep	alanyl (membrane) aminopeptidase	protein_coding_gene	7
MGI:5011890	Gm19705	predicted gene, 19705	lincRNA_gene	1
MGI:5012442	Gm20257	predicted gene, 20257	pseudogene	1
MGI:5295661	Gm20554	predicted gene, 20554	lincRNA_gene	13
MGI:5434543	Gm21188	predicted gene, 21188	protein_coding_gene	13
MGI:5477161	Mir155hg	Mir155 host gene (non-protein coding)	lincRNA_gene	16
MGI:700006	Dbnl	drebrin-like	protein_coding_gene	11
MGI:700012	Ostf1	osteoclast stimulating factor 1	protein_coding_gene	19
MGI:87883	Acp5	acid phosphatase 5, tartrate resistant	protein_coding_gene	9
MGI:87916	Ada	adenosine deaminase	protein_coding_gene	2
MGI:87920	Plin2	perilipin 2	protein_coding_gene	4
MGI:88030	Anxa4	annexin A4	protein_coding_gene	6
MGI:88056	Apod	apolipoprotein D	protein_coding_gene	16
MGI:88070	Arg1	arginase, liver	protein_coding_gene	10
MGI:88127	B2m	beta-2 microglobulin	protein_coding_gene	2
MGI:88140	Bcl3	B cell leukemia/lymphoma 3	protein_coding_gene	7
MGI:88216	Btk	Bruton agammaglobulinemia tyrosine kinase	protein_coding_gene	X
MGI:88222	Tspo	translocator protein	protein_coding_gene	15
MGI:88223	C1qa	complement component 1, q subcomponent, alpha polypeptide	protein_coding_gene	4
MGI:88224	C1qb	complement component 1, q subcomponent, beta polypeptide	protein_coding_gene	4
MGI:88225	C1qc	complement component 1, q subcomponent, C chain	protein_coding_gene	4
MGI:88226	C2	complement component 2 (within H-2S)	protein_coding_gene	17
MGI:88227	C3	complement component 3	protein_coding_gene	17
MGI:88228	C4b	complement component 4B (Chido blood group)	protein_coding_gene	17
MGI:88232	C5ar1	complement component 5a receptor 1	protein_coding_gene	7
MGI:88244	S100a8	S100 calcium binding protein A8 (calgranulin A)	protein_coding_gene	3
MGI:88246	Anxa2	annexin A2	protein_coding_gene	9
MGI:88283	Serpinh1	serine (or cysteine) peptidase inhibitor, clade H, member 1	protein_coding_gene	7
MGI:88294	Cacna1s	calcium channel, voltage-dependent, L type, alpha 1S subunit	protein_coding_gene	1
MGI:88302	Ccnb1	cyclin B1	protein_coding_gene	13
MGI:88311	Ccnb2	cyclin B2	protein_coding_gene	9
MGI:88313	Ccnd1	cyclin D1	protein_coding_gene	7
MGI:88315	Ccnd3	cyclin D3	protein_coding_gene	17
MGI:88318	Cd14	CD14 antigen	protein_coding_gene	18
MGI:88320	Cd2	CD2 antigen	protein_coding_gene	3
MGI:88322	Cd22	CD22 antigen	protein_coding_gene	7
MGI:88326	Cd27	CD27 antigen	protein_coding_gene	6
MGI:88327	Cd28	CD28 antigen	protein_coding_gene	1
MGI:88328	Tnfsf8	tumor necrosis factor (ligand) superfamily, member 8	protein_coding_gene	4
MGI:88330	Cd37	CD37 antigen	protein_coding_gene	7
MGI:88331	Cd3d	CD3 antigen, delta polypeptide	protein_coding_gene	9
MGI:88332	Cd3e	CD3 antigen, epsilon polypeptide	protein_coding_gene	9
MGI:88333	Cd3g	CD3 antigen, gamma polypeptide	protein_coding_gene	9
MGI:88334	Cd247	CD247 antigen	protein_coding_gene	1
MGI:88336	Cd40	CD40 antigen	protein_coding_gene	2
MGI:88338	Cd44	CD44 antigen	protein_coding_gene	2
MGI:88339	Cd48	CD48 antigen	protein_coding_gene	1
MGI:88340	Cd5	CD5 antigen	protein_coding_gene	19
MGI:88341	Cd53	CD53 antigen	protein_coding_gene	3
MGI:88342	Cd68	CD68 antigen	protein_coding_gene	11
MGI:88343	Cd69	CD69 antigen	protein_coding_gene	6
MGI:88344	Cd7	CD7 antigen	protein_coding_gene	11
MGI:88345	Cd72	CD72 antigen	protein_coding_gene	4
MGI:88346	Cd8a	CD8 antigen, alpha chain	protein_coding_gene	6
MGI:88347	Cd8b1	CD8 antigen, beta chain 1	protein_coding_gene	6
MGI:88348	Cd9	CD9 antigen	protein_coding_gene	6
MGI:88351	Cdk1	cyclin-dependent kinase 1	protein_coding_gene	10
MGI:88356	Cdh3	cadherin 3	protein_coding_gene	8
MGI:88373	Cebpb	CCAAT/enhancer binding protein (C/EBP), beta	protein_coding_gene	2
MGI:88375	Cenpa	centromere protein A	protein_coding_gene	5
MGI:88384	F9	coagulation factor IX	protein_coding_gene	X
MGI:88454	Col4a1	collagen, type IV, alpha 1	protein_coding_gene	8
MGI:88476	Cp	ceruloplasmin	protein_coding_gene	3
MGI:88495	Crem	cAMP responsive element modulator	protein_coding_gene	18
MGI:88501	Crip1	cysteine-rich protein 1 (intestinal)	protein_coding_gene	12
MGI:88554	Ctla2a	cytotoxic T lymphocyte-associated protein 2 alpha	protein_coding_gene	13
MGI:88555	Ctla2b	cytotoxic T lymphocyte-associated protein 2 beta	protein_coding_gene	13
MGI:88556	Ctla4	cytotoxic T-lymphocyte-associated protein 4	protein_coding_gene	1
MGI:88574	Cybb	cytochrome b-245, beta polypeptide	protein_coding_gene	X
MGI:88590	Cyp1b1	cytochrome P450, family 1, subfamily b, polypeptide 1	protein_coding_gene	17
MGI:88613	Ccn1	cellular communication network factor 1	protein_coding_gene	3
MGI:892014	Sfrp1	secreted frizzled-related protein 1	protein_coding_gene	8
MGI:893575	Plscr1	phospholipid scramblase 1	protein_coding_gene	9
MGI:893584	Gngt2	guanine nucleotide binding protein (G protein), gamma transducing activity polypeptide 2	protein_coding_gene	11
MGI:893587	Dok1	docking protein 1	protein_coding_gene	6
MGI:894308	Rab21	RAB21, member RAS oncogene family	protein_coding_gene	10
MGI:894311	Pirb	paired Ig-like receptor B	protein_coding_gene	7
MGI:894315	Rap1b	RAS related protein 1b	protein_coding_gene	10
MGI:894657	Serpinb8	serine (or cysteine) peptidase inhibitor, clade B, member 8	protein_coding_gene	1
MGI:894675	Tnfrsf18	tumor necrosis factor receptor superfamily, member 18	protein_coding_gene	4
MGI:894680	Bach1	BTB and CNC homology 1, basic leucine zipper transcription factor 1	protein_coding_gene	16
MGI:894688	Serpinb6b	serine (or cysteine) peptidase inhibitor, clade B, member 6b	protein_coding_gene	13
MGI:894696	Serping1	serine (or cysteine) peptidase inhibitor, clade G, member 1	protein_coding_gene	2
MGI:894697	Rad54l	RAD54 like (S. cerevisiae)	protein_coding_gene	4
MGI:93882	Lrrc32	leucine rich repeat containing 32	protein_coding_gene	7
MGI:94872	Dcn	decorin	protein_coding_gene	10
MGI:94890	Dhfr	dihydrofolate reductase	protein_coding_gene	13
MGI:94891	Dhh	desert hedgehog	protein_coding_gene	15
MGI:94919	Dpp4	dipeptidylpeptidase 4	protein_coding_gene	2
MGI:95278	Epha2	Eph receptor A2	protein_coding_gene	4
MGI:95281	Ect2	ect2 oncogene	protein_coding_gene	3
MGI:95283	Edn1	endothelin 1	protein_coding_gene	13
MGI:95294	Egfr	epidermal growth factor receptor	protein_coding_gene	11
MGI:95314	Cela1	chymotrypsin-like elastase family, member 1	protein_coding_gene	15
MGI:95392	Eng	endoglin	protein_coding_gene	2
MGI:95403	Stom	stomatin	protein_coding_gene	2
MGI:95455	Ets1	E26 avian leukemia oncogene 1, 5' domain	protein_coding_gene	9
MGI:95457	Mecom	MDS1 and EVI1 complex locus	protein_coding_gene	3
MGI:95484	Fas	Fas (TNF receptor superfamily member 6)	protein_coding_gene	19
MGI:95496	Fcer1g	Fc receptor, IgE, high affinity I, gamma polypeptide	protein_coding_gene	1
MGI:95498	Fcgr1	Fc receptor, IgG, high affinity I	protein_coding_gene	3
MGI:95499	Fcgr2b	Fc receptor, IgG, low affinity IIb	protein_coding_gene	1
MGI:95500	Fcgr3	Fc receptor, IgG, low affinity III	protein_coding_gene	1
MGI:95514	Fes	feline sarcoma oncogene	protein_coding_gene	7
MGI:95516	Fgf2	fibroblast growth factor 2	protein_coding_gene	3
MGI:95527	Fgr	FGR proto-oncogene, Src family tyrosine kinase	protein_coding_gene	4
MGI:95546	Foxs1	forkhead box S1	protein_coding_gene	2
MGI:95554	Fli1	Friend leukemia integration 1	protein_coding_gene	9
MGI:95557	Flnc	filamin C, gamma	protein_coding_gene	6
MGI:95560	Flt3l	FMS-like tyrosine kinase 3 ligand	protein_coding_gene	7
MGI:95561	Flt4	FMS-like tyrosine kinase 4	protein_coding_gene	11
MGI:95574	Fos	FBJ osteosarcoma oncogene	protein_coding_gene	12
MGI:95575	Fosb	FBJ osteosarcoma oncogene B	protein_coding_gene	7
MGI:95589	Ftl1	ferritin light polypeptide 1	protein_coding_gene	7
MGI:95594	Fut4	fucosyltransferase 4	protein_coding_gene	9
MGI:95675	Gch1	GTP cyclohydrolase 1	protein_coding_gene	14
MGI:95676	Gcnt1	glucosaminyl (N-acetyl) transferase 1, core 2	protein_coding_gene	19
MGI:95697	Gfap	glial fibrillary acidic protein	protein_coding_gene	11
MGI:95704	Ggta1	glycoprotein galactosyltransferase alpha 1, 3	protein_coding_gene	2
MGI:95705	B4galt1	UDP-Gal:betaGlcNAc beta 1,4- galactosyltransferase, polypeptide 1	protein_coding_gene	4
MGI:95759	Glycam1	glycosylation dependent cell adhesion molecule 1	protein_coding_gene	15
MGI:95768	Gna13	guanine nucleotide binding protein, alpha 13	protein_coding_gene	11
MGI:95769	Gna14	guanine nucleotide binding protein, alpha 14	protein_coding_gene	19
MGI:95770	Gna15	guanine nucleotide binding protein, alpha 15	protein_coding_gene	10
MGI:95832	Grn	granulin	protein_coding_gene	11
MGI:95891	H19	H19, imprinted maternally expressed transcript	lincRNA_gene	7
MGI:95895	H2-Aa	histocompatibility 2, class II antigen A, alpha	protein_coding_gene	17
MGI:95896	H2-D1	histocompatibility 2, D region locus 1	protein_coding_gene	17
MGI:95901	H2-Eb1	histocompatibility 2, class II antigen E beta	protein_coding_gene	17
MGI:95904	H2-K1	histocompatibility 2, K1, K region	protein_coding_gene	17
MGI:95906	H2-K2	histocompatibility 2, K region locus 2	pseudogene	17
MGI:95914	H2-M2	histocompatibility 2, M region locus 2	protein_coding_gene	17
MGI:95915	H2-M3	histocompatibility 2, M region locus 3	protein_coding_gene	17
MGI:95922	H2-DMb1	histocompatibility 2, class II, locus Mb1	protein_coding_gene	17
MGI:95931	H2-Q2	histocompatibility 2, Q region locus 2	protein_coding_gene	17
MGI:95933	H2-Q4	histocompatibility 2, Q region locus 4	protein_coding_gene	17
MGI:95934	H2-Q5	histocompatibility 2, Q region locus 5	polymorphic_pseudogene	17
MGI:95942	H2-T10	histocompatibility 2, T region locus 10	polymorphic_pseudogene	17
MGI:95956	H2-T22	histocompatibility 2, T region locus 22	protein_coding_gene	17
MGI:95957	H2-T23	histocompatibility 2, T region locus 23	protein_coding_gene	17
MGI:95958	H2-T24	histocompatibility 2, T region locus 24	protein_coding_gene	17
MGI:96051	Serpind1	serine (or cysteine) peptidase inhibitor, clade D, member 1	protein_coding_gene	16
MGI:96052	Hck	hemopoietic cell kinase	protein_coding_gene	2
MGI:96055	Ptpn6	protein tyrosine phosphatase, non-receptor type 6	protein_coding_gene	6
MGI:96062	Hdc	histidine decarboxylase	protein_coding_gene	2
MGI:96070	Hbegf	heparin-binding EGF-like growth factor	protein_coding_gene	18
MGI:96079	Hgf	hepatocyte growth factor	protein_coding_gene	5
MGI:96086	Hhex	hematopoietically expressed homeobox	protein_coding_gene	19
MGI:96109	Hlx	H2.0-like homeobox	protein_coding_gene	1
MGI:96157	Hmgb2	high mobility group box 2	protein_coding_gene	8
MGI:96163	Hmox1	heme oxygenase 1	protein_coding_gene	8
MGI:96211	Hp	haptoglobin	protein_coding_gene	8
MGI:96240	Hspb1	heat shock protein 1	protein_coding_gene	5
MGI:96244	Hspa1a	heat shock protein 1A	protein_coding_gene	17
MGI:96392	Icam1	intercellular adhesion molecule 1	protein_coding_gene	9
MGI:96394	Icam2	intercellular adhesion molecule 2	protein_coding_gene	11
MGI:96395	Irf8	interferon regulatory factor 8	protein_coding_gene	8
MGI:96398	Id3	inhibitor of DNA binding 3	protein_coding_gene	4
MGI:96428	Ifi203	interferon activated gene 203	protein_coding_gene	1
MGI:96429	Ifi204	interferon activated gene 204	protein_coding_gene	1
MGI:96438	Igfbp3	insulin-like growth factor binding protein 3	protein_coding_gene	11
MGI:96534	Cd74	CD74 antigen (invariant polypeptide of major histocompatibility complex, class II antigen-associated)	protein_coding_gene	18
MGI:96538	Il10ra	interleukin 10 receptor, alpha	protein_coding_gene	9
MGI:96540	Il12b	interleukin 12b	protein_coding_gene	11
MGI:96542	Il1a	interleukin 1 alpha	protein_coding_gene	2
MGI:96543	Il1b	interleukin 1 beta	protein_coding_gene	2
MGI:96544	Casp1	caspase 1	protein_coding_gene	9
MGI:96545	Il1r1	interleukin 1 receptor, type I	protein_coding_gene	1
MGI:96546	Il1r2	interleukin 1 receptor, type II	protein_coding_gene	1
MGI:96547	Il1rn	interleukin 1 receptor antagonist	protein_coding_gene	2
MGI:96549	Il2ra	interleukin 2 receptor, alpha chain	protein_coding_gene	2
MGI:96550	Il2rb	interleukin 2 receptor, beta chain	protein_coding_gene	15
MGI:96551	Il2rg	interleukin 2 receptor, gamma chain	protein_coding_gene	X
MGI:96553	Il3ra	interleukin 3 receptor, alpha chain	protein_coding_gene	14
MGI:96559	Il6	interleukin 6	protein_coding_gene	5
MGI:96561	Il7	interleukin 7	protein_coding_gene	3
MGI:96562	Il7r	interleukin 7 receptor	protein_coding_gene	15
MGI:96590	Irf1	interferon regulatory factor 1	protein_coding_gene	11
MGI:96591	Irf2	interferon regulatory factor 2	protein_coding_gene	8
MGI:96599	Itga1	integrin alpha 1	protein_coding_gene	13
MGI:96604	Itga5	integrin alpha 5 (fibronectin receptor alpha)	protein_coding_gene	15
MGI:96606	Itgal	integrin alpha L	protein_coding_gene	7
MGI:96607	Itgam	integrin alpha M	protein_coding_gene	7
MGI:96609	Itgax	integrin alpha X	protein_coding_gene	7
MGI:96611	Itgb2	integrin beta 2	protein_coding_gene	10
MGI:96616	Itgb7	integrin beta 7	protein_coding_gene	15
MGI:96617	Cd47	CD47 antigen (Rh-related antigen, integrin-associated signal transducer)	protein_coding_gene	16
MGI:96621	Itk	IL2 inducible T cell kinase	protein_coding_gene	11
MGI:96629	Jak2	Janus kinase 2	protein_coding_gene	19
MGI:96646	Jun	jun proto-oncogene	protein_coding_gene	4
MGI:96647	Junb	jun B proto-oncogene	protein_coding_gene	8
MGI:96683	Kdr	kinase insert domain protein receptor	protein_coding_gene	5
MGI:96742	Lalba	lactalbumin, alpha	protein_coding_gene	15
MGI:96748	Lamp2	lysosomal-associated membrane protein 2	protein_coding_gene	X
MGI:96756	Lck	lymphocyte protein tyrosine kinase	protein_coding_gene	4
MGI:96757	Lcn2	lipocalin 2	protein_coding_gene	2
MGI:96777	Lgals1	lectin, galactose binding, soluble 1	protein_coding_gene	15
MGI:96778	Lgals3	lectin, galactose binding, soluble 3	protein_coding_gene	14
MGI:96787	Lif	leukemia inhibitory factor	protein_coding_gene	11
MGI:96795	Lmnb1	lamin B1	protein_coding_gene	18
MGI:96819	Anxa1	annexin A1	protein_coding_gene	19
MGI:96824	Tlr4	toll-like receptor 4	protein_coding_gene	4
MGI:96832	Lsp1	lymphocyte specific 1	protein_coding_gene	7
MGI:96837	Ltf	lactotransferrin	protein_coding_gene	9
MGI:96878	Blnk	B cell linker	protein_coding_gene	19
MGI:96881	Ly6d	lymphocyte antigen 6 complex, locus D	protein_coding_gene	15
MGI:96882	Ly6c1	lymphocyte antigen 6 complex, locus C1	protein_coding_gene	15
MGI:96885	Ly9	lymphocyte antigen 9	protein_coding_gene	1
MGI:96891	Lyl1	lymphoblastomic leukemia 1	protein_coding_gene	8
MGI:96892	Lyn	LYN proto-oncogene, Src family tyrosine kinase	protein_coding_gene	4
MGI:96897	Lyz2	lysozyme 2	protein_coding_gene	10
MGI:96908	Mxd1	MAX dimerization protein 1	protein_coding_gene	6
MGI:96910	Maff	v-maf musculoaponeurotic fibrosarcoma oncogene family, protein F (avian)	protein_coding_gene	15
MGI:96976	Mgp	matrix Gla protein	protein_coding_gene	6
MGI:97005	Mmp12	matrix metallopeptidase 12	protein_coding_gene	9
MGI:97010	Mmp3	matrix metallopeptidase 3	protein_coding_gene	9
MGI:97054	Mov10	Moloney leukemia virus 10	protein_coding_gene	3
MGI:97072	Gbp4	guanylate binding protein 4	protein_coding_gene	5
MGI:97167	Msn	moesin	protein_coding_gene	X
MGI:97172	Mt2	metallothionein 2	protein_coding_gene	8
MGI:97231	Muc1	mucin 1, transmembrane	protein_coding_gene	3
MGI:97243	Mx1	MX dynamin-like GTPase 1	protein_coding_gene	16
MGI:97244	Mx2	MX dynamin-like GTPase 2	polymorphic_pseudogene	16
MGI:97249	Myb	myeloblastosis oncogene	protein_coding_gene	10
MGI:97250	Myc	myelocytomatosis oncogene	protein_coding_gene	15
MGI:97283	Ncf1	neutrophil cytosolic factor 1	protein_coding_gene	5
MGI:97284	Ncf2	neutrophil cytosolic factor 2	protein_coding_gene	1
MGI:97302	Nedd9	neural precursor cell expressed, developmentally down-regulated gene 9	protein_coding_gene	13
MGI:97308	Nfe2	nuclear factor, erythroid derived 2	protein_coding_gene	15
MGI:97312	Nfkb1	nuclear factor of kappa light polypeptide gene enhancer in B cells 1, p105	protein_coding_gene	3
MGI:97361	Nos2	nitric oxide synthase 2, inducible	protein_coding_gene	11
MGI:97362	Nos3	nitric oxide synthase 3, endothelial cell	protein_coding_gene	5
MGI:97365	Pnp	purine-nucleoside phosphorylase	protein_coding_gene	14
MGI:97371	Npr1	natriuretic peptide receptor 1	protein_coding_gene	3
MGI:97402	Odc1	ornithine decarboxylase, structural 1	protein_coding_gene	12
MGI:97429	Oas1g	2'-5' oligoadenylate synthetase 1G	protein_coding_gene	5
MGI:97430	Oas1b	2'-5' oligoadenylate synthetase 1B	polymorphic_pseudogene	5
MGI:97436	Omp	olfactory marker protein	protein_coding_gene	7
MGI:97463	P4ha1	procollagen-proline, 2-oxoglutarate 4-dioxygenase (proline 4-hydroxylase), alpha 1 polypeptide	protein_coding_gene	10
MGI:97537	Pecam1	platelet/endothelial cell adhesion molecule 1	protein_coding_gene	11
MGI:97551	Prf1	perforin 1 (pore forming protein)	protein_coding_gene	10
MGI:97584	Pim1	proviral integration site 1	protein_coding_gene	17
MGI:97608	Serpine1	serine (or cysteine) peptidase inhibitor, clade E, member 1	protein_coding_gene	5
MGI:97610	Plat	plasminogen activator, tissue	protein_coding_gene	8
MGI:97611	Plau	plasminogen activator, urokinase	protein_coding_gene	14
MGI:97612	Plaur	plasminogen activator, urokinase receptor	protein_coding_gene	7
MGI:97616	Plcg2	phospholipase C, gamma 2	protein_coding_gene	8
MGI:97622	Pln	phospholamban	protein_coding_gene	10
MGI:97712	Prrx1	paired related homeobox 1	protein_coding_gene	1
MGI:97756	Srgn	serglycin	protein_coding_gene	10
MGI:97791	Ptbp1	polypyrimidine tract binding protein 1	protein_coding_gene	10
MGI:97794	Ptger2	prostaglandin E receptor 2 (subtype EP2)	protein_coding_gene	14
MGI:97798	Ptgs2	prostaglandin-endoperoxide synthase 2	protein_coding_gene	1
MGI:97810	Ptprc	protein tyrosine phosphatase, receptor type, C	protein_coding_gene	1
MGI:97811	Ptprcap	protein tyrosine phosphatase, receptor type, C polypeptide-associated protein	protein_coding_gene	19
MGI:97829	Pygl	liver glycogen phosphorylase	protein_coding_gene	12
MGI:97831	Ppa1	pyrophosphatase (inorganic) 1	protein_coding_gene	10
MGI:97846	Rac2	Rac family small GTPase 2	protein_coding_gene	15
MGI:97890	Rad51	RAD51 recombinase	protein_coding_gene	2
MGI:97897	Rel	reticuloendotheliosis oncogene	protein_coding_gene	11
MGI:98178	Trim30a	tripartite motif-containing 30A	protein_coding_gene	7
MGI:98179	Rras	related RAS viral (r-ras) oncogene	protein_coding_gene	7
MGI:98181	Rrm2	ribonucleotide reductase M2	protein_coding_gene	12
MGI:98218	Prrx2	paired related homeobox 2	protein_coding_gene	2
MGI:98223	Saa3	serum amyloid A 3	protein_coding_gene	7
MGI:98233	Sat1	spermidine/spermine N1-acetyl transferase 1	protein_coding_gene	X
MGI:98257	Msr1	macrophage scavenger receptor 1	protein_coding_gene	8
MGI:98259	Ccl2	chemokine (C-C motif) ligand 2	protein_coding_gene	11
MGI:98260	Ccl3	chemokine (C-C motif) ligand 3	protein_coding_gene	11
MGI:98261	Ccl4	chemokine (C-C motif) ligand 4	protein_coding_gene	11
MGI:98262	Ccl5	chemokine (C-C motif) ligand 5	protein_coding_gene	11
MGI:98263	Ccl6	chemokine (C-C motif) ligand 6	protein_coding_gene	11
MGI:98278	Sele	selectin, endothelial cell	protein_coding_gene	1
MGI:98279	Sell	selectin, lymphocyte	protein_coding_gene	1
MGI:98280	Selp	selectin, platelet	protein_coding_gene	1
MGI:98282	Spi1	spleen focus forming virus (SFFV) proviral integration oncogene	protein_coding_gene	2
MGI:98296	Shc1	src homology 2 domain-containing transforming protein C1	protein_coding_gene	3
MGI:98330	Snai1	snail family zinc finger 1	protein_coding_gene	2
MGI:98369	Sox7	SRY (sex determining region Y)-box 7	protein_coding_gene	14
MGI:98384	Spn	sialophorin	protein_coding_gene	7
MGI:98483	Tap1	transporter 1, ATP-binding cassette, sub-family B (MDR/TAP)	protein_coding_gene	17
MGI:98484	Tap2	transporter 2, ATP-binding cassette, sub-family B (MDR/TAP)	protein_coding_gene	17
MGI:98497	Tbxas1	thromboxane A synthase 1, platelet	protein_coding_gene	6
MGI:98662	Tec	tec protein tyrosine kinase	protein_coding_gene	5
MGI:98725	Tgfb1	transforming growth factor, beta 1	protein_coding_gene	7
MGI:98729	Tgfbr2	transforming growth factor, beta receptor II	protein_coding_gene	9
MGI:98730	Tgm1	transglutaminase 1, K polypeptide	protein_coding_gene	14
MGI:98731	Tgm2	transglutaminase 2, C polypeptide	protein_coding_gene	2
MGI:98734	Tgtp1	T cell specific GTPase 1	protein_coding_gene	11
MGI:98737	Thbs1	thrombospondin 1	protein_coding_gene	2
MGI:98738	Thbs2	thrombospondin 2	protein_coding_gene	17
MGI:98752	Timp1	tissue inhibitor of metalloproteinase 1	protein_coding_gene	X
MGI:98763	Tk1	thymidine kinase 1	protein_coding_gene	11
MGI:98790	Top2a	topoisomerase (DNA) II alpha	protein_coding_gene	11
MGI:98821	Trf	transferrin	protein_coding_gene	9
MGI:98874	Txn1	thioredoxin 1	protein_coding_gene	4
MGI:98878	Tyms	thymidylate synthase	protein_coding_gene	5
MGI:98923	Vav1	vav 1 oncogene	protein_coding_gene	17
MGI:98926	Vcam1	vascular cell adhesion molecule 1	protein_coding_gene	3
MGI:98931	Ezr	ezrin	protein_coding_gene	17
MGI:98932	Vim	vimentin	protein_coding_gene	2
MGI:98941	Vwf	Von Willebrand factor	protein_coding_gene	6
MGI:98973	Xdh	xanthine dehydrogenase	protein_coding_gene	17
MGI:98976	Xlr	X-linked lymphocyte-regulated	protein_coding_gene	X
MGI:99180	Zfp36	zinc finger protein 36	protein_coding_gene	7
MGI:99255	Fasl	Fas ligand (TNF superfamily, member 6)	protein_coding_gene	1
MGI:99433	Arf4	ADP-ribosylation factor 4	protein_coding_gene	14
MGI:99439	Btc	betacellulin, epidermal growth factor family member	protein_coding_gene	5
MGI:99448	Ifi47	interferon gamma inducible protein 47	protein_coding_gene	11
MGI:99449	Ifit2	interferon-induced protein with tetratricopeptide repeats 2	protein_coding_gene	19
MGI:99450	Ifit1	interferon-induced protein with tetratricopeptide repeats 1	protein_coding_gene	19
MGI:99466	Sct	secretin	protein_coding_gene	7
MGI:99480	Cebpa	CCAAT/enhancer binding protein (C/EBP), alpha	protein_coding_gene	7
MGI:99512	Ccl7	chemokine (C-C motif) ligand 7	protein_coding_gene	11
MGI:99515	Syk	spleen tyrosine kinase	protein_coding_gene	13
MGI:99517	Hspa1b	heat shock protein 1B	protein_coding_gene	17
MGI:99529	Cd63	CD63 antigen	protein_coding_gene	10
MGI:99554	Lgals3bp	lectin, galactoside-binding, soluble, 3 binding protein	protein_coding_gene	11
MGI:99569	S1pr2	sphingosine-1-phosphate receptor 2	protein_coding_gene	9
MGI:99613	Zap70	zeta-chain (TCR) associated protein kinase	protein_coding_gene	1
MGI:99655	Prdm1	PR domain containing 1, with ZNF domain	protein_coding_gene	10
MGI:99668	Siglec1	sialic acid binding Ig-like lectin 1, sialoadhesin	protein_coding_gene	2
MGI:99674	Adcy4	adenylate cyclase 4	protein_coding_gene	14
MGI:99830	Cmpk2	cytidine monophosphate (UMP-CMP) kinase 2, mitochondrial	protein_coding_gene	12
MGI:99844	Gem	GTP binding protein (gene overexpressed in skeletal muscle)	protein_coding_gene	4
MGI:99852	Runx1	runt related transcription factor 1	protein_coding_gene	16
MGI:99928	Jak3	Janus kinase 3	protein_coding_gene	8
MGI:99951	Mafk	v-maf musculoaponeurotic fibrosarcoma oncogene family, protein K (avian)	protein_coding_gene	5
MGI:99959	Tgfbi	transforming growth factor, beta induced	protein_coding_gene	13

## Sheet: SVNI vs Control_down (333)
Gene Primar Identifier	Gene Symbol	Gene Name	Gene Type	Gene Chromosome
MGI:102539	Tbx6	T-box 6	protein_coding_gene	7
MGI:102720	Ednrb	endothelin receptor type B	protein_coding_gene	14
MGI:102768	Mfge8	milk fat globule-EGF factor 8 protein	protein_coding_gene	7
MGI:102963	Inmt	indolethylamine N-methyltransferase	protein_coding_gene	6
MGI:104540	Clec3b	C-type lectin domain family 3, member b	protein_coding_gene	9
MGI:104635	Tle2	transducin-like enhancer of split 2	protein_coding_gene	10
MGI:104790	Smyd1	SET and MYND domain containing 1	protein_coding_gene	6
MGI:104876	Hes5	hes family bHLH transcription factor 5	protein_coding_gene	4
MGI:105958	Cox8b	cytochrome c oxidase subunit 8B	protein_coding_gene	7
MGI:106025	Gucy2g	guanylate cyclase 2g	protein_coding_gene	19
MGI:106656	Zan	zonadhesin	protein_coding_gene	5
MGI:107200	Cbr2	carbonyl reductase 2	protein_coding_gene	11
MGI:107483	Rgl2	ral guanine nucleotide dissociation stimulator-like 2	protein_coding_gene	17
MGI:107498	Ltc4s	leukotriene C4 synthase	protein_coding_gene	11
MGI:107687	Mdfi	MyoD family inhibitor	protein_coding_gene	17
MGI:107706	Itm2a	integral membrane protein 2A	protein_coding_gene	X
MGI:108018	Ntsr2	neurotensin receptor 2	protein_coding_gene	12
MGI:109378	Epha8	Eph receptor A8	protein_coding_gene	4
MGI:109538	Cort	cortistatin	protein_coding_gene	4
MGI:109619	Neurog2	neurogenin 2	protein_coding_gene	3
MGI:1096372	Ybx2	Y box protein 2	protein_coding_gene	11
MGI:1096877	Dll3	delta like canonical Notch ligand 3	protein_coding_gene	7
MGI:1099787	Ucp3	uncoupling protein 3 (mitochondrial, proton carrier)	protein_coding_gene	7
MGI:1195265	Per2	period circadian clock 2	protein_coding_gene	1
MGI:1202300	Kcnu1	potassium channel, subfamily U, member 1	protein_coding_gene	8
MGI:1202709	Tert	telomerase reverse transcriptase	protein_coding_gene	13
MGI:1202864	Myoc	myocilin	protein_coding_gene	1
MGI:1270850	Slc6a2	solute carrier family 6 (neurotransmitter transporter, noradrenalin), member 2	protein_coding_gene	8
MGI:1277201	Col13a1	collagen, type XIII, alpha 1	protein_coding_gene	10
MGI:1298234	Kcnk4	potassium channel, subfamily K, member 4	protein_coding_gene	19
MGI:1315204	Slc40a1	solute carrier family 40 (iron-regulated transporter), member 1	protein_coding_gene	1
MGI:1315208	P3h3	prolyl 3-hydroxylase 3	protein_coding_gene	6
MGI:1321395	Ltbp4	latent transforming growth factor beta binding protein 4	protein_coding_gene	7
MGI:1328364	Fmod	fibromodulin	protein_coding_gene	1
MGI:1330233	Tcap	titin-cap	protein_coding_gene	11
MGI:1333115	Trpt1	tRNA phosphotransferase 1	protein_coding_gene	19
MGI:1336187	Slc22a8	solute carrier family 22 (organic anion transporter), member 8	protein_coding_gene	19
MGI:1337006	Hapln1	hyaluronan and proteoglycan link protein 1	protein_coding_gene	13
MGI:1338761	Colq	collagen-like tail subunit (single strand of homotrimer) of asymmetric acetylcholinesterase	protein_coding_gene	14
MGI:1338833	Dio2	deiodinase, iodothyronine, type II	protein_coding_gene	12
MGI:1340042	Scml2	Scm polycomb group protein like 2	protein_coding_gene	X
MGI:1341813	Adam33	a disintegrin and metallopeptidase domain 33	protein_coding_gene	2
MGI:1342328	Dazl	deleted in azoospermia-like	protein_coding_gene	17
MGI:1346334	Gpr34	G protein-coupled receptor 34	protein_coding_gene	X
MGI:1347047	Sema4g	sema domain, immunoglobulin domain (Ig), transmembrane domain (TM) and short cytoplasmic domain, (semaphorin) 4G	protein_coding_gene	19
MGI:1351340	Grm3	glutamate receptor, metabotropic 3	protein_coding_gene	5
MGI:1351634	Abcc6	ATP-binding cassette, sub-family C (CFTR/MRP), member 6	protein_coding_gene	7
MGI:1351648	Magel2	melanoma antigen, family L, 2	protein_coding_gene	7
MGI:1352629	Abcc8	ATP-binding cassette, sub-family C (CFTR/MRP), member 8	protein_coding_gene	7
MGI:1353438	Mapk12	mitogen-activated protein kinase 12	protein_coding_gene	15
MGI:1353471	Airn	antisense Igf2r RNA	antisense_lncRNA_gene	17
MGI:1354380	Igbp1b	immunoglobulin (CD79A) binding protein 1b	protein_coding_gene	6
MGI:1354739	Rgs11	regulator of G-protein signaling 11	protein_coding_gene	17
MGI:1858261	Slc7a10	solute carrier family 7 (cationic amino acid transporter, y+ system), member 10	protein_coding_gene	7
MGI:1858497	Igdcc4	immunoglobulin superfamily, DCC subclass, member 4	protein_coding_gene	9
MGI:1859644	Magix	MAGI family member, X-linked	protein_coding_gene	X
MGI:1860298	Sfrp5	secreted frizzled-related sequence protein 5	protein_coding_gene	19
MGI:1861721	Necab3	N-terminal EF-hand calcium binding protein 3	protein_coding_gene	2
MGI:1888711	Pf4	platelet factor 4	protein_coding_gene	5
MGI:1889006	Fxyd7	FXYD domain-containing ion transport regulator 7	protein_coding_gene	7
MGI:1889007	Ttyh1	tweety family member 1	protein_coding_gene	7
MGI:1889679	Slco1c1	solute carrier organic anion transporter family, member 1c1	protein_coding_gene	6
MGI:1890616	Scube1	signal peptide, CUB domain, EGF-like 1	protein_coding_gene	15
MGI:1890663	Dkk2	dickkopf WNT signaling pathway inhibitor 2	protein_coding_gene	3
MGI:1891123	Kcne2	potassium voltage-gated channel, Isk-related subfamily, gene 2	protein_coding_gene	16
MGI:1891338	Srpk3	serine/arginine-rich protein specific kinase 3	protein_coding_gene	X
MGI:1891369	Capn12	calpain 12	protein_coding_gene	7
MGI:1891372	Bbox1	butyrobetaine (gamma), 2-oxoglutarate dioxygenase 1 (gamma-butyrobetaine hydroxylase)	protein_coding_gene	2
MGI:1891409	Onecut3	one cut domain, family member 3	protein_coding_gene	10
MGI:1891496	Jph2	junctophilin 2	protein_coding_gene	2
MGI:1913101	Cldn10	claudin 10	protein_coding_gene	14
MGI:1913292	Sostdc1	sclerostin domain containing 1	protein_coding_gene	12
MGI:1913472	Serpinb1a	serine (or cysteine) peptidase inhibitor, clade B, member 1a	protein_coding_gene	13
MGI:1913526	1810009A15Rik	RIKEN cDNA 1810009A15 gene	protein_coding_gene	19
MGI:1913955	Dnase1l2	deoxyribonuclease 1-like 2	protein_coding_gene	17
MGI:1914059	Krt20	keratin 20	protein_coding_gene	11
MGI:1914085	Snhg18	small nucleolar RNA host gene 18	lincRNA_gene	15
MGI:1914372	Nrarp	Notch-regulated ankyrin repeat protein	protein_coding_gene	2
MGI:1914580	1700047M11Rik	RIKEN cDNA 1700047M11 gene	lincRNA_gene	1
MGI:1914639	C1qtnf12	C1q and tumor necrosis factor related 12	protein_coding_gene	4
MGI:1914723	Slc47a1	solute carrier family 47, member 1	protein_coding_gene	11
MGI:1915324	A930013F10Rik	RIKEN cDNA A930013F10 gene	lncRNA_gene	8
MGI:1915372	Nkain4	Na+/K+ transporting ATPase interacting 4	protein_coding_gene	2
MGI:1915572	Tlcd1	TLC domain containing 1	protein_coding_gene	11
MGI:1915588	Golt1a	golgi transport 1A	protein_coding_gene	1
MGI:1915602	Aspdh	aspartate dehydrogenase domain containing	protein_coding_gene	7
MGI:1915803	Col6a4	collagen, type VI, alpha 4	protein_coding_gene	9
MGI:1916050	Prr32	proline rich 32	protein_coding_gene	X
MGI:1916091	Lppos	LIM domain containing preferred translocation partner in lipoma, opposite strand	lincRNA_gene	16
MGI:1916138	Gkn3	gastrokine 3	protein_coding_gene	6
MGI:1916172	Dnaic1	dynein, axonemal, intermediate chain 1	protein_coding_gene	4
MGI:1916207	Paqr6	progestin and adipoQ receptor family member VI	protein_coding_gene	3
MGI:1916316	1810010H24Rik	RIKEN cDNA 1810010H24 gene	protein_coding_gene	11
MGI:1916370	1810021B22Rik	RIKEN cDNA 1810021B22 gene	antisense_lncRNA_gene	15
MGI:1916801	2310022B05Rik	RIKEN cDNA 2310022B05 gene	protein_coding_gene	8
MGI:1916835	Hjv	hemojuvelin BMP co-receptor	protein_coding_gene	3
MGI:1917364	Prrg1	proline rich Gla (G-carboxyglutamic acid) 1	protein_coding_gene	X
MGI:1917541	Mkrn2os	makorin, ring finger protein 2, opposite strand	protein_coding_gene	6
MGI:1917612	Actl10	actin-like 10	protein_coding_gene	2
MGI:1917698	Atad3aos	ATPase family, AAA domain containing 3A, opposite strand	antisense_lncRNA_gene	4
MGI:1917997	Tspan2	tetraspanin 2	protein_coding_gene	3
MGI:1918085	Prss22	protease, serine 22	protein_coding_gene	17
MGI:1918127	Micalcl	MICAL C-terminal like	protein_coding_gene	7
MGI:1918391	4933407L21Rik	RIKEN cDNA 4933407L21 gene	protein_coding_gene	1
MGI:1918475	4933428G20Rik	RIKEN cDNA 4933428G20 gene	protein_coding_gene	11
MGI:1918605	Col24a1	collagen, type XXIV, alpha 1	protein_coding_gene	3
MGI:1918814	Izumo4	IZUMO family member 4	protein_coding_gene	10
MGI:1918834	Gdpd2	glycerophosphodiester phosphodiesterase domain containing 2	protein_coding_gene	X
MGI:1919144	Pla2g4e	phospholipase A2, group IVE	protein_coding_gene	2
MGI:1919264	Btbd17	BTB (POZ) domain containing 17	protein_coding_gene	11
MGI:1919330	Sapcd2	suppressor APC domain containing 2	protein_coding_gene	2
MGI:1919434	Klhl35	kelch-like 35	protein_coding_gene	7
MGI:1919859	2700070H01Rik	RIKEN cDNA 2700070H01 gene	lncRNA_gene	14
MGI:1920084	2810468N07Rik	RIKEN cDNA 2810468N07 gene	lncRNA_gene	17
MGI:1920251	2900055J20Rik	RIKEN cDNA 2900055J20 gene	gene	18
MGI:1920416	Tm7sf2	transmembrane 7 superfamily member 2	protein_coding_gene	19
MGI:1920838	St8sia3os	ST8 alpha-N-acetyl-neuraminide alpha-2,8-sialyltransferase 3, opposite strand	antisense_lncRNA_gene	18
MGI:1921252	Psd2	pleckstrin and Sec7 domain containing 2	protein_coding_gene	18
MGI:1921267	Wdr90	WD repeat domain 90	protein_coding_gene	17
MGI:1921480	1700016K19Rik	RIKEN cDNA 1700016K19 gene	protein_coding_gene	11
MGI:1921587	Palm3	paralemmin 3	protein_coding_gene	8
MGI:1921607	Efhd1	EF hand domain containing 1	protein_coding_gene	1
MGI:1921726	4933439C10Rik	RIKEN cDNA 4933439C10 gene	lncRNA_gene	11
MGI:1921749	Sost	sclerostin	protein_coding_gene	11
MGI:1921830	Pyroxd2	pyridine nucleotide-disulphide oxidoreductase domain 2	protein_coding_gene	19
MGI:1921894	4930426D05Rik	RIKEN cDNA 4930426D05 gene	antisense_lncRNA_gene	18
MGI:1922105	Fam228a	family with sequence similarity 228, member A	protein_coding_gene	12
MGI:1922403	Lemd1	LEM domain containing 1	protein_coding_gene	1
MGI:1922902	Ttll8	tubulin tyrosine ligase-like family, member 8	protein_coding_gene	15
MGI:1922979	Fam227a	family with sequence similarity 227, member A	protein_coding_gene	15
MGI:1923073	Fam227b	family with sequence similarity 227, member B	protein_coding_gene	2
MGI:1923488	Grhpr	glyoxylate reductase/hydroxypyruvate reductase	protein_coding_gene	4
MGI:1923627	2810410L24Rik	RIKEN cDNA 2810410L24 gene	lncRNA_gene	11
MGI:1923671	1700028K03Rik	RIKEN cDNA 1700028K03 gene	protein_coding_gene	5
MGI:1923737	Ppp1r3g	protein phosphatase 1, regulatory subunit 3G	protein_coding_gene	13
MGI:1923741	Abhd14b	abhydrolase domain containing 14b	protein_coding_gene	9
MGI:1924222	Snhg20	small nucleolar RNA host gene 20	lincRNA_gene	11
MGI:1924606	9430065F17Rik	RIKEN cDNA 9430065F17 gene	antisense_lncRNA_gene	13
MGI:1924833	Notum	notum palmitoleoyl-protein carboxylesterase	protein_coding_gene	11
MGI:1924991	6720483E21Rik	RIKEN cDNA 6720483E21 gene	lincRNA_gene	1
MGI:1925048	A930009A15Rik	RIKEN cDNA A930009A15 gene	protein_coding_gene	10
MGI:1925623	Nudt17	nudix (nucleoside diphosphate linked moiety X)-type motif 17	protein_coding_gene	3
MGI:1925912	Arhgef19	Rho guanine nucleotide exchange factor (GEF) 19	protein_coding_gene	4
MGI:1926250	Doc2g	double C2, gamma	protein_coding_gene	19
MGI:1927237	Cgn	cingulin	protein_coding_gene	3
MGI:1928369	Slc2a5	solute carrier family 2 (facilitated glucose transporter), member 5	protein_coding_gene	4
MGI:1929519	Slc16a8	solute carrier family 16 (monocarboxylic acid transporters), member 8	protein_coding_gene	15
MGI:1932052	Chia1	chitinase, acidic 1	protein_coding_gene	3
MGI:1932410	Il23a	interleukin 23, alpha subunit p19	protein_coding_gene	10
MGI:1933281	Sycp2	synaptonemal complex protein 2	protein_coding_gene	2
MGI:1933397	Fcrls	Fc receptor-like S, scavenger receptor	protein_coding_gene	3
MGI:2135946	Cd163	CD163 antigen	protein_coding_gene	6
MGI:2138915	Myl9	myosin, light polypeptide 9, regulatory	protein_coding_gene	2
MGI:2139274	Slc39a12	solute carrier family 39 (zinc transporter), member 12	protein_coding_gene	2
MGI:2140260	Pcsk9	proprotein convertase subtilisin/kexin type 9	protein_coding_gene	4
MGI:2140300	Myorg	myogenesis regulating glycosidase (putative)	protein_coding_gene	4
MGI:2140435	Calr4	calreticulin 4	protein_coding_gene	4
MGI:2141677	Prrt4	proline-rich transmembrane protein 4	protein_coding_gene	6
MGI:2142121	Acp7	acid phosphatase 7, tartrate resistant	protein_coding_gene	7
MGI:2142544	Plekhg4	pleckstrin homology domain containing, family G (with RhoGef domain) member 4	protein_coding_gene	8
MGI:2145021	Trib2	tribbles pseudokinase 2	protein_coding_gene	12
MGI:2146838	Dlk2	delta like non-canonical Notch ligand 2	protein_coding_gene	17
MGI:2146921	Cyp4f15	cytochrome P450, family 4, subfamily f, polypeptide 15	protein_coding_gene	17
MGI:2147613	Aldh3b2	aldehyde dehydrogenase 3 family, member B2	protein_coding_gene	19
MGI:2147913	Igsf1	immunoglobulin superfamily, member 1	protein_coding_gene	X
MGI:2151796	Pnpla3	patatin-like phospholipase domain containing 3	protein_coding_gene	15
MGI:2155345	Col26a1	collagen, type XXVI, alpha 1	protein_coding_gene	5
MGI:2156184	Kcnh4	potassium voltage-gated channel, subfamily H (eag-related), member 4	protein_coding_gene	11
MGI:2157548	Olfr78	olfactory receptor 78	protein_coding_gene	7
MGI:2180564	Pnma1	paraneoplastic antigen MA1	protein_coding_gene	12
MGI:2182472	Tpcn1	two pore channel 1	protein_coding_gene	5
MGI:2183448	Coro6	coronin 6	protein_coding_gene	11
MGI:2384891	Rhbdl1	rhomboid like 1	protein_coding_gene	17
MGI:2384914	Appl2	adaptor protein, phosphotyrosine interaction, PH domain and leucine zipper containing 2	protein_coding_gene	10
MGI:2384955	BC006965	cDNA sequence BC006965	lncRNA_gene	11
MGI:2385017	Nrbp2	nuclear receptor binding protein 2	protein_coding_gene	15
MGI:2385046	Slc26a8	solute carrier family 26, member 8	protein_coding_gene	17
MGI:2385183	Slc16a4	solute carrier family 16 (monocarboxylic acid transporters), member 4	protein_coding_gene	3
MGI:2385650	Hcrtr1	hypocretin (orexin) receptor 1	protein_coding_gene	4
MGI:2385729	Mgl2	macrophage galactose N-acetyl-galactosamine specific lectin 2	protein_coding_gene	11
MGI:2385972	Ebf4	early B cell factor 4	protein_coding_gene	2
MGI:2386139	Papln	papilin, proteoglycan-like sulfated glycoprotein	protein_coding_gene	12
MGI:2386796	Abca9	ATP-binding cassette, sub-family A (ABC1), member 9	protein_coding_gene	11
MGI:2386846	Abca8a	ATP-binding cassette, sub-family A (ABC1), member 8a	protein_coding_gene	11
MGI:2388100	Sapcd1	suppressor APC domain containing 1	protein_coding_gene	17
MGI:2388640	Plppr3	phospholipid phosphatase related 3	protein_coding_gene	10
MGI:2429637	Adamts16	a disintegrin-like and metallopeptidase (reprolysin type) with thrombospondin type 1 motif, 16	protein_coding_gene	13
MGI:2441842	Serinc4	serine incorporator 4	protein_coding_gene	2
MGI:2442121	Fam228b	family with sequence similarity 228, member B	protein_coding_gene	12
MGI:2442262	Spx	spexin hormone	protein_coding_gene	6
MGI:2442268	Nwd1	NACHT and WD repeat domain containing 1	protein_coding_gene	8
MGI:2442334	Kirrel2	kirre like nephrin family adhesion molecule 2	protein_coding_gene	7
MGI:2442398	5930412G12Rik	RIKEN cDNA 5930412G12 gene	lincRNA_gene	5
MGI:2442451	Cnpy1	canopy FGF signaling regulator 1	protein_coding_gene	5
MGI:2442718	A730056A06Rik	RIKEN cDNA A730056A06 gene	antisense_lncRNA_gene	7
MGI:2442764	Smtnl2	smoothelin-like 2	protein_coding_gene	11
MGI:2442812	Tmem229a	transmembrane protein 229A	protein_coding_gene	6
MGI:2442922	A230057D06Rik	RIKEN cDNA A230057D06 gene	lincRNA_gene	7
MGI:2443013	Sorbs2os	sorbin and SH3 domain containing 2, opposite strand	antisense_lncRNA_gene	8
MGI:2443182	6330415G19Rik	RIKEN cDNA 6330415G19 gene	antisense_lncRNA_gene	17
MGI:2443220	Slc4a5	solute carrier family 4, sodium bicarbonate cotransporter, member 5	protein_coding_gene	6
MGI:2443589	Tmem91	transmembrane protein 91	protein_coding_gene	7
MGI:2443686	Rtbdn	retbindin	protein_coding_gene	8
MGI:2443693	A330076C08Rik	RIKEN cDNA A330076C08 gene	lincRNA_gene	13
MGI:2443792	A330048O09Rik	RIKEN cDNA A330048O09 gene	lincRNA_gene	13
MGI:2444120	Spag4	sperm associated antigen 4	protein_coding_gene	2
MGI:2444130	B230312C02Rik	RIKEN cDNA B230312C02 gene	lincRNA_gene	2
MGI:2444274	Cfap65	cilia and flagella associated protein 65	protein_coding_gene	1
MGI:2444886	Miat	myocardial infarction associated transcript (non-protein coding)	lincRNA_gene	5
MGI:2444929	B230206H07Rik	RIKEN cDNA B230206H07 gene	lncRNA_gene	7
MGI:2445144	4831440E17Rik	RIKEN cDNA 4831440E17 gene	lincRNA_gene	5
MGI:2446084	Wnt9a	wingless-type MMTV integration site family, member 9A	protein_coding_gene	11
MGI:2448520	Pip5kl1	phosphatidylinositol-4-phosphate 5-kinase-like 1	protein_coding_gene	2
MGI:2448573	Carmil3	capping protein regulator and myosin 1 linker 3	protein_coding_gene	14
MGI:2449112	Adamts10	a disintegrin-like and metallopeptidase (reprolysin type) with thrombospondin type 1 motif, 10	protein_coding_gene	17
MGI:2450877	Tspoap1	TSPO associated protein 1	protein_coding_gene	11
MGI:2652819	Baiap2l2	BAI1-associated protein 2-like 2	protein_coding_gene	15
MGI:2652890	Prss53	protease, serine 53	protein_coding_gene	7
MGI:2654070	Sox21	SRY (sex determining region Y)-box 21	protein_coding_gene	14
MGI:2660628	Adamts20	a disintegrin-like and metallopeptidase (reprolysin type) with thrombospondin type 1 motif, 20	protein_coding_gene	15
MGI:2672118	Col27a1	collagen, type XXVII, alpha 1	protein_coding_gene	4
MGI:2673998	Arhgap33	Rho GTPase activating protein 33	protein_coding_gene	7
MGI:2676663	L3mbtl1	L3MBTL1 histone methyl-lysine binding protein	protein_coding_gene	2
MGI:2681859	Vwa5b2	von Willebrand factor A domain containing 5B2	protein_coding_gene	16
MGI:2684989	Rnf207	ring finger protein 207	protein_coding_gene	4
MGI:2684996	Ccdc62	coiled-coil domain containing 62	protein_coding_gene	5
MGI:2685047	Hmcn1	hemicentin 1	protein_coding_gene	1
MGI:2685049	Zfp648	zinc finger protein 648	protein_coding_gene	1
MGI:2685058	Slc30a10	solute carrier family 30, member 10	protein_coding_gene	1
MGI:2685062	Catip	ciliogenesis associated TTC17 interacting protein	protein_coding_gene	1
MGI:2685089	Npc1l1	NPC1 like intracellular cholesterol transporter 1	protein_coding_gene	11
MGI:2685280	Myom3	myomesin family, member 3	protein_coding_gene	4
MGI:2685290	Garem2	GRB2 associated regulator of MAPK1 subtype 2	protein_coding_gene	5
MGI:2685530	Colca2	COLCA2 homolog	protein_coding_gene	9
MGI:2685784	Ccdc78	coiled-coil domain containing 78	protein_coding_gene	17
MGI:2685841	Mamdc4	MAM domain containing 4	protein_coding_gene	2
MGI:2685842	Ajm1	apical junction component 1	protein_coding_gene	2
MGI:2685873	Mroh7	maestro heat-like repeat family member 7	protein_coding_gene	4
MGI:2685874	Ccdc24	coiled-coil domain containing 24	protein_coding_gene	4
MGI:2686021	Ankfn1	ankyrin-repeat and fibronectin type III domain containing 1	protein_coding_gene	11
MGI:2686460	Prob1	proline rich basic protein 1	protein_coding_gene	18
MGI:3026973	9330102E08Rik	RIKEN cDNA 9330102E08 gene	lincRNA_gene	6
MGI:3026984	Plk5	polo like kinase 5	protein_coding_gene	10
MGI:3028074	A830052D11Rik	RIKEN cDNA A830052D11 gene	lincRNA_gene	18
MGI:3030298	Olfr464	olfactory receptor 464	protein_coding_gene	11
MGI:3039626	Fam180a	family with sequence similarity 180, member A	protein_coding_gene	6
MGI:3039635	Tmem204	transmembrane protein 204	protein_coding_gene	17
MGI:3041157	Lca5l	Leber congenital amaurosis 5-like	protein_coding_gene	16
MGI:3041186	B130034C11Rik	RIKEN cDNA B130034C11 gene	lncRNA_gene	16
MGI:3041196	Gask1a	golgi associated kinase 1A	protein_coding_gene	9
MGI:3045254	Ccdc42	coiled-coil domain containing 42	protein_coding_gene	11
MGI:3045352	Igfn1	immunoglobulin-like and fibronectin type III domain containing 1	protein_coding_gene	1
MGI:3055306	Ggnbp1	gametogenetin binding protein 1	protein_coding_gene	17
MGI:3529431	Crocc	ciliary rootlet coiled-coil, rootletin	protein_coding_gene	4
MGI:3584041	4933431E20Rik	RIKEN cDNA 4933431E20 gene	antisense_lncRNA_gene	3
MGI:3586824	Epha10	Eph receptor A10	protein_coding_gene	4
MGI:3586838	1810020O05Rik	Riken cDNA 1810020O05 gene	lincRNA_gene	6
MGI:3606579	D630003M21Rik	RIKEN cDNA D630003M21 gene	protein_coding_gene	2
MGI:3607779	Tmem145	transmembrane protein 145	protein_coding_gene	7
MGI:3618859	Fam163a	family with sequence similarity 163, member A	protein_coding_gene	1
MGI:3620246	Zfhx2os	zinc finger homeobox 2, opposite strand	antisense_lncRNA_gene	14
MGI:3641714	Gm15612	predicted gene 15612	antisense_lncRNA_gene	6
MGI:3641740	Gm10635	predicted gene 10635	lincRNA_gene	9
MGI:3641845	Gm10790	predicted gene 10790	lncRNA_gene	13
MGI:3641994	3110082J24Rik	RIKEN cDNA 3110082J24 gene	protein_coding_gene	5
MGI:3643092	Neurl1b	neuralized E3 ubiquitin protein ligase 1B	protein_coding_gene	17
MGI:3644580	Rad51ap2	RAD51 associated protein 2	protein_coding_gene	12
MGI:3644687	Gm5415	predicted gene 5415	protein_coding_gene	1
MGI:3646292	Gm5820	predicted gene 5820	protein_coding_gene	18
MGI:3648134	Col6a5	collagen, type VI, alpha 5	protein_coding_gene	9
MGI:3648213	Gm5577	predicted gene 5577	antisense_lncRNA_gene	6
MGI:3648948	Gm5468	predicted gene 5468	lincRNA_gene	15
MGI:3649913	Gm13375	predicted gene 13375	antisense_lncRNA_gene	2
MGI:3650622	Gm12338	predicted gene 12338	pseudogene	11
MGI:3650659	Gm11627	predicted gene 11627	protein_coding_gene	11
MGI:3651334	Gm12522	predicted gene 12522	lncRNA_gene	3
MGI:3651388	Slc2a4rg-ps	Slc2a4 regulator, pseudogene	pseudogene	2
MGI:3697701	C230037L18Rik	RIKEN cDNA C230037L18 gene	antisense_lncRNA_gene	15
MGI:3698136	D030047H15Rik	RIKEN cDNA D030047H15 gene	antisense_lncRNA_gene	7
MGI:3702680	Gm13031	predicted gene 13031	antisense_lncRNA_gene	4
MGI:3705182	Gm15328	predicted gene 15328	lincRNA_gene	18
MGI:3705192	Gm14827	predicted gene 14827	lincRNA_gene	X
MGI:3781106	Mirg	miRNA containing gene	lincRNA_gene	12
MGI:3781880	Gm3704	predicted gene 3704	lncRNA_gene	5
MGI:3783146	Gm15706	predicted gene 15706	lincRNA_gene	6
MGI:3805557	Gm15997	predicted gene 15997	antisense_lncRNA_gene	5
MGI:3833469	Tgfbr3l	transforming growth factor, beta receptor III-like	protein_coding_gene	8
MGI:4441432	Mir3072	microRNA 3072	miRNA_gene	12
MGI:4834217	Mir1249	microRNA 1249	miRNA_gene	15
MGI:5434107	Gm20751	predicted gene, 20751	lincRNA_gene	13
MGI:5530944	Mir6390	microRNA 6390	miRNA_gene	14
MGI:87935	Adra2b	adrenergic receptor, alpha 2b	protein_coding_gene	2
MGI:87995	Aldob	aldolase B, fructose-bisphosphate	protein_coding_gene	4
MGI:88446	Col11a1	collagen, type XI, alpha 1	protein_coding_gene	3
MGI:88450	Col17a1	collagen, type XVII, alpha 1	protein_coding_gene	19
MGI:88459	Col6a1	collagen, type VI, alpha 1	protein_coding_gene	10
MGI:88462	Col7a1	collagen, type VII, alpha 1	protein_coding_gene	9
MGI:88464	Col8a2	collagen, type VIII, alpha 2	protein_coding_gene	4
MGI:88487	Cpz	carboxypeptidase Z	protein_coding_gene	5
MGI:88498	Crhr1	corticotropin releasing hormone receptor 1	protein_coding_gene	11
MGI:88582	Cyp11a1	cytochrome P450, family 11, subfamily a, polypeptide 1	protein_coding_gene	9
MGI:892030	Ipw	imprinted gene in the Prader-Willi syndrome region	lncRNA_gene	7
MGI:894278	Bche	butyrylcholinesterase	protein_coding_gene	3
MGI:94864	Dbh	dopamine beta hydroxylase	protein_coding_gene	2
MGI:94866	Dbp	D site albumin promoter binding protein	protein_coding_gene	7
MGI:94906	Dmpk	dystrophia myotonica-protein kinase	protein_coding_gene	7
MGI:95285	Edn3	endothelin 3	protein_coding_gene	2
MGI:95630	Slc6a11	solute carrier family 6 (neurotransmitter transporter, GABA), member 11	protein_coding_gene	6
MGI:95713	Gja1	gap junction protein, alpha 1	protein_coding_gene	10
MGI:95747	Glra1	glycine receptor, alpha 1 subunit	protein_coding_gene	11
MGI:95752	Gls	glutaminase	protein_coding_gene	1
MGI:95758	Slc2a4	solute carrier family 2 (facilitated glucose transporter), member 4	protein_coding_gene	11
MGI:95802	Gpt	glutamic pyruvic transaminase, soluble	protein_coding_gene	15
MGI:95821	Grin2b	glutamate receptor, ionotropic, NMDA2B (epsilon 2)	protein_coding_gene	6
MGI:95822	Grin2c	glutamate receptor, ionotropic, NMDA2C (epsilon 3)	protein_coding_gene	11
MGI:95928	H2-Q1	histocompatibility 2, Q region locus 1	protein_coding_gene	17
MGI:96281	Htr2c	5-hydroxytryptamine (serotonin) receptor 2C	protein_coding_gene	X
MGI:96671	Kcnd1	potassium voltage-gated channel, Shal-related family, member 1	protein_coding_gene	X
MGI:96687	Krt12	keratin 12	protein_coding_gene	11
MGI:97142	Mrc1	mannose receptor, C type 1	protein_coding_gene	2
MGI:97255	Myh6	myosin, heavy polypeptide 6, cardiac muscle, alpha	protein_coding_gene	14
MGI:97267	Myl4	myosin, light polypeptide 4	protein_coding_gene	11
MGI:97279	Nat1	N-acetyl transferase 1	protein_coding_gene	8
MGI:97357	Mycn	v-myc avian myelocytomatosis viral related oncogene, neuroblastoma derived	protein_coding_gene	12
MGI:97514	Pcsk4	proprotein convertase subtilisin/kexin type 4	protein_coding_gene	10
MGI:97569	Abcb4	ATP-binding cassette, sub-family B (MDR/TAP), member 4	protein_coding_gene	5
MGI:97579	Phkg1	phosphorylase kinase gamma 1	protein_coding_gene	5
MGI:97830	Pygm	muscle glycogen phosphorylase	protein_coding_gene	19
MGI:98779	Tnnc1	troponin C, cardiac/slow skeletal	protein_coding_gene	14
MGI:98865	Ttr	transthyretin	protein_coding_gene	18
MGI:99460	Notch3	notch 3	protein_coding_gene	17
MGI:99556	Pde4c	phosphodiesterase 4C, cAMP specific	protein_coding_gene	8
MGI:99659	Ryr1	ryanodine receptor 1, skeletal muscle	protein_coding_gene	7

## Sheet: CBE+SVNI vs Control_up (554)
Gene Primar Identifier	Gene Symbol	Gene Name	Gene Type	Gene Chromosome
MGI:101773	Cd86	CD86 antigen	protein_coding_gene	16
MGI:101845	Mcm3	minichromosome maintenance complex component 3	protein_coding_gene	1
MGI:101847	Ifi205	interferon activated gene 205	protein_coding_gene	1
MGI:101906	Klra2	killer cell lectin-like receptor, subfamily A, member 2	protein_coding_gene	6
MGI:101940	Arhgdib	Rho, GDP dissociation inhibitor (GDI) beta	protein_coding_gene	6
MGI:102672	Runx3	runt related transcription factor 3	protein_coding_gene	4
MGI:102687	Bcl2a1a	B cell leukemia/lymphoma 2 related protein A1a	protein_coding_gene	9
MGI:102701	Lilrb4a	leukocyte immunoglobulin-like receptor, subfamily B, member 4A	protein_coding_gene	10
MGI:102702	Lilr4b	leukocyte immunoglobulin-like receptor, subfamily B, member 4B	protein_coding_gene	10
MGI:102749	Trim25	tripartite motif-containing 25	protein_coding_gene	11
MGI:102772	Gbp2	guanylate binding protein 2	protein_coding_gene	3
MGI:103039	Stat2	signal transducer and activator of transcription 2	protein_coding_gene	10
MGI:103062	Stat4	signal transducer and activator of transcription 4	protein_coding_gene	1
MGI:103063	Stat1	signal transducer and activator of transcription 1	protein_coding_gene	1
MGI:103070	H2-Ab1	histocompatibility 2, class II antigen A, beta 1	protein_coding_gene	17
MGI:103206	Acod1	aconitate decarboxylase 1	protein_coding_gene	14
MGI:103266	Fgl2	fibrinogen-like protein 2	protein_coding_gene	5
MGI:103298	Apobec1	apolipoprotein B mRNA editing enzyme, catalytic polypeptide 1	protein_coding_gene	6
MGI:103573	Cebpd	CCAAT/enhancer binding protein (C/EBP), delta	protein_coding_gene	16
MGI:104533	Ccl9	chemokine (C-C motif) ligand 9	protein_coding_gene	11
MGI:104555	Mafb	v-maf musculoaponeurotic fibrosarcoma oncogene family, protein B (avian)	protein_coding_gene	2
MGI:104568	Hcls1	hematopoietic cell specific Lyn substrate 1	protein_coding_gene	16
MGI:104650	Cnr2	cannabinoid receptor 2 (macrophage)	protein_coding_gene	4
MGI:104749	Osm	oncostatin M	protein_coding_gene	11
MGI:104798	Tnf	tumor necrosis factor	protein_coding_gene	17
MGI:104808	Lcp1	lymphocyte cytosolic protein 1	protein_coding_gene	14
MGI:104879	Pdcd1	programmed cell death 1	protein_coding_gene	1
MGI:104960	Tnfaip2	tumor necrosis factor, alpha-induced protein 2	protein_coding_gene	12
MGI:105045	Serpina3n	serine (or cysteine) peptidase inhibitor, clade A, member 3N	protein_coding_gene	12
MGI:105046	Serpina3g	serine (or cysteine) peptidase inhibitor, clade A, member 3G	protein_coding_gene	12
MGI:105059	Was	Wiskott-Aldrich syndrome	protein_coding_gene	X
MGI:105492	Lair1	leukocyte-associated Ig-like receptor 1	protein_coding_gene	7
MGI:105940	Renbp	renin binding protein	protein_coding_gene	X
MGI:105975	Cfb	complement factor B	protein_coding_gene	17
MGI:106035	Mki67	antigen identified by monoclonal antibody Ki 67	protein_coding_gene	7
MGI:106066	Ptafr	platelet-activating factor receptor	protein_coding_gene	4
MGI:106185	Ccr2	chemokine (C-C motif) receptor 2	protein_coding_gene	9
MGI:106588	Lag3	lymphocyte-activation gene 3	protein_coding_gene	6
MGI:106657	Trim21	tripartite motif-containing 21	protein_coding_gene	7
MGI:106686	Pon3	paraoxonase 3	protein_coding_gene	6
MGI:106912	Adgre1	adhesion G protein-coupled receptor E1	protein_coding_gene	17
MGI:107173	Serpinf2	serine (or cysteine) peptidase inhibitor, clade F, member 2	protein_coding_gene	11
MGI:107182	Ccr5	chemokine (C-C motif) receptor 5	protein_coding_gene	9
MGI:107285	Ctsh	cathepsin H	protein_coding_gene	9
MGI:107341	Ctss	cathepsin S	protein_coding_gene	3
MGI:107357	Inpp5d	inositol polyphosphate-5-phosphatase D	protein_coding_gene	1
MGI:107361	Ctse	cathepsin E	protein_coding_gene	1
MGI:107414	Tnfsf10	tumor necrosis factor (ligand) superfamily, member 10	protein_coding_gene	3
MGI:107437	Capn3	calpain 3	protein_coding_gene	2
MGI:107505	Alox5ap	arachidonate 5-lipoxygenase activating protein	protein_coding_gene	5
MGI:107527	Ly6a	lymphocyte antigen 6 complex, locus A	protein_coding_gene	15
MGI:107567	Irgm1	immunity-related GTPase family M member 1	protein_coding_gene	11
MGI:107587	Irf9	interferon regulatory factor 9	protein_coding_gene	14
MGI:107700	Casp4	caspase 4, apoptosis-related cysteine peptidase	protein_coding_gene	9
MGI:107711	Myo1f	myosin IF	protein_coding_gene	17
MGI:107729	Igtp	interferon gamma induced GTPase	protein_coding_gene	11
MGI:107899	Cd36	CD36 molecule	protein_coding_gene	5
MGI:108031	Gpr65	G-protein coupled receptor 65	protein_coding_gene	12
MGI:108046	Laptm5	lysosomal-associated protein transmembrane 5	protein_coding_gene	4
MGI:108224	Ccl12	chemokine (C-C motif) ligand 12	protein_coding_gene	11
MGI:108389	Kif4	kinesin family member 4	protein_coding_gene	X
MGI:108410	Ptpn18	protein tyrosine phosphatase, non-receptor type 18	protein_coding_gene	1
MGI:108424	Lrmp	lymphoid-restricted membrane protein	protein_coding_gene	6
MGI:109186	Ncf4	neutrophil cytosolic factor 4	protein_coding_gene	15
MGI:109266	Gzma	granzyme A	protein_coding_gene	13
MGI:109267	Gzmb	granzyme B	protein_coding_gene	14
MGI:109294	Cd244a	CD244 molecule A	protein_coding_gene	1
MGI:109384	Atf3	activating transcription factor 3	protein_coding_gene	1
MGI:109496	Lgals9	lectin, galactose binding, soluble 9	protein_coding_gene	11
MGI:109553	Ctsc	cathepsin C	protein_coding_gene	7
MGI:109561	Sp100	nuclear antigen Sp100	protein_coding_gene	1
MGI:109563	Cxcr4	chemokine (C-X-C motif) receptor 4	protein_coding_gene	1
MGI:1095733	Pros1	protein S (alpha)	protein_coding_gene	16
MGI:109603	Cmklr1	chemokine-like receptor 1	protein_coding_gene	5
MGI:1096324	Lst1	leukocyte specific transcript 1	protein_coding_gene	17
MGI:1096367	Psme1	proteasome (prosome, macropain) activator subunit 1 (PA28 alpha)	protein_coding_gene	14
MGI:1097668	Upp1	uridine phosphorylase 1	protein_coding_gene	11
MGI:1097680	C3ar1	complement component 3a receptor 1	protein_coding_gene	6
MGI:1098231	Kif11	kinesin family member 11	protein_coding_gene	19
MGI:1098259	Capg	capping protein (actin filament), gelsolin-like	protein_coding_gene	6
MGI:1099800	Nfkb2	nuclear factor of kappa light polypeptide gene enhancer in B cells 2, p49/p100	protein_coding_gene	19
MGI:1101055	Ifit3	interferon-induced protein with tetratricopeptide repeats 3	protein_coding_gene	19
MGI:1194497	Tgif1	TGFB-induced factor homeobox 1	protein_coding_gene	17
MGI:1194498	Haspin	histone H3 associated protein kinase	protein_coding_gene	11
MGI:1194924	Cd180	CD180 antigen	protein_coding_gene	13
MGI:1196250	Klrk1	killer cell lectin-like receptor subfamily K, member 1	protein_coding_gene	6
MGI:1197007	Birc3	baculoviral IAP repeat-containing 3	protein_coding_gene	9
MGI:1201689	Tapbp	TAP binding protein	protein_coding_gene	17
MGI:1261423	Casp8	caspase 8	protein_coding_gene	1
MGI:1270860	Plscr2	phospholipid scramblase 2	protein_coding_gene	9
MGI:1277133	Phf11d	PHD finger protein 11D	protein_coding_gene	14
MGI:1277180	Ifi27	interferon, alpha-inducible protein 27	protein_coding_gene	12
MGI:1277207	Cxcr3	chemokine (C-X-C motif) receptor 3	protein_coding_gene	X
MGI:1277211	Tyrobp	TYRO protein tyrosine kinase binding protein	protein_coding_gene	7
MGI:1277957	Kcnn4	potassium intermediate/small conductance calcium-activated channel, subfamily N, member 4	protein_coding_gene	7
MGI:1278325	Bcl2a1d	B cell leukemia/lymphoma 2 related protein A1d	protein_coding_gene	9
MGI:1278326	Bcl2a1b	B cell leukemia/lymphoma 2 related protein A1b	protein_coding_gene	9
MGI:1298217	Cst7	cystatin F (leukocystatin)	protein_coding_gene	2
MGI:1298220	Naip5	NLR family, apoptosis inhibitory protein 5	protein_coding_gene	13
MGI:1298226	Naip2	NLR family, apoptosis inhibitory protein 2	protein_coding_gene	13
MGI:1298227	Mcm6	minichromosome maintenance complex component 6	protein_coding_gene	1
MGI:1306799	D17H6S56E-5	DNA segment, Chr 17, human D6S56E 5	protein_coding_gene	17
MGI:1309478	Baz1a	bromodomain adjacent to zinc finger domain 1A	protein_coding_gene	12
MGI:1313258	Slfn2	schlafen 2	protein_coding_gene	11
MGI:1313259	Slfn1	schlafen 1	protein_coding_gene	11
MGI:1314633	Dnase1l3	deoxyribonuclease 1-like 3	protein_coding_gene	14
MGI:1314883	Tnfrsf1b	tumor necrosis factor receptor superfamily, member 1b	protein_coding_gene	4
MGI:1314884	Tnfrsf1a	tumor necrosis factor receptor superfamily, member 1a	protein_coding_gene	6
MGI:1315197	Hk2	hexokinase 2	protein_coding_gene	6
MGI:1315198	Cdca3	cell division cycle associated 3	protein_coding_gene	6
MGI:1316658	Cyba	cytochrome b-245, alpha polypeptide	protein_coding_gene	8
MGI:1321402	Lcp2	lymphocyte cytosolic protein 2	protein_coding_gene	11
MGI:1321404	Ly86	lymphocyte antigen 86	protein_coding_gene	13
MGI:1329004	Slfn5	schlafen 5	protein_coding_gene	11
MGI:1329005	Slfn3	schlafen 3	protein_coding_gene	11
MGI:1329010	Slfn4	schlafen 4	protein_coding_gene	11
MGI:1329019	Dnase2a	deoxyribonuclease II alpha	protein_coding_gene	8
MGI:1330282	S100a4	S100 calcium binding protein A4	protein_coding_gene	3
MGI:1330819	Osmr	oncostatin M receptor	protein_coding_gene	15
MGI:1333743	Mpeg1	macrophage expressed gene 1	protein_coding_gene	19
MGI:1333815	Cx3cr1	chemokine (C-X3-C motif) receptor 1	protein_coding_gene	9
MGI:1333842	Grap2	GRB2-related adaptor protein 2	protein_coding_gene	15
MGI:1333869	Ch25h	cholesterol 25-hydroxylase	protein_coding_gene	19
MGI:1334419	Cd5l	CD5 antigen-like	protein_coding_gene	3
MGI:1336161	Klrc1	killer cell lectin-like receptor subfamily C, member 1	protein_coding_gene	6
MGI:1336885	Cd84	CD84 antigen	protein_coding_gene	1
MGI:1338033	Spint1	serine protease inhibitor, Kunitz type 1	protein_coding_gene	2
MGI:1338881	St14	suppression of tumorigenicity 14 (colon carcinoma)	protein_coding_gene	9
MGI:1338889	Uhrf1	ubiquitin-like, containing PHD and RING finger domains, 1	protein_coding_gene	17
MGI:1339365	S1pr3	sphingosine-1-phosphate receptor 3	protein_coding_gene	13
MGI:1339467	S100a6	S100 calcium binding protein A6 (calcyclin)	protein_coding_gene	3
MGI:1339755	Csf3r	colony stimulating factor 3 receptor (granulocyte)	protein_coding_gene	4
MGI:1339758	Csf1r	colony stimulating factor 1 receptor	protein_coding_gene	18
MGI:1339759	Csf2rb	colony stimulating factor 2 receptor, beta, low-affinity (granulocyte-macrophage)	protein_coding_gene	15
MGI:1339760	Csf2rb2	colony stimulating factor 2 receptor, beta 2, low-affinity (granulocyte-macrophage)	protein_coding_gene	15
MGI:1341295	Tlr1	toll-like receptor 1	protein_coding_gene	5
MGI:1342293	Lat	linker for activation of T cells	protein_coding_gene	7
MGI:1342540	Ikzf1	IKAROS family zinc finger 1	protein_coding_gene	11
MGI:1343098	Aif1	allograft inflammatory factor 1	protein_coding_gene	17
MGI:1343124	Hpse	heparanase	protein_coding_gene	5
MGI:1343184	Samd9l	sterile alpha motif domain containing 9-like	protein_coding_gene	6
MGI:1344364	Usp18	ubiquitin specific peptidase 18	protein_coding_gene	6
MGI:1344390	Oasl2	2'-5' oligoadenylate synthetase-like 2	protein_coding_gene	5
MGI:1345151	Clec5a	C-type lectin domain family 5, member a	protein_coding_gene	6
MGI:1345275	Slc11a1	solute carrier family 11 (proton-coupled divalent metal ion transporters), member 1	protein_coding_gene	1
MGI:1346060	Tlr2	toll-like receptor 2	protein_coding_gene	3
MGI:1346088	Cd52	CD52 antigen	protein_coding_gene	4
MGI:1346327	Fyb	FYN binding protein	protein_coding_gene	15
MGI:1346526	Psmb9	proteasome (prosome, macropain) subunit, beta type 9 (large multifunctional peptidase 2)	protein_coding_gene	17
MGI:1346527	Psmb8	proteasome (prosome, macropain) subunit, beta type 8 (large multifunctional peptidase 7)	protein_coding_gene	17
MGI:1349420	Sh2d1b1	SH2 domain containing 1B1	protein_coding_gene	1
MGI:1349444	Haao	3-hydroxyanthranilate 3,4-dioxygenase	protein_coding_gene	17
MGI:1349462	Uba7	ubiquitin-like modifier activating enzyme 7	protein_coding_gene	9
MGI:1349656	Gimap4	GTPase, IMAP family member 4	protein_coding_gene	6
MGI:1349657	Gimap7	GTPase, IMAP family member 7	protein_coding_gene	6
MGI:1350360	Tspan32	tetraspanin 32	protein_coding_gene	7
MGI:1350924	Irf5	interferon regulatory factor 5	protein_coding_gene	6
MGI:1350928	Aoah	acyloxyacyl hydrolase	protein_coding_gene	13
MGI:1351596	Sh2d2a	SH2 domain containing 2A	protein_coding_gene	3
MGI:1352449	Cxcl9	chemokine (C-X-C motif) ligand 9	protein_coding_gene	5
MGI:1352450	Cxcl10	chemokine (C-X-C motif) ligand 10	protein_coding_gene	5
MGI:1353449	Eif2ak2	eukaryotic translation initiation factor 2-alpha kinase 2	protein_coding_gene	17
MGI:1353576	Pik3cg	phosphatidylinositol-4,5-bisphosphate 3-kinase catalytic subunit gamma	protein_coding_gene	12
MGI:1353620	Slamf6	SLAM family member 6	protein_coding_gene	1
MGI:1353652	Tor3a	torsin family 3, member A	protein_coding_gene	1
MGI:1354171	Ebi3	Epstein-Barr virus induced gene 3	protein_coding_gene	17
MGI:1354694	Rgs1	regulator of G-protein signaling 1	protein_coding_gene	1
MGI:1354910	Socs1	suppressor of cytokine signaling 1	protein_coding_gene	16
MGI:1355313	C1ra	complement component 1, r subcomponent A	protein_coding_gene	6
MGI:1855694	Isg15	ISG15 ubiquitin-like modifier	protein_coding_gene	4
MGI:1859147	Batf	basic leucine zipper transcription factor, ATF-like	protein_coding_gene	12
MGI:1859212	Irf7	interferon regulatory factor 7	protein_coding_gene	7
MGI:1859307	Unc93b1	unc-93 homolog B1, TLR signaling regulator	protein_coding_gene	19
MGI:1859664	Atp8b4	ATPase, class I, type 8B, member 4	protein_coding_gene	2
MGI:1860203	Cxcl11	chemokine (C-X-C motif) ligand 11	polymorphic_pseudogene	5
MGI:1860485	Plek	pleckstrin	protein_coding_gene	11
MGI:1861354	Apbb1ip	amyloid beta (A4) precursor protein-binding, family B, member 1 interacting protein	protein_coding_gene	2
MGI:1861431	Clec7a	C-type lectin domain family 7, member a	polymorphic_pseudogene	6
MGI:1888480	Ly6i	lymphocyte antigen 6 complex, locus I	protein_coding_gene	15
MGI:1888499	Cxcl13	chemokine (C-X-C motif) ligand 13	protein_coding_gene	5
MGI:1890220	Gpr132	G protein-coupled receptor 132	protein_coding_gene	12
MGI:1890475	Il21r	interleukin 21 receptor	protein_coding_gene	7
MGI:1891190	Ctsz	cathepsin Z	protein_coding_gene	2
MGI:1891258	Parp3	poly (ADP-ribose) polymerase family, member 3	protein_coding_gene	9
MGI:1891291	Kcnk6	potassium inwardly-rectifying channel, subfamily K, member 6	protein_coding_gene	7
MGI:1891393	Igsf6	immunoglobulin superfamily, member 6	protein_coding_gene	7
MGI:1913083	Ms4a4b	membrane-spanning 4-domains, subfamily A, member 4B	protein_coding_gene	19
MGI:1913150	Trem2	triggering receptor expressed on myeloid cells 2	protein_coding_gene	17
MGI:1913391	Ifitm3	interferon induced transmembrane protein 3	protein_coding_gene	7
MGI:1913579	Susd3	sushi domain containing 3	protein_coding_gene	13
MGI:1913860	Abi3	ABI gene family, member 3	protein_coding_gene	11
MGI:1914179	Asf1b	anti-silencing function 1B histone chaperone	protein_coding_gene	8
MGI:1914388	Herc6	hect domain and RLD 6	protein_coding_gene	6
MGI:1914500	Ube2l6	ubiquitin-conjugating enzyme E2L 6	protein_coding_gene	2
MGI:1914877	Olfml3	olfactomedin-like 3	protein_coding_gene	3
MGI:1914992	Samsn1	SAM domain, SH3 domain and nuclear localization signals, 1	protein_coding_gene	16
MGI:1915025	Rtp4	receptor transporter protein 4	protein_coding_gene	16
MGI:1915044	Shisa5	shisa family member 5	protein_coding_gene	9
MGI:1915094	Rab32	RAB32, member RAS oncogene family	protein_coding_gene	10
MGI:1915168	Epsti1	epithelial stromal interaction 1 (breast)	protein_coding_gene	14
MGI:1915276	Pclaf	PCNA clamp associated factor	protein_coding_gene	9
MGI:1915508	Fam111a	family with sequence similarity 111, member A	protein_coding_gene	19
MGI:1915862	Ube2c	ubiquitin-conjugating enzyme E2C	protein_coding_gene	2
MGI:1916024	Ms4a6d	membrane-spanning 4-domains, subfamily A, member 6D	protein_coding_gene	19
MGI:1916396	Gsdmd	gasdermin D	protein_coding_gene	15
MGI:1916467	Plekha4	pleckstrin homology domain containing, family A (phosphoinositide binding specific) member 4	protein_coding_gene	7
MGI:1916800	Bst2	bone marrow stromal cell antigen 2	protein_coding_gene	8
MGI:1916978	Card11	caspase recruitment domain family, member 11	protein_coding_gene	5
MGI:1917019	Tnfaip8l2	tumor necrosis factor, alpha-induced protein 8-like 2	protein_coding_gene	3
MGI:1917024	Ms4a6b	membrane-spanning 4-domains, subfamily A, member 6B	protein_coding_gene	19
MGI:1917360	Ifi35	interferon-induced protein 35	protein_coding_gene	11
MGI:1917770	Glipr2	GLI pathogenesis-related 2	protein_coding_gene	4
MGI:1917969	Arhgap45	Rho GTPase activating protein 45	protein_coding_gene	10
MGI:1918035	Dennd1c	DENN/MADD domain containing 1C	protein_coding_gene	17
MGI:1918441	Phf11a	PHD finger protein 11A	protein_coding_gene	14
MGI:1918648	5430427O19Rik	RIKEN cDNA 5430427O19 gene	protein_coding_gene	X
MGI:1918770	Grap	GRB2-related adaptor protein	protein_coding_gene	11
MGI:1918836	Ifih1	interferon induced with helicase C domain 1	protein_coding_gene	2
MGI:1918846	Ms4a7	membrane-spanning 4-domains, subfamily A, member 7	protein_coding_gene	19
MGI:1918857	Snx20	sorting nexin 20	protein_coding_gene	8
MGI:1919148	Apol9b	apolipoprotein L 9b	protein_coding_gene	15
MGI:1919304	Cyp4f18	cytochrome P450, family 4, subfamily f, polypeptide 18	protein_coding_gene	8
MGI:1919489	Parp14	poly (ADP-ribose) polymerase family, member 14	protein_coding_gene	16
MGI:1919762	Tmem173	transmembrane protein 173	protein_coding_gene	18
MGI:1920904	Ccrl2	chemokine (C-C motif) receptor-like 2	protein_coding_gene	9
MGI:1920940	Glipr1	GLI pathogenesis-related 1 (glioma)	protein_coding_gene	10
MGI:1921054	Kif2c	kinesin family member 2C	protein_coding_gene	4
MGI:1921289	Nfam1	Nfat activating molecule with ITAM motif 1	protein_coding_gene	15
MGI:1921346	Hvcn1	hydrogen voltage-gated channel 1	protein_coding_gene	5
MGI:1921357	Cep55	centrosomal protein 55	protein_coding_gene	19
MGI:1921381	Sash3	SAM and SH3 domain containing 3	protein_coding_gene	X
MGI:1921396	Dock8	dedicator of cytokinesis 8	protein_coding_gene	19
MGI:1921402	Stra6l	STRA6-like	protein_coding_gene	4
MGI:1921731	Batf2	basic leucine zipper transcription factor, ATF-like 2	protein_coding_gene	19
MGI:1921818	Mlkl	mixed lineage kinase domain-like	protein_coding_gene	8
MGI:1921895	Tent5c	terminal nucleotidyltransferase 5C	protein_coding_gene	3
MGI:1921982	Stx11	syntaxin 11	protein_coding_gene	10
MGI:1921984	Rhoh	ras homolog family member H	protein_coding_gene	5
MGI:1921985	Trim14	tripartite motif-containing 14	protein_coding_gene	4
MGI:1921998	Slamf8	SLAM family member 8	protein_coding_gene	1
MGI:1922056	Tmem106a	transmembrane protein 106A	protein_coding_gene	11
MGI:1922595	Slamf7	SLAM family member 7	protein_coding_gene	1
MGI:1923364	Sp110	Sp110 nuclear body protein	protein_coding_gene	1
MGI:1923560	Steap4	STEAP family member 4	protein_coding_gene	5
MGI:1923658	Abcc3	ATP-binding cassette, sub-family C (CFTR/MRP), member 3	protein_coding_gene	11
MGI:1923673	Cep112	centrosomal protein 112	protein_coding_gene	11
MGI:1923692	Slamf9	SLAM family member 9	protein_coding_gene	1
MGI:1923931	Trim12a	tripartite motif-containing 12A	protein_coding_gene	7
MGI:1924183	Ifi27l2a	interferon, alpha-inducible protein 27 like 2A	protein_coding_gene	12
MGI:1925567	Ccdc88b	coiled-coil domain containing 88B	protein_coding_gene	19
MGI:1925666	Rnase6	ribonuclease, RNase A family, 6	protein_coding_gene	14
MGI:1925723	Skap1	src family associated phosphoprotein 1	protein_coding_gene	11
MGI:1926031	Zc3hav1	zinc finger CCCH type, antiviral 1	protein_coding_gene	6
MGI:1926063	Nckap1l	NCK associated protein 1 like	protein_coding_gene	15
MGI:1926118	D730005E14Rik	RIKEN cDNA D730005E14 gene	lncRNA_gene	15
MGI:1926259	Iigp1	interferon inducible GTPase 1	protein_coding_gene	18
MGI:1926262	Irgm2	immunity-related GTPase family M member 2	protein_coding_gene	11
MGI:1926263	Gbp3	guanylate binding protein 3	protein_coding_gene	3
MGI:1926446	Cd274	CD274 antigen	protein_coding_gene	19
MGI:1926479	Lat2	linker for activation of T cells family, member 2	protein_coding_gene	5
MGI:1927091	Myo1g	myosin IG	protein_coding_gene	11
MGI:1927135	Gmfg	glia maturation factor, gamma	protein_coding_gene	7
MGI:1927449	Zbp1	Z-DNA binding protein 1	protein_coding_gene	2
MGI:1927468	Samhd1	SAM domain and HD domain, 1	protein_coding_gene	2
MGI:1927656	Ms4a4c	membrane-spanning 4-domains, subfamily A, member 4C	protein_coding_gene	19
MGI:1928099	Pglyrp2	peptidoglycan recognition protein 2	protein_coding_gene	17
MGI:1928368	Nmi	N-myc (and STAT) interactor	protein_coding_gene	2
MGI:1928377	Elf4	E74-like factor 4 (ets domain transcription factor)	protein_coding_gene	X
MGI:1928895	Isg20	interferon-stimulated protein	protein_coding_gene	7
MGI:1929509	Gpr35	G protein-coupled receptor 35	protein_coding_gene	1
MGI:1929628	Rsad2	radical S-adenosyl methionine domain containing 2	protein_coding_gene	12
MGI:1929691	Slc15a3	solute carrier family 15, member 3	protein_coding_gene	19
MGI:1931054	Slc43a3	solute carrier family 43, member 3	protein_coding_gene	2
MGI:1931250	Nkg7	natural killer cell group 7 sequence	protein_coding_gene	7
MGI:1931465	Pycard	PYD and CARD domain containing	protein_coding_gene	7
MGI:1931527	Hist1h1e	histone cluster 1, H1e	protein_coding_gene	13
MGI:1931560	Dhx58	DEXH (Asp-Glu-X-His) box polypeptide 58	protein_coding_gene	11
MGI:1932389	Tlr9	toll-like receptor 9	protein_coding_gene	9
MGI:1932682	Cxcl16	chemokine (C-X-C motif) ligand 16	protein_coding_gene	11
MGI:1932723	Gimap3	GTPase, IMAP family member 3	protein_coding_gene	6
MGI:1933111	Apobec3	apolipoprotein B mRNA editing enzyme, catalytic polypeptide 3	protein_coding_gene	15
MGI:1933117	Parp9	poly (ADP-ribose) polymerase family, member 9	protein_coding_gene	16
MGI:1933177	Pik3ap1	phosphoinositide-3-kinase adaptor protein 1	protein_coding_gene	19
MGI:1933383	Hcar2	hydroxycarboxylic acid receptor 2	protein_coding_gene	5
MGI:1933397	Fcrls	Fc receptor-like S, scavenger receptor	protein_coding_gene	3
MGI:1933403	Erap1	endoplasmic reticulum aminopeptidase 1	protein_coding_gene	13
MGI:1934129	Gpr84	G protein-coupled receptor 84	protein_coding_gene	15
MGI:1934368	Cd96	CD96 antigen	protein_coding_gene	16
MGI:1934765	Gpnmb	glycoprotein (transmembrane) nmb	protein_coding_gene	6
MGI:2137359	Trim34a	tripartite motif-containing 34A	protein_coding_gene	7
MGI:2137648	Ifi30	interferon gamma inducible protein 30	protein_coding_gene	8
MGI:2138243	Ifi209	interferon activated gene 209	protein_coding_gene	1
MGI:2138302	Ifi207	interferon activated gene 207	protein_coding_gene	1
MGI:2140340	Akna	AT-hook transcription factor	protein_coding_gene	4
MGI:2140937	Gbp6	guanylate binding protein 6	protein_coding_gene	5
MGI:2143764	Arhgap9	Rho GTPase activating protein 9	protein_coding_gene	10
MGI:2143990	Parp12	poly (ADP-ribose) polymerase family, member 12	protein_coding_gene	6
MGI:2144254	AI662270	expressed sequence AI662270	lncRNA_gene	11
MGI:2144765	Pld4	phospholipase D family, member 4	protein_coding_gene	12
MGI:2144822	Aspg	asparaginase	protein_coding_gene	12
MGI:2147038	Treml2	triggering receptor expressed on myeloid cells-like 2	protein_coding_gene	17
MGI:2147677	Lpxn	leupaxin	protein_coding_gene	19
MGI:2147706	AW112010	expressed sequence AW112010	lincRNA_gene	19
MGI:2147790	Fermt3	fermitin family member 3	protein_coding_gene	19
MGI:2148249	Ifit1bl2	interferon induced protein with tetratricopeptide repeats 1B like 2	protein_coding_gene	19
MGI:2149010	Dock2	dedicator of cyto-kinesis 2	protein_coding_gene	11
MGI:2153249	Cd300c2	CD300C molecule 2	protein_coding_gene	11
MGI:2154952	Ripk3	receptor-interacting serine-threonine kinase 3	protein_coding_gene	14
MGI:2156893	Ptpn7	protein tyrosine phosphatase, non-receptor type 7	protein_coding_gene	1
MGI:2158329	Parvg	parvin, gamma	protein_coding_gene	15
MGI:2159682	Havcr2	hepatitis A virus cellular receptor 2	protein_coding_gene	11
MGI:2176230	Apobr	apolipoprotein B receptor	protein_coding_gene	7
MGI:2176882	Tlr7	toll-like receptor 7	protein_coding_gene	X
MGI:2177268	Ppp1r3b	protein phosphatase 1, regulatory subunit 3B	protein_coding_gene	8
MGI:2179523	Fcgr4	Fc receptor, IgG, low affinity IV	protein_coding_gene	1
MGI:2180849	Oasl1	2'-5' oligoadenylate synthetase-like 1	protein_coding_gene	5
MGI:2180850	Oas3	2'-5' oligoadenylate synthetase 3	protein_coding_gene	5
MGI:2180852	Oas2	2'-5' oligoadenylate synthetase 2	protein_coding_gene	5
MGI:2180860	Oas1a	2'-5' oligoadenylate synthetase 1A	protein_coding_gene	5
MGI:2182838	Serpina3f	serine (or cysteine) peptidase inhibitor, clade A, member 3F	protein_coding_gene	12
MGI:2182841	Serpina3i	serine (or cysteine) peptidase inhibitor, clade A, member 3I	protein_coding_gene	12
MGI:2183453	Dlgap5	DLG associated protein 5	protein_coding_gene	14
MGI:2384570	Ddx60	DEAD (Asp-Glu-Ala-Asp) box polypeptide 60	protein_coding_gene	8
MGI:2385169	Helz2	helicase with zinc finger 2, transcriptional coactivator	protein_coding_gene	2
MGI:2385228	Tmem119	transmembrane protein 119	protein_coding_gene	5
MGI:2385644	Ms4a6c	membrane-spanning 4-domains, subfamily A, member 6C	protein_coding_gene	19
MGI:2385852	Tifab	TRAF-interacting protein with forkhead-associated domain, family member B	protein_coding_gene	13
MGI:2388029	Liph	lipase, member H	protein_coding_gene	16
MGI:2388270	Acap1	ArfGAP with coiled-coil, ankyrin repeat and PH domains 1	protein_coding_gene	11
MGI:2429943	Gbp5	guanylate binding protein 5	protein_coding_gene	3
MGI:2429944	Neurl3	neuralized E3 ubiquitin protein ligase 3	protein_coding_gene	1
MGI:2441702	Cyth4	cytohesin 4	protein_coding_gene	15
MGI:2442034	Gpr183	G protein-coupled receptor 183	protein_coding_gene	14
MGI:2442359	Cd300lf	CD300 molecule like family member F	protein_coding_gene	11
MGI:2442720	Tor4a	torsin family 4, member A	protein_coding_gene	2
MGI:2442822	Ifi208	interferon activated gene 208	protein_coding_gene	1
MGI:2442851	Plxna4os1	plexin A4, opposite strand 1	antisense_lncRNA_gene	6
MGI:2442858	Ddx58	DEAD (Asp-Glu-Ala-Asp) box polypeptide 58	protein_coding_gene	4
MGI:2443016	Ifi44	interferon-induced protein 44	protein_coding_gene	3
MGI:2443082	Calhm6	calcium homeostasis modulator family member 6	protein_coding_gene	10
MGI:2443362	Lax1	lymphocyte transmembrane adaptor 1	protein_coding_gene	1
MGI:2443478	B430306N03Rik	RIKEN cDNA B430306N03 gene	protein_coding_gene	17
MGI:2443552	Themis	thymocyte selection associated	protein_coding_gene	10
MGI:2443588	Pik3r5	phosphoinositide-3-kinase regulatory subunit 5	protein_coding_gene	11
MGI:2443687	Arhgap25	Rho GTPase activating protein 25	protein_coding_gene	6
MGI:2444054	Arl11	ADP-ribosylation factor-like 11	protein_coding_gene	14
MGI:2444128	Rasal3	RAS protein activator like 3	protein_coding_gene	17
MGI:2444421	Gbp7	guanylate binding protein 7	protein_coding_gene	3
MGI:2445121	Slfn9	schlafen 9	protein_coding_gene	11
MGI:2445289	Plac8	placenta-specific 8	protein_coding_gene	5
MGI:2446213	Themis2	thymocyte selection associated family member 2	protein_coding_gene	4
MGI:2447166	Cmtm7	CKLF-like MARVEL transmembrane domain containing 7	protein_coding_gene	9
MGI:2448427	Hist1h4h	histone cluster 1, H4h	protein_coding_gene	13
MGI:2450529	Pilra	paired immunoglobin-like type 2 receptor alpha	protein_coding_gene	5
MGI:2653833	Nlrp3	NLR family, pyrin domain containing 3	protein_coding_gene	11
MGI:2654575	Cybrd1	cytochrome b reductase 1	protein_coding_gene	2
MGI:2656973	Dtx3l	deltex 3-like, E3 ubiquitin ligase	protein_coding_gene	16
MGI:2663075	Adap2	ArfGAP with dual PH domains 2	protein_coding_gene	11
MGI:2670962	Hk3	hexokinase 3	protein_coding_gene	13
MGI:2672859	Slfn8	schlafen 8	protein_coding_gene	11
MGI:2673874	P2ry6	pyrimidinergic receptor P2Y, G-protein coupled, 6	protein_coding_gene	7
MGI:2674093	Psd4	pleckstrin and Sec7 domain containing 4	protein_coding_gene	2
MGI:2675303	Tnfrsf14	tumor necrosis factor receptor superfamily, member 14 (herpesvirus entry mediator)	protein_coding_gene	4
MGI:2681107	Siglecf	sialic acid binding Ig-like lectin F	protein_coding_gene	7
MGI:2684861	Nlrp1a	NLR family, pyrin domain containing 1A	protein_coding_gene	11
MGI:2684948	Arhgap30	Rho GTPase activating protein 30	protein_coding_gene	1
MGI:2685298	Trim56	tripartite motif-containing 56	protein_coding_gene	5
MGI:2685590	Rubcnl	RUN and cysteine rich domain containing beclin 1 interacting protein like	protein_coding_gene	14
MGI:2685731	Milr1	mast cell immunoglobulin like receptor 1	protein_coding_gene	11
MGI:2686922	Klhl6	kelch-like 6	protein_coding_gene	16
MGI:3028642	Iqgap3	IQ motif containing GTPase activating protein 3	protein_coding_gene	3
MGI:3032636	Ugt1a7c	UDP glucuronosyltransferase 1 family, polypeptide A7C	protein_coding_gene	1
MGI:3032959	Card6	caspase recruitment domain family, member 6	protein_coding_gene	15
MGI:3034182	AA467197	expressed sequence AA467197	protein_coding_gene	2
MGI:3035181	Trim30d	tripartite motif-containing 30D	protein_coding_gene	7
MGI:3040056	Ticam2	toll-like receptor adaptor molecule 2	protein_coding_gene	18
MGI:3041120	Ifi211	interferon activated gene 211	protein_coding_gene	1
MGI:3043001	AB124611	cDNA sequence AB124611	protein_coding_gene	9
MGI:3043522	Apol10b	apolipoprotein L 10B	protein_coding_gene	15
MGI:3045213	Tlr13	toll-like receptor 13	protein_coding_gene	X
MGI:3045221	Tlr12	toll-like receptor 12	protein_coding_gene	4
MGI:3045325	Ip6k3	inositol hexaphosphate kinase 3	protein_coding_gene	17
MGI:3046463	Tafa3	TAFA chemokine like family member 3	protein_coding_gene	3
MGI:3582959	Nlrp1b	NLR family, pyrin domain containing 1B	protein_coding_gene	11
MGI:3583961	C920009B18Rik	RIKEN cDNA C920009B18 gene	lincRNA_gene	10
MGI:3584360	Gm1966	predicted gene 1966	pseudogene	7
MGI:3584510	Wdfy4	WD repeat and FYVE domain containing 4	protein_coding_gene	14
MGI:3584522	Ifi214	interferon activated gene 214	protein_coding_gene	1
MGI:3588218	F830016B08Rik	RIKEN cDNA F830016B08 gene	protein_coding_gene	18
MGI:3588284	I830077J02Rik	RIKEN cDNA I830077J02 gene	protein_coding_gene	3
MGI:3605620	Gbp9	guanylate-binding protein 9	protein_coding_gene	5
MGI:3606001	Apol9a	apolipoprotein L 9a	protein_coding_gene	15
MGI:3610314	Scimp	SLP adaptor and CSK interacting membrane protein	protein_coding_gene	11
MGI:3611448	Bin2	bridging integrator 2	protein_coding_gene	15
MGI:3612191	Nlrc5	NLR family, CARD domain containing 5	protein_coding_gene	8
MGI:3615484	Tagap	T cell activation Rho GTPase activating protein	protein_coding_gene	17
MGI:3643814	Gm4841	predicted gene 4841	protein_coding_gene	18
MGI:3644071	Gm6548	predicted gene 6548	pseudogene	17
MGI:3644953	Gm4951	predicted gene 4951	protein_coding_gene	18
MGI:3645205	Gm5431	predicted gene 5431	protein_coding_gene	11
MGI:3645789	Phf11b	PHD finger protein 11B	protein_coding_gene	14
MGI:3646307	Gbp11	guanylate binding protein 11	polymorphic_pseudogene	5
MGI:3647196	Lilra5	leukocyte immunoglobulin-like receptor, subfamily A (with TM domain), member 5	protein_coding_gene	7
MGI:3649299	Gm12250	predicted gene 12250	pseudogene	11
MGI:3649773	Wfdc17	WAP four-disulfide core domain 17	protein_coding_gene	11
MGI:3652173	Gm12185	predicted gene 12185	protein_coding_gene	11
MGI:3695276	Ifi213	interferon activated gene 213	protein_coding_gene	1
MGI:3698419	Ifit3b	interferon-induced protein with tetratricopeptide repeats 3B	protein_coding_gene	19
MGI:3702467	Sp140	Sp140 nuclear body protein	protein_coding_gene	1
MGI:3710083	Tgtp2	T cell specific GTPase 2	protein_coding_gene	11
MGI:3712069	Ly6c2	lymphocyte antigen 6 complex, locus C2	protein_coding_gene	15
MGI:3712326	Parp10	poly (ADP-ribose) polymerase family, member 10	protein_coding_gene	15
MGI:3772572	Xaf1	XIAP associated factor 1	protein_coding_gene	11
MGI:4359647	Gbp10	guanylate-binding protein 10	protein_coding_gene	5
MGI:4821183	Trim12c	tripartite motif-containing 12C	protein_coding_gene	7
MGI:4840510	BC147527	cDNA sequence BC147527	protein_coding_gene	13
MGI:5477161	Mir155hg	Mir155 host gene (non-protein coding)	lincRNA_gene	16
MGI:88127	B2m	beta-2 microglobulin	protein_coding_gene	2
MGI:88140	Bcl3	B cell leukemia/lymphoma 3	protein_coding_gene	7
MGI:88216	Btk	Bruton agammaglobulinemia tyrosine kinase	protein_coding_gene	X
MGI:88222	Tspo	translocator protein	protein_coding_gene	15
MGI:88223	C1qa	complement component 1, q subcomponent, alpha polypeptide	protein_coding_gene	4
MGI:88224	C1qb	complement component 1, q subcomponent, beta polypeptide	protein_coding_gene	4
MGI:88225	C1qc	complement component 1, q subcomponent, C chain	protein_coding_gene	4
MGI:88226	C2	complement component 2 (within H-2S)	protein_coding_gene	17
MGI:88227	C3	complement component 3	protein_coding_gene	17
MGI:88228	C4b	complement component 4B (Chido blood group)	protein_coding_gene	17
MGI:88232	C5ar1	complement component 5a receptor 1	protein_coding_gene	7
MGI:88318	Cd14	CD14 antigen	protein_coding_gene	18
MGI:88320	Cd2	CD2 antigen	protein_coding_gene	3
MGI:88322	Cd22	CD22 antigen	protein_coding_gene	7
MGI:88326	Cd27	CD27 antigen	protein_coding_gene	6
MGI:88328	Tnfsf8	tumor necrosis factor (ligand) superfamily, member 8	protein_coding_gene	4
MGI:88330	Cd37	CD37 antigen	protein_coding_gene	7
MGI:88331	Cd3d	CD3 antigen, delta polypeptide	protein_coding_gene	9
MGI:88332	Cd3e	CD3 antigen, epsilon polypeptide	protein_coding_gene	9
MGI:88333	Cd3g	CD3 antigen, gamma polypeptide	protein_coding_gene	9
MGI:88336	Cd40	CD40 antigen	protein_coding_gene	2
MGI:88338	Cd44	CD44 antigen	protein_coding_gene	2
MGI:88339	Cd48	CD48 antigen	protein_coding_gene	1
MGI:88340	Cd5	CD5 antigen	protein_coding_gene	19
MGI:88341	Cd53	CD53 antigen	protein_coding_gene	3
MGI:88342	Cd68	CD68 antigen	protein_coding_gene	11
MGI:88343	Cd69	CD69 antigen	protein_coding_gene	6
MGI:88345	Cd72	CD72 antigen	protein_coding_gene	4
MGI:88346	Cd8a	CD8 antigen, alpha chain	protein_coding_gene	6
MGI:88347	Cd8b1	CD8 antigen, beta chain 1	protein_coding_gene	6
MGI:88351	Cdk1	cyclin-dependent kinase 1	protein_coding_gene	10
MGI:88562	Ctsd	cathepsin D	protein_coding_gene	7
MGI:88574	Cybb	cytochrome b-245, beta polypeptide	protein_coding_gene	X
MGI:893584	Gngt2	guanine nucleotide binding protein (G protein), gamma transducing activity polypeptide 2	protein_coding_gene	11
MGI:893587	Dok1	docking protein 1	protein_coding_gene	6
MGI:894688	Serpinb6b	serine (or cysteine) peptidase inhibitor, clade B, member 6b	protein_coding_gene	13
MGI:894696	Serping1	serine (or cysteine) peptidase inhibitor, clade G, member 1	protein_coding_gene	2
MGI:95496	Fcer1g	Fc receptor, IgE, high affinity I, gamma polypeptide	protein_coding_gene	1
MGI:95498	Fcgr1	Fc receptor, IgG, high affinity I	protein_coding_gene	3
MGI:95499	Fcgr2b	Fc receptor, IgG, low affinity IIb	protein_coding_gene	1
MGI:95500	Fcgr3	Fc receptor, IgG, low affinity III	protein_coding_gene	1
MGI:95514	Fes	feline sarcoma oncogene	protein_coding_gene	7
MGI:95527	Fgr	FGR proto-oncogene, Src family tyrosine kinase	protein_coding_gene	4
MGI:95557	Flnc	filamin C, gamma	protein_coding_gene	6
MGI:95676	Gcnt1	glucosaminyl (N-acetyl) transferase 1, core 2	protein_coding_gene	19
MGI:95697	Gfap	glial fibrillary acidic protein	protein_coding_gene	11
MGI:95704	Ggta1	glycoprotein galactosyltransferase alpha 1, 3	protein_coding_gene	2
MGI:95770	Gna15	guanine nucleotide binding protein, alpha 15	protein_coding_gene	10
MGI:95832	Grn	granulin	protein_coding_gene	11
MGI:95896	H2-D1	histocompatibility 2, D region locus 1	protein_coding_gene	17
MGI:95904	H2-K1	histocompatibility 2, K1, K region	protein_coding_gene	17
MGI:95915	H2-M3	histocompatibility 2, M region locus 3	protein_coding_gene	17
MGI:95922	H2-DMb1	histocompatibility 2, class II, locus Mb1	protein_coding_gene	17
MGI:95924	H2-Oa	histocompatibility 2, O region alpha locus	protein_coding_gene	17
MGI:95925	H2-Ob	histocompatibility 2, O region beta locus	protein_coding_gene	17
MGI:95933	H2-Q4	histocompatibility 2, Q region locus 4	protein_coding_gene	17
MGI:95934	H2-Q5	histocompatibility 2, Q region locus 5	polymorphic_pseudogene	17
MGI:95942	H2-T10	histocompatibility 2, T region locus 10	polymorphic_pseudogene	17
MGI:95957	H2-T23	histocompatibility 2, T region locus 23	protein_coding_gene	17
MGI:95958	H2-T24	histocompatibility 2, T region locus 24	protein_coding_gene	17
MGI:96052	Hck	hemopoietic cell kinase	protein_coding_gene	2
MGI:96055	Ptpn6	protein tyrosine phosphatase, non-receptor type 6	protein_coding_gene	6
MGI:96074	Hexb	hexosaminidase B	protein_coding_gene	13
MGI:96109	Hlx	H2.0-like homeobox	protein_coding_gene	1
MGI:96163	Hmox1	heme oxygenase 1	protein_coding_gene	8
MGI:96392	Icam1	intercellular adhesion molecule 1	protein_coding_gene	9
MGI:96395	Irf8	interferon regulatory factor 8	protein_coding_gene	8
MGI:96428	Ifi203	interferon activated gene 203	protein_coding_gene	1
MGI:96429	Ifi204	interferon activated gene 204	protein_coding_gene	1
MGI:96534	Cd74	CD74 antigen (invariant polypeptide of major histocompatibility complex, class II antigen-associated)	protein_coding_gene	18
MGI:96538	Il10ra	interleukin 10 receptor, alpha	protein_coding_gene	9
MGI:96540	Il12b	interleukin 12b	protein_coding_gene	11
MGI:96542	Il1a	interleukin 1 alpha	protein_coding_gene	2
MGI:96543	Il1b	interleukin 1 beta	protein_coding_gene	2
MGI:96544	Casp1	caspase 1	protein_coding_gene	9
MGI:96547	Il1rn	interleukin 1 receptor antagonist	protein_coding_gene	2
MGI:96550	Il2rb	interleukin 2 receptor, beta chain	protein_coding_gene	15
MGI:96551	Il2rg	interleukin 2 receptor, gamma chain	protein_coding_gene	X
MGI:96590	Irf1	interferon regulatory factor 1	protein_coding_gene	11
MGI:96606	Itgal	integrin alpha L	protein_coding_gene	7
MGI:96607	Itgam	integrin alpha M	protein_coding_gene	7
MGI:96609	Itgax	integrin alpha X	protein_coding_gene	7
MGI:96611	Itgb2	integrin beta 2	protein_coding_gene	10
MGI:96757	Lcn2	lipocalin 2	protein_coding_gene	2
MGI:96778	Lgals3	lectin, galactose binding, soluble 3	protein_coding_gene	14
MGI:96824	Tlr4	toll-like receptor 4	protein_coding_gene	4
MGI:96878	Blnk	B cell linker	protein_coding_gene	19
MGI:96885	Ly9	lymphocyte antigen 9	protein_coding_gene	1
MGI:96892	Lyn	LYN proto-oncogene, Src family tyrosine kinase	protein_coding_gene	4
MGI:96897	Lyz2	lysozyme 2	protein_coding_gene	10
MGI:97005	Mmp12	matrix metallopeptidase 12	protein_coding_gene	9
MGI:97072	Gbp4	guanylate binding protein 4	protein_coding_gene	5
MGI:97167	Msn	moesin	protein_coding_gene	X
MGI:97243	Mx1	MX dynamin-like GTPase 1	protein_coding_gene	16
MGI:97244	Mx2	MX dynamin-like GTPase 2	polymorphic_pseudogene	16
MGI:97283	Ncf1	neutrophil cytosolic factor 1	protein_coding_gene	5
MGI:97284	Ncf2	neutrophil cytosolic factor 2	protein_coding_gene	1
MGI:97429	Oas1g	2'-5' oligoadenylate synthetase 1G	protein_coding_gene	5
MGI:97430	Oas1b	2'-5' oligoadenylate synthetase 1B	polymorphic_pseudogene	5
MGI:97611	Plau	plasminogen activator, urokinase	protein_coding_gene	14
MGI:97616	Plcg2	phospholipase C, gamma 2	protein_coding_gene	8
MGI:97756	Srgn	serglycin	protein_coding_gene	10
MGI:97810	Ptprc	protein tyrosine phosphatase, receptor type, C	protein_coding_gene	1
MGI:97846	Rac2	Rac family small GTPase 2	protein_coding_gene	15
MGI:98178	Trim30a	tripartite motif-containing 30A	protein_coding_gene	7
MGI:98259	Ccl2	chemokine (C-C motif) ligand 2	protein_coding_gene	11
MGI:98260	Ccl3	chemokine (C-C motif) ligand 3	protein_coding_gene	11
MGI:98261	Ccl4	chemokine (C-C motif) ligand 4	protein_coding_gene	11
MGI:98262	Ccl5	chemokine (C-C motif) ligand 5	protein_coding_gene	11
MGI:98263	Ccl6	chemokine (C-C motif) ligand 6	protein_coding_gene	11
MGI:98282	Spi1	spleen focus forming virus (SFFV) proviral integration oncogene	protein_coding_gene	2
MGI:98384	Spn	sialophorin	protein_coding_gene	7
MGI:98483	Tap1	transporter 1, ATP-binding cassette, sub-family B (MDR/TAP)	protein_coding_gene	17
MGI:98484	Tap2	transporter 2, ATP-binding cassette, sub-family B (MDR/TAP)	protein_coding_gene	17
MGI:98497	Tbxas1	thromboxane A synthase 1, platelet	protein_coding_gene	6
MGI:98725	Tgfb1	transforming growth factor, beta 1	protein_coding_gene	7
MGI:98729	Tgfbr2	transforming growth factor, beta receptor II	protein_coding_gene	9
MGI:98730	Tgm1	transglutaminase 1, K polypeptide	protein_coding_gene	14
MGI:98734	Tgtp1	T cell specific GTPase 1	protein_coding_gene	11
MGI:98752	Timp1	tissue inhibitor of metalloproteinase 1	protein_coding_gene	X
MGI:98763	Tk1	thymidine kinase 1	protein_coding_gene	11
MGI:98790	Top2a	topoisomerase (DNA) II alpha	protein_coding_gene	11
MGI:98878	Tyms	thymidylate synthase	protein_coding_gene	5
MGI:98923	Vav1	vav 1 oncogene	protein_coding_gene	17
MGI:98973	Xdh	xanthine dehydrogenase	protein_coding_gene	17
MGI:98976	Xlr	X-linked lymphocyte-regulated	protein_coding_gene	X
MGI:99180	Zfp36	zinc finger protein 36	protein_coding_gene	7
MGI:99440	Cd33	CD33 antigen	protein_coding_gene	7
MGI:99448	Ifi47	interferon gamma inducible protein 47	protein_coding_gene	11
MGI:99449	Ifit2	interferon-induced protein with tetratricopeptide repeats 2	protein_coding_gene	19
MGI:99450	Ifit1	interferon-induced protein with tetratricopeptide repeats 1	protein_coding_gene	19
MGI:99512	Ccl7	chemokine (C-C motif) ligand 7	protein_coding_gene	11
MGI:99515	Syk	spleen tyrosine kinase	protein_coding_gene	13
MGI:99554	Lgals3bp	lectin, galactoside-binding, soluble, 3 binding protein	protein_coding_gene	11
MGI:99668	Siglec1	sialic acid binding Ig-like lectin 1, sialoadhesin	protein_coding_gene	2
MGI:99830	Cmpk2	cytidine monophosphate (UMP-CMP) kinase 2, mitochondrial	protein_coding_gene	12
MGI:99852	Runx1	runt related transcription factor 1	protein_coding_gene	16

## Sheet: CBE+SVNI vs Control_down (40)
Gene Primar Identifier	Gene Symbol	Gene Name	Gene Type	Gene Chromosome
MGI:106661	Ovgp1	oviductal glycoprotein 1	protein_coding_gene	3
MGI:1096372	Ybx2	Y box protein 2	protein_coding_gene	11
MGI:1354739	Rgs11	regulator of G-protein signaling 11	protein_coding_gene	17
MGI:1859778	Hif3a	hypoxia inducible factor 3, alpha subunit	protein_coding_gene	7
MGI:1913955	Dnase1l2	deoxyribonuclease 1-like 2	protein_coding_gene	17
MGI:1915803	Col6a4	collagen, type VI, alpha 4	protein_coding_gene	9
MGI:1918605	Col24a1	collagen, type XXIV, alpha 1	protein_coding_gene	3
MGI:1919927	2810049E08Rik	RIKEN cDNA 2810049E08 gene	lincRNA_gene	13
MGI:1921726	4933439C10Rik	RIKEN cDNA 4933439C10 gene	lncRNA_gene	11
MGI:1922452	Spaca6	sperm acrosome associated 6	protein_coding_gene	17
MGI:1923230	5031434O11Rik	RIKEN cDNA 5031434O11 gene	lncRNA_gene	3
MGI:1926128	Ftx	Ftx transcript, Xist regulator (non-protein coding)	lincRNA_gene	X
MGI:2141950	Syne4	spectrin repeat containing, nuclear envelope family member 4	protein_coding_gene	7
MGI:2142195	Leng8	leukocyte receptor cluster (LRC) member 8	protein_coding_gene	7
MGI:2441845	Snhg11	small nucleolar RNA host gene 11	protein_coding_gene	2
MGI:2442451	Cnpy1	canopy FGF signaling regulator 1	protein_coding_gene	5
MGI:2442922	A230057D06Rik	RIKEN cDNA A230057D06 gene	lincRNA_gene	7
MGI:2449112	Adamts10	a disintegrin-like and metallopeptidase (reprolysin type) with thrombospondin type 1 motif, 10	protein_coding_gene	17
MGI:2669035	Tmc4	transmembrane channel-like gene family 4	protein_coding_gene	7
MGI:2684989	Rnf207	ring finger protein 207	protein_coding_gene	4
MGI:2685360	Ubap1l	ubiquitin-associated protein 1-like	protein_coding_gene	9
MGI:2685873	Mroh7	maestro heat-like repeat family member 7	protein_coding_gene	4
MGI:3620246	Zfhx2os	zinc finger homeobox 2, opposite strand	antisense_lncRNA_gene	14
MGI:3641714	Gm15612	predicted gene 15612	antisense_lncRNA_gene	6
MGI:3648213	Gm5577	predicted gene 5577	antisense_lncRNA_gene	6
MGI:3651388	Slc2a4rg-ps	Slc2a4 regulator, pseudogene	pseudogene	2
MGI:3705192	Gm14827	predicted gene 14827	lincRNA_gene	X
MGI:3781106	Mirg	miRNA containing gene	lincRNA_gene	12
MGI:3833469	Tgfbr3l	transforming growth factor, beta receptor III-like	protein_coding_gene	8
MGI:5568843	Lncppara	long noncoding RNA near Ppara	lncRNA_gene	15
MGI:87995	Aldob	aldolase B, fructose-bisphosphate	protein_coding_gene	4
MGI:88019	Amy1	amylase 1, salivary	protein_coding_gene	3
MGI:88417	Clcn1	chloride channel, voltage-sensitive 1	protein_coding_gene	6
MGI:88446	Col11a1	collagen, type XI, alpha 1	protein_coding_gene	3
MGI:88450	Col17a1	collagen, type XVII, alpha 1	protein_coding_gene	19
MGI:88452	Col2a1	collagen, type II, alpha 1	protein_coding_gene	15
MGI:88457	Col5a1	collagen, type V, alpha 1	protein_coding_gene	2
MGI:88459	Col6a1	collagen, type VI, alpha 1	protein_coding_gene	10
MGI:88462	Col7a1	collagen, type VII, alpha 1	protein_coding_gene	9
MGI:88610	Cyp3a13	cytochrome P450, family 3, subfamily a, polypeptide 13	protein_coding_gene	5

## Sheet: CBE vs SVNI_down (1345)
Gene Primar Identifier	Gene Symbol	Gene Name	Gene Type	Gene Chromosome
MGI:101769	Mcl1	myeloid cell leukemia sequence 1	protein_coding_gene	3
MGI:101773	Cd86	CD86 antigen	protein_coding_gene	16
MGI:101775	Cd80	CD80 antigen	protein_coding_gene	16
MGI:101784	Nes	nestin	protein_coding_gene	3
MGI:101836	Traf1	TNF receptor-associated factor 1	protein_coding_gene	2
MGI:101845	Mcm3	minichromosome maintenance complex component 3	protein_coding_gene	1
MGI:101847	Ifi205	interferon activated gene 205	protein_coding_gene	1
MGI:101900	Mmp14	matrix metallopeptidase 14 (membrane-inserted)	protein_coding_gene	14
MGI:101906	Klra2	killer cell lectin-like receptor, subfamily A, member 2	protein_coding_gene	6
MGI:101911	Dusp2	dual specificity phosphatase 2	protein_coding_gene	2
MGI:101940	Arhgdib	Rho, GDP dissociation inhibitor (GDI) beta	protein_coding_gene	6
MGI:102468	Pla2r1	phospholipase A2 receptor 1	protein_coding_gene	2
MGI:102563	Dct	dopachrome tautomerase	protein_coding_gene	14
MGI:102672	Runx3	runt related transcription factor 3	protein_coding_gene	4
MGI:102687	Bcl2a1a	B cell leukemia/lymphoma 2 related protein A1a	protein_coding_gene	9
MGI:102701	Lilrb4a	leukocyte immunoglobulin-like receptor, subfamily B, member 4A	protein_coding_gene	10
MGI:102702	Lilr4b	leukocyte immunoglobulin-like receptor, subfamily B, member 4B	protein_coding_gene	10
MGI:102749	Trim25	tripartite motif-containing 25	protein_coding_gene	11
MGI:102772	Gbp2	guanylate binding protein 2	protein_coding_gene	3
MGI:102789	Rab20	RAB20, member RAS oncogene family	protein_coding_gene	8
MGI:102960	Txk	TXK tyrosine kinase	protein_coding_gene	5
MGI:103011	Ccr7	chemokine (C-C motif) receptor 7	protein_coding_gene	11
MGI:103014	Il15	interleukin 15	protein_coding_gene	8
MGI:103034	Stat6	signal transducer and activator of transcription 6	protein_coding_gene	10
MGI:103038	Stat3	signal transducer and activator of transcription 3	protein_coding_gene	11
MGI:103039	Stat2	signal transducer and activator of transcription 2	protein_coding_gene	10
MGI:103060	Ecm1	extracellular matrix protein 1	protein_coding_gene	3
MGI:103062	Stat4	signal transducer and activator of transcription 4	protein_coding_gene	1
MGI:103063	Stat1	signal transducer and activator of transcription 1	protein_coding_gene	1
MGI:103070	H2-Ab1	histocompatibility 2, class II antigen A, beta 1	protein_coding_gene	17
MGI:103076	Vdr	vitamin D (1,25-dihydroxyvitamin D3) receptor	protein_coding_gene	15
MGI:103098	Pdpn	podoplanin	protein_coding_gene	4
MGI:103107	F10	coagulation factor X	protein_coding_gene	8
MGI:103118	Btn1a1	butyrophilin, subfamily 1, member A1	protein_coding_gene	13
MGI:103170	Gfi1	growth factor independent 1 transcription repressor	protein_coding_gene	5
MGI:103190	Muc13	mucin 13, epithelial transmembrane	protein_coding_gene	16
MGI:103197	Mcm5	minichromosome maintenance complex component 5	protein_coding_gene	8
MGI:103206	Acod1	aconitate decarboxylase 1	protein_coding_gene	14
MGI:103220	Meox1	mesenchyme homeobox 1	protein_coding_gene	11
MGI:103266	Fgl2	fibrinogen-like protein 2	protein_coding_gene	5
MGI:103267	Eif4ebp1	eukaryotic translation initiation factor 4E binding protein 1	protein_coding_gene	8
MGI:103289	Relb	avian reticuloendotheliosis viral (v-rel) oncogene related B	protein_coding_gene	7
MGI:103292	Rab19	RAB19, member RAS oncogene family	protein_coding_gene	6
MGI:103298	Apobec1	apolipoprotein B mRNA editing enzyme, catalytic polypeptide 1	protein_coding_gene	6
MGI:103300	Rbl1	RB transcriptional corepressor like 1	protein_coding_gene	2
MGI:103566	Cd6	CD6 antigen	protein_coding_gene	19
MGI:103573	Cebpd	CCAAT/enhancer binding protein (C/EBP), delta	protein_coding_gene	16
MGI:103576	Ccl11	chemokine (C-C motif) ligand 11	protein_coding_gene	11
MGI:103579	Madcam1	mucosal vascular addressin cell adhesion molecule 1	protein_coding_gene	10
MGI:104512	Tnfrsf4	tumor necrosis factor receptor superfamily, member 4	protein_coding_gene	4
MGI:104539	Apof	apolipoprotein F	protein_coding_gene	10
MGI:104556	Cdkn1a	cyclin-dependent kinase inhibitor 1A (P21)	protein_coding_gene	17
MGI:104568	Hcls1	hematopoietic cell specific Lyn substrate 1	protein_coding_gene	16
MGI:104579	Il12rb1	interleukin 12 receptor, beta 1	protein_coding_gene	8
MGI:104596	Procr	protein C receptor, endothelial	protein_coding_gene	2
MGI:104611	Mdfic	MyoD family inhibitor domain containing	protein_coding_gene	6
MGI:104618	Ccr1	chemokine (C-C motif) receptor 1	protein_coding_gene	9
MGI:104641	Ptx3	pentraxin related gene	protein_coding_gene	3
MGI:104644	Il15ra	interleukin 15 receptor, alpha chain	protein_coding_gene	2
MGI:104659	Dll1	delta like canonical Notch ligand 1	protein_coding_gene	17
MGI:104662	Pml	promyelocytic leukemia	protein_coding_gene	9
MGI:104670	Fkbp5	FK506 binding protein 5	protein_coding_gene	17
MGI:104678	Tm4sf1	transmembrane 4 superfamily member 1	protein_coding_gene	3
MGI:104695	Scnn1g	sodium channel, nonvoltage-gated 1 gamma	protein_coding_gene	7
MGI:104741	Nfkbia	nuclear factor of kappa light polypeptide gene enhancer in B cells inhibitor, alpha	protein_coding_gene	12
MGI:104749	Osm	oncostatin M	protein_coding_gene	11
MGI:104796	Ltb	lymphotoxin B	protein_coding_gene	17
MGI:104798	Tnf	tumor necrosis factor	protein_coding_gene	17
MGI:104808	Lcp1	lymphocyte cytosolic protein 1	protein_coding_gene	14
MGI:104838	Spata13	spermatogenesis associated 13	protein_coding_gene	14
MGI:104848	Inpp1	inositol polyphosphate-1-phosphatase	protein_coding_gene	1
MGI:104875	Ltbr	lymphotoxin B receptor	protein_coding_gene	6
MGI:104879	Pdcd1	programmed cell death 1	protein_coding_gene	1
MGI:104960	Tnfaip2	tumor necrosis factor, alpha-induced protein 2	protein_coding_gene	12
MGI:105045	Serpina3n	serine (or cysteine) peptidase inhibitor, clade A, member 3N	protein_coding_gene	12
MGI:105046	Serpina3g	serine (or cysteine) peptidase inhibitor, clade A, member 3G	protein_coding_gene	12
MGI:105052	Il13ra1	interleukin 13 receptor, alpha 1	protein_coding_gene	X
MGI:105057	Cdh5	cadherin 5	protein_coding_gene	8
MGI:105059	Was	Wiskott-Aldrich syndrome	protein_coding_gene	X
MGI:105081	Tes	testis derived transcript	protein_coding_gene	6
MGI:105093	Cnn2	calponin 2	protein_coding_gene	10
MGI:105107	P2ry2	purinergic receptor P2Y, G-protein coupled 2	protein_coding_gene	7
MGI:105112	Hpx	hemopexin	protein_coding_gene	7
MGI:105305	Slc1a5	solute carrier family 1 (neutral amino acid transporter), member 5	protein_coding_gene	7
MGI:105367	Il4ra	interleukin 4 receptor, alpha	protein_coding_gene	7
MGI:105370	Bst1	bone marrow stromal cell antigen 1	protein_coding_gene	5
MGI:105380	Mcm2	minichromosome maintenance complex component 2	protein_coding_gene	6
MGI:105383	Il18r1	interleukin 18 receptor 1	protein_coding_gene	1
MGI:105975	Cfb	complement factor B	protein_coding_gene	17
MGI:106028	Rhoc	ras homolog family member C	protein_coding_gene	3
MGI:106035	Mki67	antigen identified by monoclonal antibody Ki 67	protein_coding_gene	7
MGI:106066	Ptafr	platelet-activating factor receptor	protein_coding_gene	4
MGI:106185	Ccr2	chemokine (C-C motif) receptor 2	protein_coding_gene	9
MGI:106209	Hells	helicase, lymphoid specific	protein_coding_gene	19
MGI:106362	Sco1	SCO1 cytochrome c oxidase assembly protein	protein_coding_gene	11
MGI:106603	Serpinb9	serine (or cysteine) peptidase inhibitor, clade B, member 9	protein_coding_gene	13
MGI:106639	Mthfr	methylenetetrahydrofolate reductase	protein_coding_gene	4
MGI:106651	Ly6e	lymphocyte antigen 6 complex, locus E	protein_coding_gene	15
MGI:106653	Epcam	epithelial cell adhesion molecule	protein_coding_gene	17
MGI:106657	Trim21	tripartite motif-containing 21	protein_coding_gene	7
MGI:106660	Sprr1a	small proline-rich protein 1A	protein_coding_gene	3
MGI:106662	Ly75	lymphocyte antigen 75	protein_coding_gene	2
MGI:106664	Cd93	CD93 antigen	protein_coding_gene	2
MGI:106903	Gucy2c	guanylate cyclase 2c	protein_coding_gene	6
MGI:106924	Melk	maternal embryonic leucine zipper kinase	protein_coding_gene	4
MGI:107168	Aurkb	aurora kinase B	protein_coding_gene	11
MGI:107170	Ptpn22	protein tyrosine phosphatase, non-receptor type 22 (lymphoid)	protein_coding_gene	3
MGI:107179	Fosl1	fos-like antigen 1	protein_coding_gene	19
MGI:107180	Elf1	E74-like factor 1	protein_coding_gene	14
MGI:107182	Ccr5	chemokine (C-C motif) receptor 5	protein_coding_gene	9
MGI:107187	Bcl6	B cell leukemia/lymphoma 6	protein_coding_gene	16
MGI:107399	Il17ra	interleukin 17 receptor A	protein_coding_gene	6
MGI:107414	Tnfsf10	tumor necrosis factor (ligand) superfamily, member 10	protein_coding_gene	3
MGI:107430	Gdnf	glial cell line derived neurotrophic factor	protein_coding_gene	15
MGI:107443	Fpr1	formyl peptide receptor 1	protein_coding_gene	17
MGI:107505	Alox5ap	arachidonate 5-lipoxygenase activating protein	protein_coding_gene	5
MGI:107527	Ly6a	lymphocyte antigen 6 complex, locus A	protein_coding_gene	15
MGI:107538	Klrb1c	killer cell lectin-like receptor subfamily B member 1C	protein_coding_gene	6
MGI:107539	Klrb1b	killer cell lectin-like receptor subfamily B member 1B	protein_coding_gene	6
MGI:107567	Irgm1	immunity-related GTPase family M member 1	protein_coding_gene	11
MGI:107587	Irf9	interferon regulatory factor 9	protein_coding_gene	14
MGI:107656	Ifng	interferon gamma	protein_coding_gene	10
MGI:107657	Ifnb1	interferon beta 1, fibroblast	protein_coding_gene	4
MGI:107673	Akr1b8	aldo-keto reductase family 1, member B8	protein_coding_gene	6
MGI:107674	Cd1d1	CD1d1 antigen	protein_coding_gene	3
MGI:107700	Casp4	caspase 4, apoptosis-related cysteine peptidase	protein_coding_gene	9
MGI:107711	Myo1f	myosin IF	protein_coding_gene	17
MGI:107729	Igtp	interferon gamma induced GTPase	protein_coding_gene	11
MGI:107741	Pvr	poliovirus receptor	protein_coding_gene	7
MGI:107742	Stra6	stimulated by retinoic acid gene 6	protein_coding_gene	9
MGI:107776	Gadd45b	growth arrest and DNA-damage-inducible 45 beta	protein_coding_gene	10
MGI:107821	Has2	hyaluronan synthase 2	protein_coding_gene	15
MGI:107825	Adam8	a disintegrin and metallopeptidase domain 8	protein_coding_gene	7
MGI:107859	Gpr18	G protein-coupled receptor 18	protein_coding_gene	14
MGI:107899	Cd36	CD36 molecule	protein_coding_gene	5
MGI:107928	Aldh1a2	aldehyde dehydrogenase family 1, subfamily A2	protein_coding_gene	9
MGI:107933	Mns1	meiosis-specific nuclear structural protein 1	protein_coding_gene	9
MGI:107941	Emp1	epithelial membrane protein 1	protein_coding_gene	6
MGI:108005	Myd88	myeloid differentiation primary response gene 88	protein_coding_gene	9
MGI:108017	Laptm4a	lysosomal-associated protein transmembrane 4A	protein_coding_gene	12
MGI:108029	Scn10a	sodium channel, voltage-gated, type X, alpha	protein_coding_gene	9
MGI:108031	Gpr65	G-protein coupled receptor 65	protein_coding_gene	12
MGI:108058	Adm	adrenomedullin	protein_coding_gene	7
MGI:108068	Cxcl1	chemokine (C-X-C motif) ligand 1	protein_coding_gene	5
MGI:108069	Ccna2	cyclin A2	protein_coding_gene	3
MGI:108093	Bid	BH3 interacting domain death agonist	protein_coding_gene	6
MGI:108095	Zfp185	zinc finger protein 185	protein_coding_gene	X
MGI:108212	Ripk1	receptor (TNFRSF)-interacting serine-threonine kinase 1	protein_coding_gene	13
MGI:108224	Ccl12	chemokine (C-C motif) ligand 12	protein_coding_gene	11
MGI:108389	Kif4	kinesin family member 4	protein_coding_gene	X
MGI:108395	Vnn1	vanin 1	protein_coding_gene	10
MGI:108420	Nfe2l2	nuclear factor, erythroid derived 2, like 2	protein_coding_gene	2
MGI:108445	Ciita	class II transactivator	protein_coding_gene	16
MGI:108446	Rhod	ras homolog family member D	protein_coding_gene	19
MGI:108482	Hrh2	histamine receptor H2	protein_coding_gene	13
MGI:109151	Ltbp1	latent transforming growth factor beta binding protein 1	protein_coding_gene	17
MGI:109186	Ncf4	neutrophil cytosolic factor 4	protein_coding_gene	15
MGI:109201	Nat2	N-acetyltransferase 2 (arylamine N-acetyltransferase)	protein_coding_gene	8
MGI:109247	Ddit3	DNA-damage inducible transcript 3	protein_coding_gene	10
MGI:109249	Adamts1	a disintegrin-like and metallopeptidase (reprolysin type) with thrombospondin type 1 motif, 1	protein_coding_gene	16
MGI:109266	Gzma	granzyme A	protein_coding_gene	13
MGI:109267	Gzmb	granzyme B	protein_coding_gene	14
MGI:109268	Vasp	vasodilator-stimulated phosphoprotein	protein_coding_gene	7
MGI:109294	Cd244a	CD244 molecule A	protein_coding_gene	1
MGI:109297	Slpi	secretory leukocyte peptidase inhibitor	protein_coding_gene	2
MGI:109336	Etv6	ets variant 6	protein_coding_gene	6
MGI:109354	Ucp2	uncoupling protein 2 (mitochondrial, proton carrier)	protein_coding_gene	7
MGI:109365	Napsa	napsin A aspartic peptidase	protein_coding_gene	7
MGI:109368	Gimap1	GTPase, IMAP family member 1	protein_coding_gene	6
MGI:109383	Casp7	caspase 7	protein_coding_gene	19
MGI:109384	Atf3	activating transcription factor 3	protein_coding_gene	1
MGI:109496	Lgals9	lectin, galactose binding, soluble 9	protein_coding_gene	11
MGI:109514	Cstb	cystatin B	protein_coding_gene	10
MGI:109536	Itih4	inter alpha-trypsin inhibitor, heavy chain 4	protein_coding_gene	14
MGI:1095400	Zfpm1	zinc finger protein, multitype 1	protein_coding_gene	8
MGI:1095409	Tuba1c	tubulin, alpha 1C	protein_coding_gene	15
MGI:109545	Gpr182	G protein-coupled receptor 182	protein_coding_gene	10
MGI:109553	Ctsc	cathepsin C	protein_coding_gene	7
MGI:109561	Sp100	nuclear antigen Sp100	protein_coding_gene	1
MGI:109563	Cxcr4	chemokine (C-X-C motif) receptor 4	protein_coding_gene	1
MGI:109573	Tep1	telomerase associated protein 1	protein_coding_gene	14
MGI:109587	Tnfrsf11b	tumor necrosis factor receptor superfamily, member 11b (osteoprotegerin)	protein_coding_gene	15
MGI:109603	Cmklr1	chemokine-like receptor 1	protein_coding_gene	5
MGI:109628	Dnase1l1	deoxyribonuclease 1-like 1	protein_coding_gene	X
MGI:1096324	Lst1	leukocyte specific transcript 1	protein_coding_gene	17
MGI:1096341	E2f2	E2F transcription factor 2	protein_coding_gene	4
MGI:1096365	Psme2	proteasome (prosome, macropain) activator subunit 2 (PA28 beta)	protein_coding_gene	14
MGI:1096367	Psme1	proteasome (prosome, macropain) activator subunit 1 (PA28 alpha)	protein_coding_gene	14
MGI:1096380	Psmb10	proteasome (prosome, macropain) subunit, beta type 10	protein_coding_gene	8
MGI:1096873	Irf4	interferon regulatory factor 4	protein_coding_gene	13
MGI:1097157	Ppef1	protein phosphatase with EF hand calcium-binding domain 1	protein_coding_gene	X
MGI:1097160	P2rx3	purinergic receptor P2X, ligand-gated ion channel, 3	protein_coding_gene	2
MGI:1097161	Bak1	BCL2-antagonist/killer 1	protein_coding_gene	17
MGI:1097668	Upp1	uridine phosphorylase 1	protein_coding_gene	11
MGI:1097680	C3ar1	complement component 3a receptor 1	protein_coding_gene	6
MGI:1098230	Cenpe	centromere protein E	protein_coding_gene	3
MGI:1098236	Cast	calpastatin	protein_coding_gene	13
MGI:1098258	Kif15	kinesin family member 15	protein_coding_gene	9
MGI:1098259	Capg	capping protein (actin filament), gelsolin-like	protein_coding_gene	6
MGI:1098272	Rnasel	ribonuclease L (2', 5'-oligoisoadenylate synthetase-dependent)	protein_coding_gene	1
MGI:1098566	Gypc	glycophorin C	protein_coding_gene	18
MGI:1098641	Wasf2	WAS protein family, member 2	protein_coding_gene	4
MGI:1098729	Emp3	epithelial membrane protein 3	protein_coding_gene	7
MGI:1098765	Nrap	nebulin-related anchoring protein	protein_coding_gene	19
MGI:1098776	Lbp	lipopolysaccharide binding protein	protein_coding_gene	2
MGI:1099443	Nnmt	nicotinamide N-methyltransferase	protein_coding_gene	9
MGI:1099462	She	src homology 2 domain-containing transforming protein E	protein_coding_gene	3
MGI:1099800	Nfkb2	nuclear factor of kappa light polypeptide gene enhancer in B cells 2, p49/p100	protein_coding_gene	19
MGI:1100819	Aff1	AF4/FMR2 family, member 1	protein_coding_gene	5
MGI:1101055	Ifit3	interferon-induced protein with tetratricopeptide repeats 3	protein_coding_gene	19
MGI:1101058	Tnfsf9	tumor necrosis factor (ligand) superfamily, member 9	protein_coding_gene	17
MGI:1101059	Tnfrsf9	tumor necrosis factor receptor superfamily, member 9	protein_coding_gene	4
MGI:1194497	Tgif1	TGFB-induced factor homeobox 1	protein_coding_gene	17
MGI:1194498	Haspin	histone H3 associated protein kinase	protein_coding_gene	11
MGI:1194908	Nfkbie	nuclear factor of kappa light polypeptide gene enhancer in B cells inhibitor, epsilon	protein_coding_gene	17
MGI:1194924	Cd180	CD180 antigen	protein_coding_gene	13
MGI:1195256	Pla2g4a	phospholipase A2, group IVA (cytosolic, calcium-dependent)	protein_coding_gene	1
MGI:1195456	Rnh1	ribonuclease/angiogenin inhibitor 1	protein_coding_gene	7
MGI:1195974	Pira6	paired-Ig-like receptor A6	protein_coding_gene	7
MGI:1196234	Ccdc69	coiled-coil domain containing 69	protein_coding_gene	11
MGI:1196250	Klrk1	killer cell lectin-like receptor subfamily K, member 1	protein_coding_gene	6
MGI:1196275	Klrd1	killer cell lectin-like receptor, subfamily D, member 1	protein_coding_gene	6
MGI:1196377	Tnfaip3	tumor necrosis factor, alpha-induced protein 3	protein_coding_gene	10
MGI:1196403	Pla2g4c	phospholipase A2, group IVC (cytosolic, calcium-independent)	protein_coding_gene	7
MGI:1196463	Fndc3a	fibronectin type III domain containing 3A	protein_coding_gene	14
MGI:1197007	Birc3	baculoviral IAP repeat-containing 3	protein_coding_gene	9
MGI:1197015	Daxx	Fas death domain-associated protein	protein_coding_gene	17
MGI:1197514	Pole2	polymerase (DNA directed), epsilon 2 (p59 subunit)	protein_coding_gene	12
MGI:1201374	Anxa8	annexin A8	protein_coding_gene	14
MGI:1201689	Tapbp	TAP binding protein	protein_coding_gene	17
MGI:1201785	Fxyd5	FXYD domain-containing ion transport regulator 5	protein_coding_gene	7
MGI:1201791	Socs3	suppressor of cytokine signaling 3	protein_coding_gene	11
MGI:1202395	Mmp8	matrix metallopeptidase 8	protein_coding_gene	9
MGI:1202710	Art4	ADP-ribosyltransferase 4	protein_coding_gene	6
MGI:1202729	Art3	ADP-ribosyltransferase 3	protein_coding_gene	5
MGI:1202890	Angpt2	angiopoietin 2	protein_coding_gene	8
MGI:1203517	Birc5	baculoviral IAP repeat-containing 5	protein_coding_gene	11
MGI:1203730	Pik3c2g	phosphatidylinositol-4-phosphate 3-kinase catalytic subunit type 2 gamma	protein_coding_gene	6
MGI:1261423	Casp8	caspase 8	protein_coding_gene	1
MGI:1261794	Haus4	HAUS augmin-like complex, subunit 4	protein_coding_gene	14
MGI:1261831	Hap1	huntingtin-associated protein 1	protein_coding_gene	11
MGI:1270860	Plscr2	phospholipid scramblase 2	protein_coding_gene	9
MGI:1274782	Alox12b	arachidonate 12-lipoxygenase, 12R type	protein_coding_gene	11
MGI:1276112	Cldn5	claudin 5	protein_coding_gene	16
MGI:1277097	Alx3	aristaless-like homeobox 3	protein_coding_gene	3
MGI:1277133	Phf11d	PHD finger protein 11D	protein_coding_gene	14
MGI:1277162	Cdk6	cyclin-dependent kinase 6	protein_coding_gene	5
MGI:1277207	Cxcr3	chemokine (C-X-C motif) receptor 3	protein_coding_gene	X
MGI:1277220	Ccdc86	coiled-coil domain containing 86	protein_coding_gene	19
MGI:1277957	Kcnn4	potassium intermediate/small conductance calcium-activated channel, subfamily N, member 4	protein_coding_gene	7
MGI:1278319	Fpr2	formyl peptide receptor 2	protein_coding_gene	17
MGI:1278325	Bcl2a1d	B cell leukemia/lymphoma 2 related protein A1d	protein_coding_gene	9
MGI:1278326	Bcl2a1b	B cell leukemia/lymphoma 2 related protein A1b	protein_coding_gene	9
MGI:1278332	Bcl6b	B cell CLL/lymphoma 6, member B	protein_coding_gene	11
MGI:1289147	E2f7	E2F transcription factor 7	protein_coding_gene	10
MGI:1298226	Naip2	NLR family, apoptosis inhibitory protein 2	protein_coding_gene	13
MGI:1298227	Mcm6	minichromosome maintenance complex component 6	protein_coding_gene	1
MGI:1298229	Nid2	nidogen 2	protein_coding_gene	14
MGI:1298232	Gzmk	granzyme K	protein_coding_gene	13
MGI:1298389	Clec4d	C-type lectin domain family 4, member d	protein_coding_gene	6
MGI:1306799	D17H6S56E-5	DNA segment, Chr 17, human D6S56E 5	protein_coding_gene	17
MGI:1309472	Ltb4r1	leukotriene B4 receptor 1	protein_coding_gene	14
MGI:1309478	Baz1a	bromodomain adjacent to zinc finger domain 1A	protein_coding_gene	12
MGI:1312922	Casp12	caspase 12	protein_coding_gene	9
MGI:1312985	Tagln2	transgelin 2	protein_coding_gene	1
MGI:1313258	Slfn2	schlafen 2	protein_coding_gene	11
MGI:1313259	Slfn1	schlafen 1	protein_coding_gene	11
MGI:1314633	Dnase1l3	deoxyribonuclease 1-like 3	protein_coding_gene	14
MGI:1314881	Chaf1b	chromatin assembly factor 1, subunit B (p60)	protein_coding_gene	16
MGI:1314883	Tnfrsf1b	tumor necrosis factor receptor superfamily, member 1b	protein_coding_gene	4
MGI:1314884	Tnfrsf1a	tumor necrosis factor receptor superfamily, member 1a	protein_coding_gene	6
MGI:1315200	M1ap	meiosis 1 associated protein	protein_coding_gene	6
MGI:1316648	Ahnak	AHNAK nucleoprotein (desmoyokin)	protein_coding_gene	19
MGI:1316649	Sphk1	sphingosine kinase 1	protein_coding_gene	11
MGI:1316658	Cyba	cytochrome b-245, alpha polypeptide	protein_coding_gene	8
MGI:1316717	Ifrd1	interferon-related developmental regulator 1	protein_coding_gene	12
MGI:1316732	Clca3a1	chloride channel accessory 3A1	protein_coding_gene	3
MGI:1321393	Timeless	timeless circadian clock 1	protein_coding_gene	10
MGI:1321396	Pstpip1	proline-serine-threonine phosphatase-interacting protein 1	protein_coding_gene	9
MGI:1321402	Lcp2	lymphocyte cytosolic protein 2	protein_coding_gene	11
MGI:1328317	Trex1	three prime repair exonuclease 1	protein_coding_gene	9
MGI:1328324	Syngr2	synaptogyrin 2	protein_coding_gene	11
MGI:1328326	Ccn5	cellular communication network factor 5	protein_coding_gene	2
MGI:1328352	Sh2d1a	SH2 domain containing 1A	protein_coding_gene	X
MGI:1328361	Bard1	BRCA1 associated RING domain 1	protein_coding_gene	1
MGI:1329004	Slfn5	schlafen 5	protein_coding_gene	11
MGI:1329005	Slfn3	schlafen 3	protein_coding_gene	11
MGI:1329010	Slfn4	schlafen 4	protein_coding_gene	11
MGI:1330282	S100a4	S100 calcium binding protein A4	protein_coding_gene	3
MGI:1330292	Dyrk4	dual-specificity tyrosine-(Y)-phosphorylation regulated kinase 4	protein_coding_gene	6
MGI:1330809	Atp10a	ATPase, class V, type 10A	protein_coding_gene	7
MGI:1330819	Osmr	oncostatin M receptor	protein_coding_gene	15
MGI:1330860	Chil3	chitinase-like 3	protein_coding_gene	3
MGI:1332226	Soat2	sterol O-acyltransferase 2	protein_coding_gene	15
MGI:1332623	Dok2	docking protein 2	protein_coding_gene	14
MGI:1333760	Tfec	transcription factor EC	protein_coding_gene	6
MGI:1333785	Olfr56	olfactory receptor 56	protein_coding_gene	11
MGI:1333800	Il18bp	interleukin 18 binding protein	protein_coding_gene	7
MGI:1333809	S1pr4	sphingosine-1-phosphate receptor 4	protein_coding_gene	10
MGI:1333842	Grap2	GRB2-related adaptor protein 2	protein_coding_gene	15
MGI:1333844	Slc31a2	solute carrier family 31, member 2	protein_coding_gene	4
MGI:1333853	Hs3st3b1	heparan sulfate (glucosamine) 3-O-sulfotransferase 3B1	protein_coding_gene	11
MGI:1333869	Ch25h	cholesterol 25-hydroxylase	protein_coding_gene	19
MGI:1336161	Klrc1	killer cell lectin-like receptor subfamily C, member 1	protein_coding_gene	6
MGI:1336166	Cflar	CASP8 and FADD-like apoptosis regulator	protein_coding_gene	1
MGI:1336175	Kcnk5	potassium channel, subfamily K, member 5	protein_coding_gene	14
MGI:1336887	Angpt4	angiopoietin 4	protein_coding_gene	2
MGI:1337004	Loxl3	lysyl oxidase-like 3	protein_coding_gene	6
MGI:1337056	Trim26	tripartite motif-containing 26	protein_coding_gene	17
MGI:1338045	Ctsw	cathepsin W	protein_coding_gene	19
MGI:1338798	S100a11	S100 calcium binding protein A11	protein_coding_gene	3
MGI:1338802	Shcbp1	Shc SH2-domain binding protein 1	protein_coding_gene	8
MGI:1338850	Mthfd2	methylenetetrahydrofolate dehydrogenase (NAD+ dependent), methenyltetrahydrofolate cyclohydrolase	protein_coding_gene	6
MGI:1338888	Il18rap	interleukin 18 receptor accessory protein	protein_coding_gene	1
MGI:1338889	Uhrf1	ubiquitin-like, containing PHD and RING finger domains, 1	protein_coding_gene	17
MGI:1338946	Acvrl1	activin A receptor, type II-like 1	protein_coding_gene	15
MGI:1338947	S100a9	S100 calcium binding protein A9 (calgranulin B)	protein_coding_gene	3
MGI:1339365	S1pr3	sphingosine-1-phosphate receptor 3	protein_coding_gene	13
MGI:1339467	S100a6	S100 calcium binding protein A6 (calcyclin)	protein_coding_gene	3
MGI:1339468	S100a10	S100 calcium binding protein A10 (calpactin)	protein_coding_gene	3
MGI:1339753	Csf1	colony stimulating factor 1 (macrophage)	protein_coding_gene	3
MGI:1339759	Csf2rb	colony stimulating factor 2 receptor, beta, low-affinity (granulocyte-macrophage)	protein_coding_gene	15
MGI:1339760	Csf2rb2	colony stimulating factor 2 receptor, beta 2, low-affinity (granulocyte-macrophage)	protein_coding_gene	15
MGI:1339968	Cth	cystathionase (cystathionine gamma-lyase)	protein_coding_gene	3
MGI:1340026	Mmp13	matrix metallopeptidase 13	protein_coding_gene	9
MGI:1340062	Sgk1	serum/glucocorticoid regulated kinase 1	protein_coding_gene	10
MGI:1341073	Psme2b	protease (prosome, macropain) activator subunit 2B	protein_coding_gene	11
MGI:1341090	Tnfrsf10b	tumor necrosis factor receptor superfamily, member 10b	protein_coding_gene	14
MGI:1341295	Tlr1	toll-like receptor 1	protein_coding_gene	5
MGI:1341296	Tlr6	toll-like receptor 6	protein_coding_gene	5
MGI:1341803	Lipg	lipase, endothelial	protein_coding_gene	18
MGI:1341823	Fanca	Fanconi anemia, complementation group A	protein_coding_gene	8
MGI:1341839	Nod1	nucleotide-binding oligomerization domain containing 1	protein_coding_gene	6
MGI:1341886	Ajuba	ajuba LIM protein	protein_coding_gene	14
MGI:1342283	Slc12a7	solute carrier family 12, member 7	protein_coding_gene	13
MGI:1342287	Klf4	Kruppel-like factor 4 (gut)	protein_coding_gene	4
MGI:1342293	Lat	linker for activation of T cells	protein_coding_gene	7
MGI:1342540	Ikzf1	IKAROS family zinc finger 1	protein_coding_gene	11
MGI:1342542	Ikzf3	IKAROS family zinc finger 3	protein_coding_gene	11
MGI:1342772	Klf2	Kruppel-like factor 2 (lung)	protein_coding_gene	8
MGI:1343098	Aif1	allograft inflammatory factor 1	protein_coding_gene	17
MGI:1343142	Arpc1b	actin related protein 2/3 complex, subunit 1B	protein_coding_gene	5
MGI:1343166	Klk6	kallikrein related-peptidase 6	protein_coding_gene	7
MGI:1343184	Samd9l	sterile alpha motif domain containing 9-like	protein_coding_gene	6
MGI:1343458	Trip6	thyroid hormone receptor interactor 6	protein_coding_gene	5
MGI:1344353	Katna1	katanin p60 (ATPase-containing) subunit A1	protein_coding_gene	10
MGI:1344364	Usp18	ubiquitin specific peptidase 18	protein_coding_gene	6
MGI:1344376	Tnfsf13b	tumor necrosis factor (ligand) superfamily, member 13b	protein_coding_gene	8
MGI:1344390	Oasl2	2'-5' oligoadenylate synthetase-like 2	protein_coding_gene	5
MGI:1344402	Sigirr	single immunoglobulin and toll-interleukin 1 receptor (TIR) domain	protein_coding_gene	7
MGI:1344410	Ubd	ubiquitin D	protein_coding_gene	17
MGI:1344426	Esyt1	extended synaptotagmin-like protein 1	protein_coding_gene	10
MGI:1345092	Pglyrp1	peptidoglycan recognition protein 1	protein_coding_gene	7
MGI:1345150	Cdc6	cell division cycle 6	protein_coding_gene	11
MGI:1345151	Clec5a	C-type lectin domain family 5, member a	protein_coding_gene	6
MGI:1345275	Slc11a1	solute carrier family 11 (proton-coupled divalent metal ion transporters), member 1	protein_coding_gene	1
MGI:1345675	Trib3	tribbles pseudokinase 3	protein_coding_gene	2
MGI:1346037	Insrr	insulin receptor-related receptor	protein_coding_gene	3
MGI:1346047	Gdf15	growth differentiation factor 15	protein_coding_gene	8
MGI:1346060	Tlr2	toll-like receptor 2	protein_coding_gene	3
MGI:1346063	Ggt5	gamma-glutamyltransferase 5	protein_coding_gene	10
MGI:1346088	Cd52	CD52 antigen	protein_coding_gene	4
MGI:1346316	Ccl19	chemokine (C-C motif) ligand 19	protein_coding_gene	4
MGI:1346318	Klf6	Kruppel-like factor 6	protein_coding_gene	13
MGI:1346325	Gadd45g	growth arrest and DNA-damage-inducible 45 gamma	protein_coding_gene	13
MGI:1346327	Fyb	FYN binding protein	protein_coding_gene	15
MGI:1346328	Def6	differentially expressed in FDCP 6	protein_coding_gene	17
MGI:1346336	Klk7	kallikrein related-peptidase 7 (chymotryptic, stratum corneum)	protein_coding_gene	7
MGI:1346349	Sh3bp2	SH3-domain binding protein 2	protein_coding_gene	5
MGI:1346526	Psmb9	proteasome (prosome, macropain) subunit, beta type 9 (large multifunctional peptidase 2)	protein_coding_gene	17
MGI:1346527	Psmb8	proteasome (prosome, macropain) subunit, beta type 8 (large multifunctional peptidase 7)	protein_coding_gene	17
MGI:1346878	Map3k8	mitogen-activated protein kinase kinase kinase 8	protein_coding_gene	18
MGI:1346882	Map4k1	mitogen-activated protein kinase kinase kinase kinase 1	protein_coding_gene	7
MGI:1347008	Plod3	procollagen-lysine, 2-oxoglutarate 5-dioxygenase 3	protein_coding_gene	5
MGI:1347055	Vnn3	vanin 3	protein_coding_gene	10
MGI:1347062	Creb3l1	cAMP responsive element binding protein 3-like 1	protein_coding_gene	2
MGI:1347063	Dapp1	dual adaptor for phosphotyrosine and 3-phosphoinositides 1	protein_coding_gene	3
MGI:1347095	Adgre5	adhesion G protein-coupled receptor E5	protein_coding_gene	8
MGI:1347245	Ceacam1	carcinoembryonic antigen-related cell adhesion molecule 1	protein_coding_gene	7
MGI:1347348	Adamts6	a disintegrin-like and metallopeptidase (reprolysin type) with thrombospondin type 1 motif, 6	protein_coding_gene	13
MGI:1347470	Foxf1	forkhead box F1	protein_coding_gene	8
MGI:1349164	Sdc4	syndecan 4	protein_coding_gene	2
MGI:1349410	Triobp	TRIO and F-actin binding protein	protein_coding_gene	15
MGI:1349412	Clec4a2	C-type lectin domain family 4, member a2	protein_coding_gene	6
MGI:1349420	Sh2d1b1	SH2 domain containing 1B1	protein_coding_gene	1
MGI:1349444	Haao	3-hydroxyanthranilate 3,4-dioxygenase	protein_coding_gene	17
MGI:1349462	Uba7	ubiquitin-like modifier activating enzyme 7	protein_coding_gene	9
MGI:1349645	Islr	immunoglobulin superfamily containing leucine-rich repeat	protein_coding_gene	9
MGI:1349656	Gimap4	GTPase, IMAP family member 4	protein_coding_gene	6
MGI:1349657	Gimap7	GTPase, IMAP family member 7	protein_coding_gene	6
MGI:1350924	Irf5	interferon regulatory factor 5	protein_coding_gene	6
MGI:1350928	Aoah	acyloxyacyl hydrolase	protein_coding_gene	13
MGI:1350931	Tcirg1	T cell, immune regulator 1, ATPase, H+ transporting, lysosomal V0 protein A3	protein_coding_gene	19
MGI:1351317	Podxl	podocalyxin-like	protein_coding_gene	6
MGI:1351328	Dbf4	DBF4 zinc finger	protein_coding_gene	5
MGI:1351466	Plek2	pleckstrin 2	protein_coding_gene	12
MGI:1351484	Tnfrsf12a	tumor necrosis factor receptor superfamily, member 12a	protein_coding_gene	17
MGI:1351490	Dok3	docking protein 3	protein_coding_gene	13
MGI:1351595	Insl6	insulin-like 6	protein_coding_gene	19
MGI:1351596	Sh2d2a	SH2 domain containing 2A	protein_coding_gene	3
MGI:1351642	Msrb1	methionine sulfoxide reductase B1	protein_coding_gene	17
MGI:1351662	Akr1c13	aldo-keto reductase family 1, member C13	protein_coding_gene	13
MGI:1352449	Cxcl9	chemokine (C-X-C motif) ligand 9	protein_coding_gene	5
MGI:1352450	Cxcl10	chemokine (C-X-C motif) ligand 10	protein_coding_gene	5
MGI:1352462	Nr1h3	nuclear receptor subfamily 1, group H, member 3	protein_coding_gene	2
MGI:1352480	Igfbp7	insulin-like growth factor binding protein 7	protein_coding_gene	5
MGI:1352754	Clic4	chloride intracellular channel 4 (mitochondrial)	protein_coding_gene	4
MGI:1352755	Gtse1	G two S phase expressed protein 1	protein_coding_gene	15
MGI:1352757	Iqgap1	IQ motif containing GTPase activating protein 1	protein_coding_gene	7
MGI:1353449	Eif2ak2	eukaryotic translation initiation factor 2-alpha kinase 2	protein_coding_gene	17
MGI:1353562	Cngb3	cyclic nucleotide gated channel beta 3	protein_coding_gene	4
MGI:1353578	Pttg1	pituitary tumor-transforming gene 1	protein_coding_gene	11
MGI:1353620	Slamf6	SLAM family member 6	protein_coding_gene	1
MGI:1353652	Tor3a	torsin family 3, member A	protein_coding_gene	1
MGI:1353655	Usp25	ubiquitin specific peptidase 25	protein_coding_gene	16
MGI:1354184	Nox4	NADPH oxidase 4	protein_coding_gene	7
MGI:1354694	Rgs1	regulator of G-protein signaling 1	protein_coding_gene	1
MGI:1354701	Icosl	icos ligand	protein_coding_gene	10
MGI:1354910	Socs1	suppressor of cytokine signaling 1	protein_coding_gene	16
MGI:1355294	Klrg1	killer cell lectin-like receptor subfamily G, member 1	protein_coding_gene	6
MGI:1355312	C1s1	complement component 1, s subcomponent 1	protein_coding_gene	6
MGI:1355313	C1ra	complement component 1, r subcomponent A	protein_coding_gene	6
MGI:1355318	Il27ra	interleukin 27 receptor, alpha	protein_coding_gene	8
MGI:1355553	Atoh7	atonal bHLH transcription factor 7	protein_coding_gene	10
MGI:1855694	Isg15	ISG15 ubiquitin-like modifier	protein_coding_gene	4
MGI:1858193	Folh1	folate hydrolase 1	protein_coding_gene	7
MGI:1858204	Map3k14	mitogen-activated protein kinase kinase kinase 14	protein_coding_gene	11
MGI:1858212	Col5a3	collagen, type V, alpha 3	protein_coding_gene	9
MGI:1858600	Rasa4	RAS p21 protein activator 4	protein_coding_gene	5
MGI:1858745	Icos	inducible T cell co-stimulator	protein_coding_gene	1
MGI:1858916	2001-09-01	septin 1	protein_coding_gene	7
MGI:1859147	Batf	basic leucine zipper transcription factor, ATF-like	protein_coding_gene	12
MGI:1859212	Irf7	interferon regulatory factor 7	protein_coding_gene	7
MGI:1859396	Mefv	Mediterranean fever	protein_coding_gene	16
MGI:1859664	Atp8b4	ATPase, class I, type 8B, member 4	protein_coding_gene	2
MGI:1859778	Hif3a	hypoxia inducible factor 3, alpha subunit	protein_coding_gene	7
MGI:1859866	Cdc20	cell division cycle 20	protein_coding_gene	4
MGI:1860203	Cxcl11	chemokine (C-X-C motif) ligand 11	polymorphic_pseudogene	5
MGI:1860764	Pde3a	phosphodiesterase 3A, cGMP inhibited	protein_coding_gene	6
MGI:1861231	Clec4n	C-type lectin domain family 4, member n	protein_coding_gene	6
MGI:1861232	Clec4e	C-type lectin domain family 4, member e	protein_coding_gene	6
MGI:1861440	Trim17	tripartite motif-containing 17	protein_coding_gene	11
MGI:1861606	Tacstd2	tumor-associated calcium signal transducer 2	protein_coding_gene	6
MGI:1861774	Rbms1	RNA binding motif, single stranded interacting protein 1	protein_coding_gene	2
MGI:1888480	Ly6i	lymphocyte antigen 6 complex, locus I	protein_coding_gene	15
MGI:1888499	Cxcl13	chemokine (C-X-C motif) ligand 13	protein_coding_gene	5
MGI:1888984	Tbx21	T-box 21	protein_coding_gene	11
MGI:1888999	Angptl4	angiopoietin-like 4	protein_coding_gene	17
MGI:1889206	Skap2	src family associated phosphoprotein 2	protein_coding_gene	6
MGI:1889549	Txnip	thioredoxin interacting protein	protein_coding_gene	3
MGI:1890220	Gpr132	G protein-coupled receptor 132	protein_coding_gene	12
MGI:1890358	Igf2bp2	insulin-like growth factor 2 mRNA binding protein 2	protein_coding_gene	16
MGI:1890474	Il21	interleukin 21	protein_coding_gene	3
MGI:1890475	Il21r	interleukin 21 receptor	protein_coding_gene	7
MGI:1891258	Parp3	poly (ADP-ribose) polymerase family, member 3	protein_coding_gene	9
MGI:1891304	Ap1s3	adaptor-related protein complex AP-1, sigma 3	protein_coding_gene	1
MGI:1891342	Lpin3	lipin 3	protein_coding_gene	2
MGI:1891393	Igsf6	immunoglobulin superfamily, member 6	protein_coding_gene	7
MGI:1891456	Ripk2	receptor (TNFRSF)-interacting serine-threonine kinase 2	protein_coding_gene	4
MGI:1891716	Emcn	endomucin	protein_coding_gene	3
MGI:1891834	Nupr1	nuclear protein transcription regulator 1	protein_coding_gene	7
MGI:1891838	Zbtb32	zinc finger and BTB domain containing 32	protein_coding_gene	7
MGI:1913083	Ms4a4b	membrane-spanning 4-domains, subfamily A, member 4B	protein_coding_gene	19
MGI:1913105	Slc28a2	solute carrier family 28 (sodium-coupled nucleoside transporter), member 2	protein_coding_gene	2
MGI:1913316	Gng11	guanine nucleotide binding protein (G protein), gamma 11	protein_coding_gene	6
MGI:1913391	Ifitm3	interferon induced transmembrane protein 3	protein_coding_gene	7
MGI:1913425	Mustn1	musculoskeletal, embryonic nuclear protein 1	protein_coding_gene	14
MGI:1913438	Sertad1	SERTA domain containing 1	protein_coding_gene	7
MGI:1913532	Tma16	translation machinery associated 16	protein_coding_gene	8
MGI:1913638	Cutc	cutC copper transporter	protein_coding_gene	19
MGI:1913662	Arrdc4	arrestin domain containing 4	protein_coding_gene	7
MGI:1913692	Spc25	SPC25, NDC80 kinetochore complex component, homolog (S. cerevisiae)	protein_coding_gene	2
MGI:1913718	Ska1	spindle and kinetochore associated complex subunit 1	protein_coding_gene	18
MGI:1913802	Sppl2a	signal peptide peptidase like 2A	protein_coding_gene	2
MGI:1913848	3110001I22Rik	RIKEN cDNA 3110001I22 gene	protein_coding_gene	16
MGI:1913850	Mgst1	microsomal glutathione S-transferase 1	protein_coding_gene	6
MGI:1913857	Ms4a4d	membrane-spanning 4-domains, subfamily A, member 4D	protein_coding_gene	19
MGI:1914065	Mcub	mitochondrial calcium uniporter dominant negative beta subunit	protein_coding_gene	3
MGI:1914103	Pnpla2	patatin-like phospholipase domain containing 2	protein_coding_gene	7
MGI:1914107	Plbd1	phospholipase B domain containing 1	protein_coding_gene	6
MGI:1914179	Asf1b	anti-silencing function 1B histone chaperone	protein_coding_gene	8
MGI:1914211	Neat1	nuclear paraspeckle assembly transcript 1 (non-protein coding)	lincRNA_gene	19
MGI:1914238	Lap3	leucine aminopeptidase 3	protein_coding_gene	5
MGI:1914302	Ndc80	NDC80 kinetochore complex component	protein_coding_gene	17
MGI:1914305	2610042L04Rik	RIKEN cDNA 2610042L04 gene	protein_coding_gene	14
MGI:1914388	Herc6	hect domain and RLD 6	protein_coding_gene	6
MGI:1914427	Cdt1	chromatin licensing and DNA replication factor 1	protein_coding_gene	8
MGI:1914496	Resf1	retroelement silencing factor 1	protein_coding_gene	6
MGI:1914500	Ube2l6	ubiquitin-conjugating enzyme E2L 6	protein_coding_gene	2
MGI:1914518	Myl12a	myosin, light chain 12A, regulatory, non-sarcomeric	protein_coding_gene	17
MGI:1914606	Tmco5	transmembrane and coiled-coil domains 5	protein_coding_gene	2
MGI:1914696	Dusp28	dual specificity phosphatase 28	protein_coding_gene	1
MGI:1914707	Frmd8	FERM domain containing 8	protein_coding_gene	19
MGI:1914823	Loxl4	lysyl oxidase-like 4	protein_coding_gene	19
MGI:1914846	Tespa1	thymocyte expressed, positive selection associated 1	protein_coding_gene	10
MGI:1914859	4930453N24Rik	RIKEN cDNA 4930453N24 gene	protein_coding_gene	16
MGI:1914897	4930523C07Rik	RIKEN cDNA 4930523C07 gene	protein_coding_gene	1
MGI:1914914	Rnf125	ring finger protein 125	protein_coding_gene	18
MGI:1914992	Samsn1	SAM domain, SH3 domain and nuclear localization signals, 1	protein_coding_gene	16
MGI:1915025	Rtp4	receptor transporter protein 4	protein_coding_gene	16
MGI:1915026	Vwa5a	von Willebrand factor A domain containing 5A	protein_coding_gene	9
MGI:1915044	Shisa5	shisa family member 5	protein_coding_gene	9
MGI:1915094	Rab32	RAB32, member RAS oncogene family	protein_coding_gene	10
MGI:1915099	Cdca5	cell division cycle associated 5	protein_coding_gene	19
MGI:1915168	Epsti1	epithelial stromal interaction 1 (breast)	protein_coding_gene	14
MGI:1915196	Spata6	spermatogenesis associated 6	protein_coding_gene	4
MGI:1915201	Tubb6	tubulin, beta 6 class V	protein_coding_gene	18
MGI:1915213	Npc2	NPC intracellular cholesterol transporter 2	protein_coding_gene	12
MGI:1915218	Ooep	oocyte expressed protein	protein_coding_gene	9
MGI:1915276	Pclaf	PCNA clamp associated factor	protein_coding_gene	9
MGI:1915508	Fam111a	family with sequence similarity 111, member A	protein_coding_gene	19
MGI:1915529	Mcoln2	mucolipin 2	protein_coding_gene	3
MGI:1915737	Tmem140	transmembrane protein 140	protein_coding_gene	6
MGI:1915795	Ecscr	endothelial cell surface expressed chemotaxis and apoptosis regulator	protein_coding_gene	18
MGI:1915841	Mocos	molybdenum cofactor sulfurase	protein_coding_gene	18
MGI:1915862	Ube2c	ubiquitin-conjugating enzyme E2C	protein_coding_gene	2
MGI:1915912	Scgb3a1	secretoglobin, family 3A, member 1	protein_coding_gene	11
MGI:1915963	Ifitm1	interferon induced transmembrane protein 1	protein_coding_gene	7
MGI:1916013	1110038B12Rik	RIKEN cDNA 1110038B12 gene	lncRNA_gene	17
MGI:1916022	Smpdl3b	sphingomyelin phosphodiesterase, acid-like 3B	protein_coding_gene	4
MGI:1916024	Ms4a6d	membrane-spanning 4-domains, subfamily A, member 6D	protein_coding_gene	19
MGI:1916104	Asb11	ankyrin repeat and SOCS box-containing 11	protein_coding_gene	X
MGI:1916199	Zfas1	zinc finger, NFX1-type containing 1, antisense RNA 1	lncRNA_gene	2
MGI:1916278	Mitd1	MIT, microtubule interacting and transport, domain containing 1	protein_coding_gene	1
MGI:1916347	Trim15	tripartite motif-containing 15	protein_coding_gene	17
MGI:1916396	Gsdmd	gasdermin D	protein_coding_gene	15
MGI:1916437	Erp27	endoplasmic reticulum protein 27	protein_coding_gene	6
MGI:1916439	Mcemp1	mast cell expressed membrane protein 1	protein_coding_gene	8
MGI:1916467	Plekha4	pleckstrin homology domain containing, family A (phosphoinositide binding specific) member 4	protein_coding_gene	7
MGI:1916513	Rfc3	replication factor C (activator 1) 3	protein_coding_gene	5
MGI:1916800	Bst2	bone marrow stromal cell antigen 2	protein_coding_gene	8
MGI:1916962	Prpf38a	PRP38 pre-mRNA processing factor 38 (yeast) domain containing A	protein_coding_gene	4
MGI:1916978	Card11	caspase recruitment domain family, member 11	protein_coding_gene	5
MGI:1917020	1600002K03Rik	RIKEN cDNA 1600002K03 gene	protein_coding_gene	10
MGI:1917024	Ms4a6b	membrane-spanning 4-domains, subfamily A, member 6B	protein_coding_gene	19
MGI:1917088	Smim3	small integral membrane protein 3	protein_coding_gene	18
MGI:1917160	Slc25a24	solute carrier family 25 (mitochondrial carrier, phosphate carrier), member 24	protein_coding_gene	3
MGI:1917274	Mcm10	minichromosome maintenance 10 replication initiation factor	protein_coding_gene	2
MGI:1917336	Cysltr2	cysteinyl leukotriene receptor 2	protein_coding_gene	14
MGI:1917349	Smc4	structural maintenance of chromosomes 4	protein_coding_gene	3
MGI:1917360	Ifi35	interferon-induced protein 35	protein_coding_gene	11
MGI:1917374	Trim47	tripartite motif-containing 47	protein_coding_gene	11
MGI:1917635	Spdl1	spindle apparatus coiled-coil protein 1	protein_coding_gene	11
MGI:1917649	Wwtr1	WW domain containing transcription regulator 1	protein_coding_gene	3
MGI:1917700	Unc13d	unc-13 homolog D	protein_coding_gene	11
MGI:1917734	Slc35d2	solute carrier family 35, member D2	protein_coding_gene	13
MGI:1917758	Bbx	bobby sox HMG box containing	protein_coding_gene	16
MGI:1917770	Glipr2	GLI pathogenesis-related 2	protein_coding_gene	4
MGI:1917912	Clic5	chloride intracellular channel 5	protein_coding_gene	17
MGI:1917969	Arhgap45	Rho GTPase activating protein 45	protein_coding_gene	10
MGI:1918035	Dennd1c	DENN/MADD domain containing 1C	protein_coding_gene	17
MGI:1918039	Kynu	kynureninase	protein_coding_gene	2
MGI:1918336	4933412E12Rik	RIKEN cDNA 4933412E12 gene	bidirectional_promoter_lncRNA	10
MGI:1918395	Scara5	scavenger receptor class A, member 5	protein_coding_gene	14
MGI:1918441	Phf11a	PHD finger protein 11A	protein_coding_gene	14
MGI:1918473	Gpr15	G protein-coupled receptor 15	protein_coding_gene	16
MGI:1918586	Rbks	ribokinase	protein_coding_gene	5
MGI:1918648	5430427O19Rik	RIKEN cDNA 5430427O19 gene	protein_coding_gene	X
MGI:1918730	Depp1	DEPP1 autophagy regulator	protein_coding_gene	6
MGI:1918731	Alpk1	alpha-kinase 1	protein_coding_gene	3
MGI:1918836	Ifih1	interferon induced with helicase C domain 1	protein_coding_gene	2
MGI:1918846	Ms4a7	membrane-spanning 4-domains, subfamily A, member 7	protein_coding_gene	19
MGI:1918857	Snx20	sorting nexin 20	protein_coding_gene	8
MGI:1918876	Gimap6	GTPase, IMAP family member 6	protein_coding_gene	6
MGI:1918910	Rarres2	retinoic acid receptor responder (tazarotene induced) 2	protein_coding_gene	6
MGI:1918934	Rbm43	RNA binding motif protein 43	protein_coding_gene	2
MGI:1918940	Esm1	endothelial cell-specific molecule 1	protein_coding_gene	13
MGI:1918951	Pnpt1	polyribonucleotide nucleotidyltransferase 1	protein_coding_gene	11
MGI:1918959	Syde1	synapse defective 1, Rho GTPase, homolog 1 (C. elegans)	protein_coding_gene	10
MGI:1918962	Dram1	DNA-damage regulated autophagy modulator 1	protein_coding_gene	10
MGI:1919051	Plekhf2	pleckstrin homology domain containing, family F (with FYVE domain) member 2	protein_coding_gene	4
MGI:1919054	Mtfr2	mitochondrial fission regulator 2	protein_coding_gene	10
MGI:1919089	Osgin1	oxidative stress induced growth inhibitor 1	protein_coding_gene	8
MGI:1919148	Apol9b	apolipoprotein L 9b	protein_coding_gene	15
MGI:1919158	Cldn23	claudin 23	protein_coding_gene	8
MGI:1919189	Apol6	apolipoprotein L 6	protein_coding_gene	15
MGI:1919192	Myof	myoferlin	protein_coding_gene	19
MGI:1919196	Endod1	endonuclease domain containing 1	protein_coding_gene	9
MGI:1919206	Rnf135	ring finger protein 135	protein_coding_gene	11
MGI:1919244	Cnn3	calponin 3, acidic	protein_coding_gene	3
MGI:1919299	Tnfrsf13c	tumor necrosis factor receptor superfamily, member 13c	protein_coding_gene	15
MGI:1919304	Cyp4f18	cytochrome P450, family 4, subfamily f, polypeptide 18	protein_coding_gene	8
MGI:1919309	Tmem236	transmembrane protein 236	protein_coding_gene	2
MGI:1919325	Ogfr	opioid growth factor receptor	protein_coding_gene	2
MGI:1919369	Tpx2	TPX2, microtubule-associated	protein_coding_gene	2
MGI:1919489	Parp14	poly (ADP-ribose) polymerase family, member 14	protein_coding_gene	16
MGI:1919494	1600014C10Rik	RIKEN cDNA 1600014C10 gene	protein_coding_gene	7
MGI:1919525	2200002D01Rik	RIKEN cDNA 2200002D01 gene	protein_coding_gene	7
MGI:1919619	Ehd4	EH-domain containing 4	protein_coding_gene	2
MGI:1919645	2610028E06Rik	RIKEN cDNA 2610028E06 gene	lincRNA_gene	4
MGI:1919669	Fam72a	family with sequence similarity 72, member A	protein_coding_gene	1
MGI:1919722	Slc16a10	solute carrier family 16 (monocarboxylic acid transporters), member 10	protein_coding_gene	10
MGI:1919737	Aida	axin interactor, dorsalization associated	protein_coding_gene	1
MGI:1919762	Tmem173	transmembrane protein 173	protein_coding_gene	18
MGI:1919785	Aldh1b1	aldehyde dehydrogenase 1 family, member B1	protein_coding_gene	4
MGI:1919815	Uaca	uveal autoantigen with coiled-coil domains and ankyrin repeats	protein_coding_gene	9
MGI:1919830	Zup1	zinc finger containing ubiquitin peptidase 1	protein_coding_gene	10
MGI:1920057	Zfp429	zinc finger protein 429	protein_coding_gene	13
MGI:1920371	Rflna	refilin A	protein_coding_gene	5
MGI:1920399	Clec4a3	C-type lectin domain family 4, member a3	protein_coding_gene	6
MGI:1920417	Arhgap8	Rho GTPase activating protein 8	protein_coding_gene	15
MGI:1920618	Col20a1	collagen, type XX, alpha 1	protein_coding_gene	2
MGI:1920904	Ccrl2	chemokine (C-C motif) receptor-like 2	protein_coding_gene	9
MGI:1920910	Cabp4	calcium binding protein 4	protein_coding_gene	19
MGI:1920932	Acer2	alkaline ceramidase 2	protein_coding_gene	4
MGI:1920940	Glipr1	GLI pathogenesis-related 1 (glioma)	protein_coding_gene	10
MGI:1921082	Klk9	kallikrein related-peptidase 9	protein_coding_gene	7
MGI:1921164	Irak3	interleukin-1 receptor-associated kinase 3	protein_coding_gene	10
MGI:1921165	4833419F23Rik	RIKEN cDNA 4833419F23 gene	lncRNA_gene	18
MGI:1921288	Brip1os	BRCA1 interacting protein C-terminal helicase 1, opposite strand	antisense_lncRNA_gene	11
MGI:1921357	Cep55	centrosomal protein 55	protein_coding_gene	19
MGI:1921364	Crot	carnitine O-octanoyltransferase	protein_coding_gene	5
MGI:1921377	Krt80	keratin 80	protein_coding_gene	15
MGI:1921381	Sash3	SAM and SH3 domain containing 3	protein_coding_gene	X
MGI:1921387	Nuak2	NUAK family, SNF1-like kinase, 2	protein_coding_gene	1
MGI:1921394	Robo4	roundabout guidance receptor 4	protein_coding_gene	9
MGI:1921402	Stra6l	STRA6-like	protein_coding_gene	4
MGI:1921503	Klrg2	killer cell lectin-like receptor subfamily G, member 2	protein_coding_gene	6
MGI:1921731	Batf2	basic leucine zipper transcription factor, ATF-like 2	protein_coding_gene	19
MGI:1921818	Mlkl	mixed lineage kinase domain-like	protein_coding_gene	8
MGI:1921895	Tent5c	terminal nucleotidyltransferase 5C	protein_coding_gene	3
MGI:1921896	Spsb1	splA/ryanodine receptor domain and SOCS box containing 1	protein_coding_gene	4
MGI:1921982	Stx11	syntaxin 11	protein_coding_gene	10
MGI:1921984	Rhoh	ras homolog family member H	protein_coding_gene	5
MGI:1921985	Trim14	tripartite motif-containing 14	protein_coding_gene	4
MGI:1921998	Slamf8	SLAM family member 8	protein_coding_gene	1
MGI:1922038	E2f8	E2F transcription factor 8	protein_coding_gene	7
MGI:1922056	Tmem106a	transmembrane protein 106A	protein_coding_gene	11
MGI:1922072	Tbc1d10c	TBC1 domain family, member 10c	protein_coding_gene	19
MGI:1922406	Plb1	phospholipase B1	protein_coding_gene	5
MGI:1922484	Rnf19b	ring finger protein 19B	protein_coding_gene	4
MGI:1922595	Slamf7	SLAM family member 7	protein_coding_gene	1
MGI:1922629	4930599N23Rik	RIKEN cDNA 4930599N23 gene	antisense_lncRNA_gene	6
MGI:1922981	Idnk	idnK gluconokinase homolog (E. coli)	protein_coding_gene	13
MGI:1923000	Slc10a6	solute carrier family 10 (sodium/bile acid cotransporter family), member 6	protein_coding_gene	5
MGI:1923011	Apol7a	apolipoprotein L 7a	protein_coding_gene	15
MGI:1923239	Treml4	triggering receptor expressed on myeloid cells-like 4	protein_coding_gene	17
MGI:1923294	Ncapg2	non-SMC condensin II complex, subunit G2	protein_coding_gene	12
MGI:1923324	Gbp8	guanylate-binding protein 8	protein_coding_gene	5
MGI:1923334	Ptbp3	polypyrimidine tract binding protein 3	protein_coding_gene	4
MGI:1923363	Lpo	lactoperoxidase	protein_coding_gene	11
MGI:1923364	Sp110	Sp110 nuclear body protein	protein_coding_gene	1
MGI:1923505	Pcgf5	polycomb group ring finger 5	protein_coding_gene	19
MGI:1923551	Trafd1	TRAF type zinc finger domain containing 1	protein_coding_gene	5
MGI:1923560	Steap4	STEAP family member 4	protein_coding_gene	5
MGI:1923584	Fbxw17	F-box and WD-40 domain protein 17	protein_coding_gene	13
MGI:1923682	2310001H17Rik	RIKEN cDNA 2310001H17 gene	lincRNA_gene	6
MGI:1923692	Slamf9	SLAM family member 9	protein_coding_gene	1
MGI:1923696	Wdr62	WD repeat domain 62	protein_coding_gene	7
MGI:1923698	Ppp1r18	protein phosphatase 1, regulatory subunit 18	protein_coding_gene	17
MGI:1923709	Car12	carbonic anhydrase 12	protein_coding_gene	9
MGI:1923824	Mfsd2a	major facilitator superfamily domain containing 2A	protein_coding_gene	4
MGI:1923913	Majin	membrane anchored junction protein	protein_coding_gene	19
MGI:1923931	Trim12a	tripartite motif-containing 12A	protein_coding_gene	7
MGI:1924155	Lrg1	leucine-rich alpha-2-glycoprotein 1	protein_coding_gene	17
MGI:1924183	Ifi27l2a	interferon, alpha-inducible protein 27 like 2A	protein_coding_gene	12
MGI:1924198	Rnf225	ring finger protein 225	protein_coding_gene	7
MGI:1924261	Ticrr	TOPBP1-interacting checkpoint and replication regulator	protein_coding_gene	7
MGI:1924306	Tmco4	transmembrane and coiled-coil domains 4	protein_coding_gene	4
MGI:1924375	Il33	interleukin 33	protein_coding_gene	19
MGI:1924817	Tram2	translocating chain-associating membrane protein 2	protein_coding_gene	1
MGI:1924834	Spidr	scaffolding protein involved in DNA repair	protein_coding_gene	16
MGI:1925049	Sla2	Src-like-adaptor 2	protein_coding_gene	2
MGI:1925060	A930015D03Rik	RIKEN cDNA A930015D03 gene	antisense_lncRNA_gene	17
MGI:1925237	Ascc3	activating signal cointegrator 1 complex subunit 3	protein_coding_gene	10
MGI:1925567	Ccdc88b	coiled-coil domain containing 88B	protein_coding_gene	19
MGI:1925638	Mvp	major vault protein	protein_coding_gene	7
MGI:1925666	Rnase6	ribonuclease, RNase A family, 6	protein_coding_gene	14
MGI:1925723	Skap1	src family associated phosphoprotein 1	protein_coding_gene	11
MGI:1925999	Filip1l	filamin A interacting protein 1-like	protein_coding_gene	16
MGI:1926004	Galnt15	polypeptide N-acetylgalactosaminyltransferase 15	protein_coding_gene	14
MGI:1926031	Zc3hav1	zinc finger CCCH type, antiviral 1	protein_coding_gene	6
MGI:1926074	Ubash3a	ubiquitin associated and SH3 domain containing, A	protein_coding_gene	17
MGI:1926076	P2ry10	purinergic receptor P2Y, G-protein coupled 10	protein_coding_gene	X
MGI:1926118	D730005E14Rik	RIKEN cDNA D730005E14 gene	lncRNA_gene	15
MGI:1926142	Crispld2	cysteine-rich secretory protein LCCL domain containing 2	protein_coding_gene	8
MGI:1926156	Misp	mitotic spindle positioning	protein_coding_gene	10
MGI:1926193	Stap1	signal transducing adaptor family member 1	protein_coding_gene	5
MGI:1926210	Cenpk	centromere protein K	protein_coding_gene	13
MGI:1926218	Cysltr1	cysteinyl leukotriene receptor 1	protein_coding_gene	X
MGI:1926259	Iigp1	interferon inducible GTPase 1	protein_coding_gene	18
MGI:1926262	Irgm2	immunity-related GTPase family M member 2	protein_coding_gene	11
MGI:1926263	Gbp3	guanylate binding protein 3	protein_coding_gene	3
MGI:1926446	Cd274	CD274 antigen	protein_coding_gene	19
MGI:1926956	Zfp296	zinc finger protein 296	protein_coding_gene	7
MGI:1927072	Ppp1r15a	protein phosphatase 1, regulatory subunit 15A	protein_coding_gene	7
MGI:1927091	Myo1g	myosin IG	protein_coding_gene	11
MGI:1927135	Gmfg	glia maturation factor, gamma	protein_coding_gene	7
MGI:1927186	Nt5c3	5'-nucleotidase, cytosolic III	protein_coding_gene	6
MGI:1927222	Diaph3	diaphanous related formin 3	protein_coding_gene	14
MGI:1927379	Rhbg	Rhesus blood group-associated B glycoprotein	protein_coding_gene	3
MGI:1927449	Zbp1	Z-DNA binding protein 1	protein_coding_gene	2
MGI:1927468	Samhd1	SAM domain and HD domain, 1	protein_coding_gene	2
MGI:1927471	Lsr	lipolysis stimulated lipoprotein receptor	protein_coding_gene	7
MGI:1927593	Ptges	prostaglandin E synthase	protein_coding_gene	2
MGI:1927656	Ms4a4c	membrane-spanning 4-domains, subfamily A, member 4C	protein_coding_gene	19
MGI:1927657	Ms4a8a	membrane-spanning 4-domains, subfamily A, member 8A	protein_coding_gene	19
MGI:1927899	Mmp19	matrix metallopeptidase 19	protein_coding_gene	10
MGI:1928099	Pglyrp2	peptidoglycan recognition protein 2	protein_coding_gene	17
MGI:1928144	Plekha2	pleckstrin homology domain-containing, family A (phosphoinositide binding specific) member 2	protein_coding_gene	8
MGI:1928368	Nmi	N-myc (and STAT) interactor	protein_coding_gene	2
MGI:1928377	Elf4	E74-like factor 4 (ets domain transcription factor)	protein_coding_gene	X
MGI:1928481	Lgals8	lectin, galactose binding, soluble 8	protein_coding_gene	13
MGI:1928895	Isg20	interferon-stimulated protein	protein_coding_gene	7
MGI:1929129	Sap30	sin3 associated polypeptide	protein_coding_gene	8
MGI:1929286	Amotl2	angiomotin-like 2	protein_coding_gene	9
MGI:1929509	Gpr35	G protein-coupled receptor 35	protein_coding_gene	1
MGI:1929512	Litaf	LPS-induced TN factor	protein_coding_gene	16
MGI:1929612	Ikbke	inhibitor of kappaB kinase epsilon	protein_coding_gene	1
MGI:1929628	Rsad2	radical S-adenosyl methionine domain containing 2	protein_coding_gene	12
MGI:1929691	Slc15a3	solute carrier family 15, member 3	protein_coding_gene	19
MGI:1929709	Plin4	perilipin 4	protein_coding_gene	17
MGI:1929865	Nampt	nicotinamide phosphoribosyltransferase	protein_coding_gene	12
MGI:1929881	Smoc2	SPARC related modular calcium binding 2	protein_coding_gene	17
MGI:1930005	Trem1	triggering receptor expressed on myeloid cells 1	protein_coding_gene	17
MGI:1930088	Clcf1	cardiotrophin-like cytokine factor 1	protein_coding_gene	19
MGI:1930125	Pdcd1lg2	programmed cell death 1 ligand 2	protein_coding_gene	19
MGI:1930146	Pmaip1	phorbol-12-myristate-13-acetate-induced protein 1	protein_coding_gene	18
MGI:1930197	Ncapg	non-SMC condensin I complex, subunit G	protein_coding_gene	5
MGI:1930269	Tnfrsf23	tumor necrosis factor receptor superfamily, member 23	protein_coding_gene	7
MGI:1931054	Slc43a3	solute carrier family 43, member 3	protein_coding_gene	2
MGI:1931250	Nkg7	natural killer cell group 7 sequence	protein_coding_gene	7
MGI:1931322	Car13	carbonic anhydrase 13	protein_coding_gene	3
MGI:1931465	Pycard	PYD and CARD domain containing	protein_coding_gene	7
MGI:1931551	Rhoj	ras homolog family member J	protein_coding_gene	12
MGI:1931560	Dhx58	DEXH (Asp-Glu-X-His) box polypeptide 58	protein_coding_gene	11
MGI:1931595	Nfkbiz	nuclear factor of kappa light polypeptide gene enhancer in B cells inhibitor, zeta	protein_coding_gene	16
MGI:1932389	Tlr9	toll-like receptor 9	protein_coding_gene	9
MGI:1932682	Cxcl16	chemokine (C-X-C motif) ligand 16	protein_coding_gene	11
MGI:1932723	Gimap3	GTPase, IMAP family member 3	protein_coding_gene	6
MGI:1933111	Apobec3	apolipoprotein B mRNA editing enzyme, catalytic polypeptide 3	protein_coding_gene	15
MGI:1933117	Parp9	poly (ADP-ribose) polymerase family, member 9	protein_coding_gene	16
MGI:1933159	Rnf114	ring finger protein 114	protein_coding_gene	2
MGI:1933177	Pik3ap1	phosphoinositide-3-kinase adaptor protein 1	protein_coding_gene	19
MGI:1933227	Tex14	testis expressed gene 14	protein_coding_gene	11
MGI:1933367	Sytl3	synaptotagmin-like 3	protein_coding_gene	17
MGI:1933382	Ifitm2	interferon induced transmembrane protein 2	protein_coding_gene	7
MGI:1933383	Hcar2	hydroxycarboxylic acid receptor 2	protein_coding_gene	5
MGI:1933403	Erap1	endoplasmic reticulum aminopeptidase 1	protein_coding_gene	13
MGI:1933438	Slc16a3	solute carrier family 16 (monocarboxylic acid transporters), member 3	protein_coding_gene	11
MGI:1934368	Cd96	CD96 antigen	protein_coding_gene	16
MGI:1934677	Pla1a	phospholipase A1 member A	protein_coding_gene	16
MGI:1934704	Rnf31	ring finger protein 31	protein_coding_gene	14
MGI:1934754	Kars	lysyl-tRNA synthetase	protein_coding_gene	8
MGI:2135589	Clec2d	C-type lectin domain family 2, member d	protein_coding_gene	6
MGI:2135679	Hes7	hes family bHLH transcription factor 7	protein_coding_gene	11
MGI:2135756	Hspb8	heat shock protein 8	protein_coding_gene	5
MGI:2136733	Glp2r	glucagon-like peptide 2 receptor	protein_coding_gene	11
MGI:2137026	P2rx5	purinergic receptor P2X, ligand-gated ion channel, 5	protein_coding_gene	11
MGI:2137237	Fam129a	family with sequence similarity 129, member A	protein_coding_gene	1
MGI:2137302	B3gnt5	UDP-GlcNAc:betaGal beta-1,3-N-acetylglucosaminyltransferase 5	protein_coding_gene	16
MGI:2137352	Trim6	tripartite motif-containing 6	protein_coding_gene	7
MGI:2137359	Trim34a	tripartite motif-containing 34A	protein_coding_gene	7
MGI:2137617	Tinagl1	tubulointerstitial nephritis antigen-like 1	protein_coding_gene	4
MGI:2137648	Ifi30	interferon gamma inducible protein 30	protein_coding_gene	8
MGI:2137913	Loxl2	lysyl oxidase-like 2	protein_coding_gene	14
MGI:2138151	Kmo	kynurenine 3-monooxygenase (kynurenine 3-hydroxylase)	protein_coding_gene	1
MGI:2138243	Ifi209	interferon activated gene 209	protein_coding_gene	1
MGI:2138302	Ifi207	interferon activated gene 207	protein_coding_gene	1
MGI:2138982	Znfx1	zinc finger, NFX1-type containing 1	protein_coding_gene	2
MGI:2138987	Slc4a11	solute carrier family 4, sodium bicarbonate transporter-like, member 11	protein_coding_gene	2
MGI:2139434	Mylk2	myosin, light polypeptide kinase 2, skeletal muscle	protein_coding_gene	2
MGI:2140175	Ldlrap1	low density lipoprotein receptor adaptor protein 1	protein_coding_gene	4
MGI:2140279	Tdrd7	tudor domain containing 7	protein_coding_gene	4
MGI:2140340	Akna	AT-hook transcription factor	protein_coding_gene	4
MGI:2140540	AW011738	expressed sequence AW011738	gene	4
MGI:2140937	Gbp6	guanylate binding protein 6	protein_coding_gene	5
MGI:2141396	Styk1	serine/threonine/tyrosine kinase 1	protein_coding_gene	6
MGI:2141505	Parp11	poly (ADP-ribose) polymerase family, member 11	protein_coding_gene	6
MGI:2141857	Atf5	activating transcription factor 5	protein_coding_gene	7
MGI:2141874	Plekhg2	pleckstrin homology domain containing, family G (with RhoGef domain) member 2	protein_coding_gene	7
MGI:2141917	Prkd2	protein kinase D2	protein_coding_gene	7
MGI:2142227	Lrrk1	leucine-rich repeat kinase 1	protein_coding_gene	7
MGI:2142282	Whamm	WAS protein homolog associated with actin, golgi membranes and microtubules	protein_coding_gene	7
MGI:2142454	Usb1	U6 snRNA biogenesis 1	protein_coding_gene	8
MGI:2142601	E230013L22Rik	RIKEN cDNA E230013L22 gene	bidirectional_promoter_lncRNA	8
MGI:2142824	Nek5	NIMA (never in mitosis gene a)-related expressed kinase 5	protein_coding_gene	8
MGI:2143132	Plekho2	pleckstrin homology domain containing, family O member 2	protein_coding_gene	9
MGI:2143163	Mapkapk3	mitogen-activated protein kinase-activated protein kinase 3	protein_coding_gene	9
MGI:2143764	Arhgap9	Rho GTPase activating protein 9	protein_coding_gene	10
MGI:2143990	Parp12	poly (ADP-ribose) polymerase family, member 12	protein_coding_gene	6
MGI:2144254	AI662270	expressed sequence AI662270	lncRNA_gene	11
MGI:2145099	Mis18bp1	MIS18 binding protein 1	protein_coding_gene	12
MGI:2146005	Mtbp	Mdm2, transformed 3T3 cell double minute p53 binding protein	protein_coding_gene	15
MGI:2146049	Tmem71	transmembrane protein 71	protein_coding_gene	15
MGI:2146227	Fam83f	family with sequence similarity 83, member F	protein_coding_gene	15
MGI:2146574	Ildr1	immunoglobulin-like domain containing receptor 1	protein_coding_gene	16
MGI:2146785	Gpsm3	G-protein signalling modulator 3 (AGS3-like, C. elegans)	protein_coding_gene	17
MGI:2146901	Trip10	thyroid hormone receptor interactor 10	protein_coding_gene	17
MGI:2147038	Treml2	triggering receptor expressed on myeloid cells-like 2	protein_coding_gene	17
MGI:2147677	Lpxn	leupaxin	protein_coding_gene	19
MGI:2147706	AW112010	expressed sequence AW112010	lincRNA_gene	19
MGI:2147790	Fermt3	fermitin family member 3	protein_coding_gene	19
MGI:2147993	Armcx6	armadillo repeat containing, X-linked 6	protein_coding_gene	X
MGI:2148249	Ifit1bl2	interferon induced protein with tetratricopeptide repeats 1B like 2	protein_coding_gene	19
MGI:2148924	Clic1	chloride intracellular channel 1	protein_coding_gene	17
MGI:2149010	Dock2	dedicator of cyto-kinesis 2	protein_coding_gene	11
MGI:2149633	Oas1c	2'-5' oligoadenylate synthetase 1C	protein_coding_gene	5
MGI:2151139	Iltifb	interleukin 10-related T cell-derived inducible factor beta	protein_coding_gene	10
MGI:2151253	Calca	calcitonin/calcitonin-related polypeptide, alpha	protein_coding_gene	7
MGI:2152187	Cyyr1	cysteine and tyrosine-rich protein 1	protein_coding_gene	16
MGI:2152535	B3gnt3	UDP-GlcNAc:betaGal beta-1,3-N-acetylglucosaminyltransferase 3	protein_coding_gene	8
MGI:2154274	Ehd2	EH-domain containing 2	protein_coding_gene	7
MGI:2154952	Ripk3	receptor-interacting serine-threonine kinase 3	protein_coding_gene	14
MGI:2155705	P2ry14	purinergic receptor P2Y, G-protein coupled, 14	protein_coding_gene	3
MGI:2156367	Tlr3	toll-like receptor 3	protein_coding_gene	8
MGI:2156765	Stard5	StAR-related lipid transfer (START) domain containing 5	protein_coding_gene	7
MGI:2156893	Ptpn7	protein tyrosine phosphatase, non-receptor type 7	protein_coding_gene	1
MGI:2157785	Peg10	paternally expressed 10	protein_coding_gene	6
MGI:2159336	Il17rc	interleukin 17 receptor C	protein_coding_gene	6
MGI:2159682	Havcr2	hepatitis A virus cellular receptor 2	protein_coding_gene	11
MGI:2176230	Apobr	apolipoprotein B receptor	protein_coding_gene	7
MGI:2176375	Ucn2	urocortin 2	protein_coding_gene	9
MGI:2176882	Tlr7	toll-like receptor 7	protein_coding_gene	X
MGI:2176887	Tlr8	toll-like receptor 8	protein_coding_gene	X
MGI:2177268	Ppp1r3b	protein phosphatase 1, regulatory subunit 3B	protein_coding_gene	8
MGI:2178801	Wipf1	WAS/WASL interacting protein family, member 1	protein_coding_gene	2
MGI:2179523	Fcgr4	Fc receptor, IgG, low affinity IV	protein_coding_gene	1
MGI:2179715	Plaat3	phospholipase A and acyltransferase 3	protein_coding_gene	19
MGI:2179942	Adamts14	a disintegrin-like and metallopeptidase (reprolysin type) with thrombospondin type 1 motif, 14	protein_coding_gene	10
MGI:2179989	Mill2	MHC I like leukocyte 2	protein_coding_gene	7
MGI:2180509	Slc25a28	solute carrier family 25, member 28	protein_coding_gene	19
MGI:2180697	Sertad3	SERTA domain containing 3	protein_coding_gene	7
MGI:2180849	Oasl1	2'-5' oligoadenylate synthetase-like 1	protein_coding_gene	5
MGI:2180850	Oas3	2'-5' oligoadenylate synthetase 3	protein_coding_gene	5
MGI:2180852	Oas2	2'-5' oligoadenylate synthetase 2	protein_coding_gene	5
MGI:2180853	Oas1h	2'-5' oligoadenylate synthetase 1H	protein_coding_gene	5
MGI:2180860	Oas1a	2'-5' oligoadenylate synthetase 1A	protein_coding_gene	5
MGI:2181193	Dennd2d	DENN/MADD domain containing 2D	protein_coding_gene	3
MGI:2182474	Irak4	interleukin-1 receptor-associated kinase 4	protein_coding_gene	15
MGI:2182838	Serpina3f	serine (or cysteine) peptidase inhibitor, clade A, member 3F	protein_coding_gene	12
MGI:2182839	Serpina3h	serine (or cysteine) peptidase inhibitor, clade A, member 3H	pseudogene	12
MGI:2182841	Serpina3i	serine (or cysteine) peptidase inhibitor, clade A, member 3I	protein_coding_gene	12
MGI:2182965	Tifa	TRAF-interacting protein with forkhead-associated domain	protein_coding_gene	3
MGI:2183453	Dlgap5	DLG associated protein 5	protein_coding_gene	14
MGI:2183535	Cytip	cytohesin 1 interacting protein	protein_coding_gene	2
MGI:2384294	Rbm47	RNA binding motif protein 47	protein_coding_gene	5
MGI:2384394	B3gnt7	UDP-GlcNAc:betaGal beta-1,3-N-acetylglucosaminyltransferase 7	protein_coding_gene	1
MGI:2384409	Il27	interleukin 27	protein_coding_gene	7
MGI:2384570	Ddx60	DEAD (Asp-Glu-Ala-Asp) box polypeptide 60	protein_coding_gene	8
MGI:2384805	Sectm1a	secreted and transmembrane 1A	protein_coding_gene	11
MGI:2384806	Metrnl	meteorin, glial cell differentiation regulator-like	protein_coding_gene	11
MGI:2384853	Tapbpl	TAP binding protein-like	protein_coding_gene	6
MGI:2384860	Slc44a3	solute carrier family 44, member 3	protein_coding_gene	3
MGI:2385078	Gstp3	glutathione S-transferase pi 3	protein_coding_gene	19
MGI:2385107	Rab29	RAB29, member RAS oncogene family	protein_coding_gene	1
MGI:2385152	Mall	mal, T cell differentiation protein-like	protein_coding_gene	2
MGI:2385156	Sdcbp2	syndecan binding protein (syntenin) 2	protein_coding_gene	2
MGI:2385159	Ccm2l	cerebral cavernous malformation 2-like	protein_coding_gene	2
MGI:2385169	Helz2	helicase with zinc finger 2, transcriptional coactivator	protein_coding_gene	2
MGI:2385269	B3gnt8	UDP-GlcNAc:betaGal beta-1,3-N-acetylglucosaminyltransferase 8	protein_coding_gene	7
MGI:2385618	Mmrn2	multimerin 2	protein_coding_gene	14
MGI:2385644	Ms4a6c	membrane-spanning 4-domains, subfamily A, member 6C	protein_coding_gene	19
MGI:2385708	Rin3	Ras and Rab interactor 3	protein_coding_gene	12
MGI:2385885	BC028528	cDNA sequence BC028528	protein_coding_gene	3
MGI:2385891	Zc3h12a	zinc finger CCCH type containing 12A	protein_coding_gene	4
MGI:2387123	Lnpep	leucyl/cystinyl aminopeptidase	protein_coding_gene	17
MGI:2387179	Tut7	terminal uridylyl transferase 7	protein_coding_gene	13
MGI:2387602	Cd300e	CD300E molecule	protein_coding_gene	11
MGI:2387989	Csrnp1	cysteine-serine-rich nuclear protein 1	protein_coding_gene	9
MGI:2388270	Acap1	ArfGAP with coiled-coil, ankyrin repeat and PH domains 1	protein_coding_gene	11
MGI:2388285	Pkn3	protein kinase N3	protein_coding_gene	2
MGI:2388361	Gldn	gliomedin	protein_coding_gene	9
MGI:2389136	Emilin2	elastin microfibril interfacer 2	protein_coding_gene	17
MGI:2429397	Nod2	nucleotide-binding oligomerization domain containing 2	protein_coding_gene	8
MGI:2429943	Gbp5	guanylate binding protein 5	protein_coding_gene	3
MGI:2429944	Neurl3	neuralized E3 ubiquitin protein ligase 3	protein_coding_gene	1
MGI:2441706	Traf3ip3	TRAF3 interacting protein 3	protein_coding_gene	1
MGI:2441738	Npsr1	neuropeptide S receptor 1	protein_coding_gene	9
MGI:2442042	Dpep2	dipeptidase 2	protein_coding_gene	8
MGI:2442043	Gpr171	G protein-coupled receptor 171	protein_coding_gene	3
MGI:2442114	Itga11	integrin alpha 11	protein_coding_gene	9
MGI:2442161	Fam221a	family with sequence similarity 221, member A	protein_coding_gene	6
MGI:2442210	Zfp750	zinc finger protein 750	protein_coding_gene	11
MGI:2442232	Gimap5	GTPase, IMAP family member 5	protein_coding_gene	6
MGI:2442261	Cgas	cyclic GMP-AMP synthase	protein_coding_gene	9
MGI:2442280	Tarm1	T cell-interacting, activating receptor on myeloid cells 1	protein_coding_gene	7
MGI:2442358	Cd300ld	CD300 molecule like family member d	protein_coding_gene	11
MGI:2442359	Cd300lf	CD300 molecule like family member F	protein_coding_gene	11
MGI:2442408	Syne3	spectrin repeat containing, nuclear envelope family member 3	protein_coding_gene	12
MGI:2442473	Rhbdf2	rhomboid 5 homolog 2	protein_coding_gene	11
MGI:2442629	Mfsd7a	major facilitator superfamily domain containing 7A	protein_coding_gene	5
MGI:2442643	A730020M07Rik	RIKEN cDNA A730020M07 gene	lincRNA_gene	3
MGI:2442694	C130050O18Rik	RIKEN cDNA C130050O18 gene	protein_coding_gene	5
MGI:2442707	Tmem72	transmembrane protein 72	protein_coding_gene	6
MGI:2442805	H2-T-ps	histocompatibility 2, T region locus, pseudogene	pseudogene	17
MGI:2442822	Ifi208	interferon activated gene 208	protein_coding_gene	1
MGI:2442836	Brip1	BRCA1 interacting protein C-terminal helicase 1	protein_coding_gene	11
MGI:2442858	Ddx58	DEAD (Asp-Glu-Ala-Asp) box polypeptide 58	protein_coding_gene	4
MGI:2442860	Eda2r	ectodysplasin A2 receptor	protein_coding_gene	X
MGI:2442968	A630012P03Rik	RIKEN cDNA A630012P03 gene	antisense_lncRNA_gene	X
MGI:2442995	Rbbp8	retinoblastoma binding protein 8, endonuclease	protein_coding_gene	18
MGI:2443016	Ifi44	interferon-induced protein 44	protein_coding_gene	3
MGI:2443039	Arid5a	AT rich interactive domain 5A (MRF1-like)	protein_coding_gene	1
MGI:2443082	Calhm6	calcium homeostasis modulator family member 6	protein_coding_gene	10
MGI:2443131	A630001G21Rik	RIKEN cDNA A630001G21 gene	protein_coding_gene	1
MGI:2443362	Lax1	lymphocyte transmembrane adaptor 1	protein_coding_gene	1
MGI:2443377	Unc45b	unc-45 myosin chaperone B	protein_coding_gene	11
MGI:2443397	Trib1	tribbles pseudokinase 1	protein_coding_gene	15
MGI:2443476	A530064D06Rik	RIKEN cDNA A530064D06 gene	protein_coding_gene	17
MGI:2443478	B430306N03Rik	RIKEN cDNA B430306N03 gene	protein_coding_gene	17
MGI:2443513	Arsj	arylsulfatase J	protein_coding_gene	3
MGI:2443552	Themis	thymocyte selection associated	protein_coding_gene	10
MGI:2443588	Pik3r5	phosphoinositide-3-kinase regulatory subunit 5	protein_coding_gene	11
MGI:2443913	9330175E14Rik	RIKEN cDNA 9330175E14 gene	lincRNA_gene	8
MGI:2443938	Mmp25	matrix metallopeptidase 25	protein_coding_gene	17
MGI:2443973	Creb5	cAMP responsive element binding protein 5	protein_coding_gene	6
MGI:2444024	Rinl	Ras and Rab interactor-like	protein_coding_gene	7
MGI:2444047	Pgghg	protein glucosylgalactosylhydroxylysine glucosidase	protein_coding_gene	7
MGI:2444067	Pqlc3	PQ loop repeat containing	protein_coding_gene	12
MGI:2444151	Clec1a	C-type lectin domain family 1, member a	protein_coding_gene	6
MGI:2444289	Glis3	GLIS family zinc finger 3	protein_coding_gene	19
MGI:2444415	Cyb5r2	cytochrome b5 reductase 2	protein_coding_gene	7
MGI:2444421	Gbp7	guanylate binding protein 7	protein_coding_gene	3
MGI:2444496	Prr11	proline rich 11	protein_coding_gene	11
MGI:2444608	Clec9a	C-type lectin domain family 9, member a	protein_coding_gene	6
MGI:2444725	Tmem154	transmembrane protein 154	protein_coding_gene	3
MGI:2444818	Micall2	MICAL-like 2	protein_coding_gene	5
MGI:2444824	Sirpb1a	signal-regulatory protein beta 1A	protein_coding_gene	3
MGI:2444850	C230035I16Rik	RIKEN cDNA C230035I16 gene	lincRNA_gene	13
MGI:2444912	Mbnl3	muscleblind like splicing factor 3	protein_coding_gene	X
MGI:2444925	Spin4	spindlin family, member 4	protein_coding_gene	X
MGI:2444945	Pla2g3	phospholipase A2, group III	protein_coding_gene	11
MGI:2445077	Lacc1	laccase domain containing 1	protein_coding_gene	14
MGI:2445121	Slfn9	schlafen 9	protein_coding_gene	11
MGI:2445125	Timd4	T cell immunoglobulin and mucin domain containing 4	protein_coding_gene	11
MGI:2445179	Tmem184b	transmembrane protein 184b	protein_coding_gene	15
MGI:2445284	Lrrc25	leucine rich repeat containing 25	protein_coding_gene	8
MGI:2445289	Plac8	placenta-specific 8	protein_coding_gene	5
MGI:2445361	Serpinb1b	serine (or cysteine) peptidase inhibitor, clade B, member 1b	protein_coding_gene	13
MGI:2446140	Scml4	Scm polycomb group protein like 4	protein_coding_gene	10
MGI:2446213	Themis2	thymocyte selection associated family member 2	protein_coding_gene	4
MGI:2447794	Sfmbt2	Scm-like with four mbt domains 2	protein_coding_gene	2
MGI:2448490	Sbno2	strawberry notch 2	protein_coding_gene	10
MGI:2448532	Cox18	cytochrome c oxidase assembly protein 18	protein_coding_gene	5
MGI:2448533	Vsig10	V-set and immunoglobulin domain containing 10	protein_coding_gene	5
MGI:2449202	Tpm4	tropomyosin 4	protein_coding_gene	8
MGI:2449455	Scarf1	scavenger receptor class F, member 1	protein_coding_gene	11
MGI:2449923	Egfl7	EGF-like domain 7	protein_coding_gene	2
MGI:2450529	Pilra	paired immunoglobin-like type 2 receptor alpha	protein_coding_gene	5
MGI:2451097	Cndp1	carnosine dipeptidase 1 (metallopeptidase M20 family)	protein_coding_gene	18
MGI:2651874	Sesn2	sestrin 2	protein_coding_gene	4
MGI:2652818	Dcdc2a	doublecortin domain containing 2a	protein_coding_gene	13
MGI:2653833	Nlrp3	NLR family, pyrin domain containing 3	protein_coding_gene	11
MGI:2654144	Ercc6l	excision repair cross-complementing rodent repair deficiency complementation group 6 like	protein_coding_gene	X
MGI:2656973	Dtx3l	deltex 3-like, E3 ubiquitin ligase	protein_coding_gene	16
MGI:2658978	Btla	B and T lymphocyte associated	protein_coding_gene	16
MGI:2660692	C1rl	complement component 1, r subcomponent-like	protein_coding_gene	6
MGI:2663075	Adap2	ArfGAP with dual PH domains 2	protein_coding_gene	11
MGI:2664668	Pkd1l2	polycystic kidney disease 1 like 2	protein_coding_gene	8
MGI:2669037	Tmc8	transmembrane channel-like gene family 8	protein_coding_gene	11
MGI:2670958	Cnksr1	connector enhancer of kinase suppressor of Ras 1	protein_coding_gene	4
MGI:2670959	Arsi	arylsulfatase i	protein_coding_gene	18
MGI:2670962	Hk3	hexokinase 3	protein_coding_gene	13
MGI:2670964	Tent5a	terminal nucleotidyltransferase 5A	protein_coding_gene	9
MGI:2672859	Slfn8	schlafen 8	protein_coding_gene	11
MGI:2672983	Gpr141	G protein-coupled receptor 141	protein_coding_gene	13
MGI:2674093	Psd4	pleckstrin and Sec7 domain containing 4	protein_coding_gene	2
MGI:2675303	Tnfrsf14	tumor necrosis factor receptor superfamily, member 14 (herpesvirus entry mediator)	protein_coding_gene	4
MGI:2675603	Trpm6	transient receptor potential cation channel, subfamily M, member 6	protein_coding_gene	19
MGI:2676364	Hsh2d	hematopoietic SH2 domain containing	protein_coding_gene	8
MGI:2682634	Enpp4	ectonucleotide pyrophosphatase/phosphodiesterase 4	protein_coding_gene	17
MGI:2684861	Nlrp1a	NLR family, pyrin domain containing 1A	protein_coding_gene	11
MGI:2684927	Cenpj	centromere protein J	protein_coding_gene	14
MGI:2684948	Arhgap30	Rho GTPase activating protein 30	protein_coding_gene	1
MGI:2684986	Asap3	ArfGAP with SH3 domain, ankyrin repeat and PH domain 3	protein_coding_gene	4
MGI:2685139	Setdb2	SET domain, bifurcated 2	protein_coding_gene	14
MGI:2685222	Gpr174	G protein-coupled receptor 174	protein_coding_gene	X
MGI:2685298	Trim56	tripartite motif-containing 56	protein_coding_gene	5
MGI:2685303	Gimap8	GTPase, IMAP family member 8	protein_coding_gene	6
MGI:2685335	Mctp2	multiple C2 domains, transmembrane 2	protein_coding_gene	7
MGI:2685383	Rmi2	RecQ mediated genome instability 2	protein_coding_gene	16
MGI:2685408	Zfp217	zinc finger protein 217	protein_coding_gene	2
MGI:2685484	Jaml	junction adhesion molecule like	protein_coding_gene	9
MGI:2685540	Srarp	steroid receptor associated and regulated protein	protein_coding_gene	4
MGI:2685589	Parp4	poly (ADP-ribose) polymerase family, member 4	protein_coding_gene	14
MGI:2685590	Rubcnl	RUN and cysteine rich domain containing beclin 1 interacting protein like	protein_coding_gene	14
MGI:2685641	Frem3	Fras1 related extracellular matrix protein 3	protein_coding_gene	8
MGI:2685713	Gm867	predicted gene 867	protein_coding_gene	10
MGI:2685731	Milr1	mast cell immunoglobulin like receptor 1	protein_coding_gene	11
MGI:2685751	Tmem171	transmembrane protein 171	protein_coding_gene	13
MGI:2685955	Adgrg5	adhesion G protein-coupled receptor G5	protein_coding_gene	8
MGI:2686435	9330188P03Rik	RIKEN cDNA 9330188P03 gene	lncRNA_gene	14
MGI:2686976	Ifitm6	interferon induced transmembrane protein 6	protein_coding_gene	7
MGI:3027894	Rsph4a	radial spoke head 4 homolog A (Chlamydomonas)	protein_coding_gene	10
MGI:3028577	Arl5c	ADP-ribosylation factor-like 5C	protein_coding_gene	11
MGI:3030754	Olfr920	olfactory receptor 920	protein_coding_gene	9
MGI:3034182	AA467197	expressed sequence AA467197	protein_coding_gene	2
MGI:3035181	Trim30d	tripartite motif-containing 30D	protein_coding_gene	7
MGI:3035322	AA619741	expressed sequence AA619741	pseudogene	1
MGI:3036243	Nlrc4	NLR family, CARD domain containing 4	protein_coding_gene	17
MGI:3036260	Htra4	HtrA serine peptidase 4	protein_coding_gene	8
MGI:3036289	Cd200r4	CD200 receptor 4	protein_coding_gene	16
MGI:3036291	Clec4a1	C-type lectin domain family 4, member a1	protein_coding_gene	6
MGI:3040692	BC064078	cDNA sequence BC064078	pseudogene	6
MGI:3040968	Clec12a	C-type lectin domain family 12, member a	protein_coding_gene	6
MGI:3041120	Ifi211	interferon activated gene 211	protein_coding_gene	1
MGI:3041167	Piwil4	piwi-like RNA-mediated gene silencing 4	protein_coding_gene	9
MGI:3041173	9930111J21Rik1	RIKEN cDNA 9930111J21 gene 1	protein_coding_gene	11
MGI:3041242	Sema3g	sema domain, immunoglobulin domain (Ig), short basic domain, secreted, (semaphorin) 3G	protein_coding_gene	14
MGI:3042776	Itprip	inositol 1,4,5-triphosphate receptor interacting protein	protein_coding_gene	19
MGI:3043001	AB124611	cDNA sequence AB124611	protein_coding_gene	9
MGI:3043522	Apol10b	apolipoprotein L 10B	protein_coding_gene	15
MGI:3045213	Tlr13	toll-like receptor 13	protein_coding_gene	X
MGI:3045247	Btbd16	BTB (POZ) domain containing 16	protein_coding_gene	7
MGI:3045296	Efhb	EF hand domain family, member B	protein_coding_gene	17
MGI:3045313	Zc3h12d	zinc finger CCCH type containing 12D	protein_coding_gene	10
MGI:3505689	Cdsn	corneodesmosin	protein_coding_gene	17
MGI:3511744	Gimap9	GTPase, IMAP family member 9	protein_coding_gene	6
MGI:3512288	Slfn10-ps	schlafen 10, pseudogene	pseudogene	11
MGI:3576625	Pram1	PML-RAR alpha-regulated adaptor molecule 1	protein_coding_gene	17
MGI:3578624	Itgad	integrin, alpha D	protein_coding_gene	7
MGI:3582693	Tor1aip1	torsin A interacting protein 1	protein_coding_gene	1
MGI:3582695	Tor1aip2	torsin A interacting protein 2	protein_coding_gene	1
MGI:3582959	Nlrp1b	NLR family, pyrin domain containing 1B	protein_coding_gene	11
MGI:3583948	Tmem252	transmembrane protein 252	protein_coding_gene	19
MGI:3583961	C920009B18Rik	RIKEN cDNA C920009B18 gene	lincRNA_gene	10
MGI:3584360	Gm1966	predicted gene 1966	pseudogene	7
MGI:3584522	Ifi214	interferon activated gene 214	protein_coding_gene	1
MGI:3588218	F830016B08Rik	RIKEN cDNA F830016B08 gene	protein_coding_gene	18
MGI:3588284	I830077J02Rik	RIKEN cDNA I830077J02 gene	protein_coding_gene	3
MGI:3603204	Piezo1	piezo-type mechanosensitive ion channel component 1	protein_coding_gene	8
MGI:3603513	G530011O06Rik	RIKEN cDNA G530011O06 gene	ncRNA_gene	X
MGI:3603821	Zmynd15	zinc finger, MYND-type containing 15	protein_coding_gene	11
MGI:3605549	Adgb	androglobin	protein_coding_gene	10
MGI:3605620	Gbp9	guanylate-binding protein 9	protein_coding_gene	5
MGI:3605986	Rad54b	RAD54 homolog B (S. cerevisiae)	protein_coding_gene	4
MGI:3606001	Apol9a	apolipoprotein L 9a	protein_coding_gene	15
MGI:3606159	Tmem243	transmembrane protein 243, mitochondrial	protein_coding_gene	5
MGI:3606211	Ssc5d	scavenger receptor cysteine rich family, 5 domains	protein_coding_gene	7
MGI:3606242	Nostrin	nitric oxide synthase trafficker	protein_coding_gene	2
MGI:3606565	Fam167a	family with sequence similarity 167, member A	protein_coding_gene	14
MGI:3607777	Ccdc63	coiled-coil domain containing 63	protein_coding_gene	5
MGI:3609260	Chrna10	cholinergic receptor, nicotinic, alpha polypeptide 10	protein_coding_gene	7
MGI:3610314	Scimp	SLP adaptor and CSK interacting membrane protein	protein_coding_gene	11
MGI:3612190	Trim72	tripartite motif-containing 72	protein_coding_gene	7
MGI:3612191	Nlrc5	NLR family, CARD domain containing 5	protein_coding_gene	8
MGI:3615484	Tagap	T cell activation Rho GTPase activating protein	protein_coding_gene	17
MGI:3641949	Gm10791	predicted gene 10791	antisense_lncRNA_gene	16
MGI:3642260	Tigit	T cell immunoreceptor with Ig and ITIM domains	protein_coding_gene	16
MGI:3643396	B230307C23Rik	RIKEN cDNA B230307C23 gene	protein_coding_gene	16
MGI:3643814	Gm4841	predicted gene 4841	protein_coding_gene	18
MGI:3644026	Fam169b	family with sequence similarity 169, member B	protein_coding_gene	7
MGI:3644071	Gm6548	predicted gene 6548	pseudogene	17
MGI:3644133	Zbtb42	zinc finger and BTB domain containing 42	protein_coding_gene	12
MGI:3644953	Gm4951	predicted gene 4951	protein_coding_gene	18
MGI:3644962	Phf11-ps	PHD finger protein 11, pseudogene	pseudogene	14
MGI:3645121	Gm16294	predicted gene 16294	lincRNA_gene	15
MGI:3645205	Gm5431	predicted gene 5431	protein_coding_gene	11
MGI:3645380	Gm8369	predicted gene 8369	protein_coding_gene	19
MGI:3645789	Phf11b	PHD finger protein 11B	protein_coding_gene	14
MGI:3646307	Gbp11	guanylate binding protein 11	polymorphic_pseudogene	5
MGI:3647255	Gm6377	predicted gene 6377	protein_coding_gene	X
MGI:3647592	Gm9199	predicted gene 9199	pseudogene	14
MGI:3648476	Phf11c	PHD finger protein 11C	protein_coding_gene	14
MGI:3649299	Gm12250	predicted gene 12250	pseudogene	11
MGI:3649773	Wfdc17	WAP four-disulfide core domain 17	protein_coding_gene	11
MGI:3650059	Snhg15	small nucleolar RNA host gene 15	lncRNA_gene	11
MGI:3650064	Gm11517	predicted gene 11517	pseudogene	11
MGI:3650088	Gm12216	predicted gene 12216	protein_coding_gene	11
MGI:3650099	Gm13003	predicted gene 13003	lincRNA_gene	4
MGI:3650159	Arhgap27os3	Rho GTPase activating protein 27, opposite strand 3	antisense_lncRNA_gene	11
MGI:3650286	Heatr9	HEAT repeat containing 9	protein_coding_gene	11
MGI:3650339	Gm11549	predicted gene 11549	lincRNA_gene	3
MGI:3650685	Ifit1bl1	interferon induced protein with tetratricpeptide repeats 1B like 1	protein_coding_gene	19
MGI:3652173	Gm12185	predicted gene 12185	protein_coding_gene	11
MGI:3652191	Morrbid	myeloid RNA regulator of BCL2L11 induced cell death	lincRNA_gene	2
MGI:3695276	Ifi213	interferon activated gene 213	protein_coding_gene	1
MGI:3698419	Ifit3b	interferon-induced protein with tetratricopeptide repeats 3B	protein_coding_gene	19
MGI:3702087	Rnaset2b	ribonuclease T2B	protein_coding_gene	17
MGI:3702467	Sp140	Sp140 nuclear body protein	protein_coding_gene	1
MGI:3710083	Tgtp2	T cell specific GTPase 2	protein_coding_gene	11
MGI:3712069	Ly6c2	lymphocyte antigen 6 complex, locus C2	protein_coding_gene	15
MGI:3712326	Parp10	poly (ADP-ribose) polymerase family, member 10	protein_coding_gene	15
MGI:3712328	Pnp2	purine-nucleoside phosphorylase 2	protein_coding_gene	14
MGI:3763743	Snhg1	small nucleolar RNA host gene 1	lncRNA_gene	19
MGI:3772572	Xaf1	XIAP associated factor 1	protein_coding_gene	11
MGI:3779828	Sirpb1b	signal-regulatory protein beta 1B	protein_coding_gene	3
MGI:3780953	Mndal	myeloid nuclear differentiation antigen like	protein_coding_gene	1
MGI:4359647	Gbp10	guanylate-binding protein 10	protein_coding_gene	5
MGI:4360060	Snora17	small nucleolar RNA, H/ACA box 17	snoRNA_gene	2
MGI:4439599	Gm16675	predicted gene, 16675	bidirectional_promoter_lncRNA	8
MGI:4821183	Trim12c	tripartite motif-containing 12C	protein_coding_gene	7
MGI:4821256	Trim30b	tripartite motif-containing 30B	protein_coding_gene	7
MGI:4840510	BC147527	cDNA sequence BC147527	protein_coding_gene	13
MGI:5000466	Anpep	alanyl (membrane) aminopeptidase	protein_coding_gene	7
MGI:5011890	Gm19705	predicted gene, 19705	lincRNA_gene	1
MGI:5012442	Gm20257	predicted gene, 20257	pseudogene	1
MGI:5434543	Gm21188	predicted gene, 21188	protein_coding_gene	13
MGI:5477161	Mir155hg	Mir155 host gene (non-protein coding)	lincRNA_gene	16
MGI:700012	Ostf1	osteoclast stimulating factor 1	protein_coding_gene	19
MGI:87883	Acp5	acid phosphatase 5, tartrate resistant	protein_coding_gene	9
MGI:87916	Ada	adenosine deaminase	protein_coding_gene	2
MGI:87920	Plin2	perilipin 2	protein_coding_gene	4
MGI:88030	Anxa4	annexin A4	protein_coding_gene	6
MGI:88056	Apod	apolipoprotein D	protein_coding_gene	16
MGI:88070	Arg1	arginase, liver	protein_coding_gene	10
MGI:88127	B2m	beta-2 microglobulin	protein_coding_gene	2
MGI:88140	Bcl3	B cell leukemia/lymphoma 3	protein_coding_gene	7
MGI:88222	Tspo	translocator protein	protein_coding_gene	15
MGI:88226	C2	complement component 2 (within H-2S)	protein_coding_gene	17
MGI:88227	C3	complement component 3	protein_coding_gene	17
MGI:88228	C4b	complement component 4B (Chido blood group)	protein_coding_gene	17
MGI:88232	C5ar1	complement component 5a receptor 1	protein_coding_gene	7
MGI:88244	S100a8	S100 calcium binding protein A8 (calgranulin A)	protein_coding_gene	3
MGI:88246	Anxa2	annexin A2	protein_coding_gene	9
MGI:88283	Serpinh1	serine (or cysteine) peptidase inhibitor, clade H, member 1	protein_coding_gene	7
MGI:88294	Cacna1s	calcium channel, voltage-dependent, L type, alpha 1S subunit	protein_coding_gene	1
MGI:88302	Ccnb1	cyclin B1	protein_coding_gene	13
MGI:88311	Ccnb2	cyclin B2	protein_coding_gene	9
MGI:88313	Ccnd1	cyclin D1	protein_coding_gene	7
MGI:88320	Cd2	CD2 antigen	protein_coding_gene	3
MGI:88326	Cd27	CD27 antigen	protein_coding_gene	6
MGI:88327	Cd28	CD28 antigen	protein_coding_gene	1
MGI:88328	Tnfsf8	tumor necrosis factor (ligand) superfamily, member 8	protein_coding_gene	4
MGI:88331	Cd3d	CD3 antigen, delta polypeptide	protein_coding_gene	9
MGI:88332	Cd3e	CD3 antigen, epsilon polypeptide	protein_coding_gene	9
MGI:88333	Cd3g	CD3 antigen, gamma polypeptide	protein_coding_gene	9
MGI:88334	Cd247	CD247 antigen	protein_coding_gene	1
MGI:88336	Cd40	CD40 antigen	protein_coding_gene	2
MGI:88338	Cd44	CD44 antigen	protein_coding_gene	2
MGI:88339	Cd48	CD48 antigen	protein_coding_gene	1
MGI:88340	Cd5	CD5 antigen	protein_coding_gene	19
MGI:88341	Cd53	CD53 antigen	protein_coding_gene	3
MGI:88343	Cd69	CD69 antigen	protein_coding_gene	6
MGI:88344	Cd7	CD7 antigen	protein_coding_gene	11
MGI:88345	Cd72	CD72 antigen	protein_coding_gene	4
MGI:88346	Cd8a	CD8 antigen, alpha chain	protein_coding_gene	6
MGI:88347	Cd8b1	CD8 antigen, beta chain 1	protein_coding_gene	6
MGI:88351	Cdk1	cyclin-dependent kinase 1	protein_coding_gene	10
MGI:88356	Cdh3	cadherin 3	protein_coding_gene	8
MGI:88373	Cebpb	CCAAT/enhancer binding protein (C/EBP), beta	protein_coding_gene	2
MGI:88375	Cenpa	centromere protein A	protein_coding_gene	5
MGI:88454	Col4a1	collagen, type IV, alpha 1	protein_coding_gene	8
MGI:88476	Cp	ceruloplasmin	protein_coding_gene	3
MGI:88495	Crem	cAMP responsive element modulator	protein_coding_gene	18
MGI:88501	Crip1	cysteine-rich protein 1 (intestinal)	protein_coding_gene	12
MGI:88554	Ctla2a	cytotoxic T lymphocyte-associated protein 2 alpha	protein_coding_gene	13
MGI:88555	Ctla2b	cytotoxic T lymphocyte-associated protein 2 beta	protein_coding_gene	13
MGI:88556	Ctla4	cytotoxic T-lymphocyte-associated protein 4	protein_coding_gene	1
MGI:88574	Cybb	cytochrome b-245, beta polypeptide	protein_coding_gene	X
MGI:88590	Cyp1b1	cytochrome P450, family 1, subfamily b, polypeptide 1	protein_coding_gene	17
MGI:88613	Ccn1	cellular communication network factor 1	protein_coding_gene	3
MGI:892014	Sfrp1	secreted frizzled-related protein 1	protein_coding_gene	8
MGI:893575	Plscr1	phospholipid scramblase 1	protein_coding_gene	9
MGI:893584	Gngt2	guanine nucleotide binding protein (G protein), gamma transducing activity polypeptide 2	protein_coding_gene	11
MGI:893587	Dok1	docking protein 1	protein_coding_gene	6
MGI:894311	Pirb	paired Ig-like receptor B	protein_coding_gene	7
MGI:894675	Tnfrsf18	tumor necrosis factor receptor superfamily, member 18	protein_coding_gene	4
MGI:894688	Serpinb6b	serine (or cysteine) peptidase inhibitor, clade B, member 6b	protein_coding_gene	13
MGI:894696	Serping1	serine (or cysteine) peptidase inhibitor, clade G, member 1	protein_coding_gene	2
MGI:93882	Lrrc32	leucine rich repeat containing 32	protein_coding_gene	7
MGI:94872	Dcn	decorin	protein_coding_gene	10
MGI:94890	Dhfr	dihydrofolate reductase	protein_coding_gene	13
MGI:94891	Dhh	desert hedgehog	protein_coding_gene	15
MGI:94919	Dpp4	dipeptidylpeptidase 4	protein_coding_gene	2
MGI:95278	Epha2	Eph receptor A2	protein_coding_gene	4
MGI:95281	Ect2	ect2 oncogene	protein_coding_gene	3
MGI:95283	Edn1	endothelin 1	protein_coding_gene	13
MGI:95392	Eng	endoglin	protein_coding_gene	2
MGI:95455	Ets1	E26 avian leukemia oncogene 1, 5' domain	protein_coding_gene	9
MGI:95484	Fas	Fas (TNF receptor superfamily member 6)	protein_coding_gene	19
MGI:95496	Fcer1g	Fc receptor, IgE, high affinity I, gamma polypeptide	protein_coding_gene	1
MGI:95498	Fcgr1	Fc receptor, IgG, high affinity I	protein_coding_gene	3
MGI:95514	Fes	feline sarcoma oncogene	protein_coding_gene	7
MGI:95527	Fgr	FGR proto-oncogene, Src family tyrosine kinase	protein_coding_gene	4
MGI:95546	Foxs1	forkhead box S1	protein_coding_gene	2
MGI:95557	Flnc	filamin C, gamma	protein_coding_gene	6
MGI:95560	Flt3l	FMS-like tyrosine kinase 3 ligand	protein_coding_gene	7
MGI:95561	Flt4	FMS-like tyrosine kinase 4	protein_coding_gene	11
MGI:95594	Fut4	fucosyltransferase 4	protein_coding_gene	9
MGI:95662	Gata2	GATA binding protein 2	protein_coding_gene	6
MGI:95675	Gch1	GTP cyclohydrolase 1	protein_coding_gene	14
MGI:95768	Gna13	guanine nucleotide binding protein, alpha 13	protein_coding_gene	11
MGI:95769	Gna14	guanine nucleotide binding protein, alpha 14	protein_coding_gene	19
MGI:95832	Grn	granulin	protein_coding_gene	11
MGI:95891	H19	H19, imprinted maternally expressed transcript	lincRNA_gene	7
MGI:95895	H2-Aa	histocompatibility 2, class II antigen A, alpha	protein_coding_gene	17
MGI:95896	H2-D1	histocompatibility 2, D region locus 1	protein_coding_gene	17
MGI:95901	H2-Eb1	histocompatibility 2, class II antigen E beta	protein_coding_gene	17
MGI:95904	H2-K1	histocompatibility 2, K1, K region	protein_coding_gene	17
MGI:95906	H2-K2	histocompatibility 2, K region locus 2	pseudogene	17
MGI:95914	H2-M2	histocompatibility 2, M region locus 2	protein_coding_gene	17
MGI:95915	H2-M3	histocompatibility 2, M region locus 3	protein_coding_gene	17
MGI:95922	H2-DMb1	histocompatibility 2, class II, locus Mb1	protein_coding_gene	17
MGI:95931	H2-Q2	histocompatibility 2, Q region locus 2	protein_coding_gene	17
MGI:95933	H2-Q4	histocompatibility 2, Q region locus 4	protein_coding_gene	17
MGI:95934	H2-Q5	histocompatibility 2, Q region locus 5	polymorphic_pseudogene	17
MGI:95942	H2-T10	histocompatibility 2, T region locus 10	polymorphic_pseudogene	17
MGI:95956	H2-T22	histocompatibility 2, T region locus 22	protein_coding_gene	17
MGI:95957	H2-T23	histocompatibility 2, T region locus 23	protein_coding_gene	17
MGI:95958	H2-T24	histocompatibility 2, T region locus 24	protein_coding_gene	17
MGI:96051	Serpind1	serine (or cysteine) peptidase inhibitor, clade D, member 1	protein_coding_gene	16
MGI:96052	Hck	hemopoietic cell kinase	protein_coding_gene	2
MGI:96055	Ptpn6	protein tyrosine phosphatase, non-receptor type 6	protein_coding_gene	6
MGI:96062	Hdc	histidine decarboxylase	protein_coding_gene	2
MGI:96070	Hbegf	heparin-binding EGF-like growth factor	protein_coding_gene	18
MGI:96157	Hmgb2	high mobility group box 2	protein_coding_gene	8
MGI:96163	Hmox1	heme oxygenase 1	protein_coding_gene	8
MGI:96185	Hoxb4	homeobox B4	protein_coding_gene	11
MGI:96186	Hoxb5	homeobox B5	protein_coding_gene	11
MGI:96187	Hoxb6	homeobox B6	protein_coding_gene	11
MGI:96189	Hoxb8	homeobox B8	protein_coding_gene	11
MGI:96211	Hp	haptoglobin	protein_coding_gene	8
MGI:96240	Hspb1	heat shock protein 1	protein_coding_gene	5
MGI:96244	Hspa1a	heat shock protein 1A	protein_coding_gene	17
MGI:96392	Icam1	intercellular adhesion molecule 1	protein_coding_gene	9
MGI:96394	Icam2	intercellular adhesion molecule 2	protein_coding_gene	11
MGI:96395	Irf8	interferon regulatory factor 8	protein_coding_gene	8
MGI:96416	Ido1	indoleamine 2,3-dioxygenase 1	protein_coding_gene	8
MGI:96428	Ifi203	interferon activated gene 203	protein_coding_gene	1
MGI:96429	Ifi204	interferon activated gene 204	protein_coding_gene	1
MGI:96438	Igfbp3	insulin-like growth factor binding protein 3	protein_coding_gene	11
MGI:96534	Cd74	CD74 antigen (invariant polypeptide of major histocompatibility complex, class II antigen-associated)	protein_coding_gene	18
MGI:96538	Il10ra	interleukin 10 receptor, alpha	protein_coding_gene	9
MGI:96540	Il12b	interleukin 12b	protein_coding_gene	11
MGI:96543	Il1b	interleukin 1 beta	protein_coding_gene	2
MGI:96544	Casp1	caspase 1	protein_coding_gene	9
MGI:96546	Il1r2	interleukin 1 receptor, type II	protein_coding_gene	1
MGI:96547	Il1rn	interleukin 1 receptor antagonist	protein_coding_gene	2
MGI:96549	Il2ra	interleukin 2 receptor, alpha chain	protein_coding_gene	2
MGI:96550	Il2rb	interleukin 2 receptor, beta chain	protein_coding_gene	15
MGI:96551	Il2rg	interleukin 2 receptor, gamma chain	protein_coding_gene	X
MGI:96553	Il3ra	interleukin 3 receptor, alpha chain	protein_coding_gene	14
MGI:96559	Il6	interleukin 6	protein_coding_gene	5
MGI:96561	Il7	interleukin 7	protein_coding_gene	3
MGI:96562	Il7r	interleukin 7 receptor	protein_coding_gene	15
MGI:96590	Irf1	interferon regulatory factor 1	protein_coding_gene	11
MGI:96591	Irf2	interferon regulatory factor 2	protein_coding_gene	8
MGI:96603	Itga4	integrin alpha 4	protein_coding_gene	2
MGI:96604	Itga5	integrin alpha 5 (fibronectin receptor alpha)	protein_coding_gene	15
MGI:96606	Itgal	integrin alpha L	protein_coding_gene	7
MGI:96609	Itgax	integrin alpha X	protein_coding_gene	7
MGI:96611	Itgb2	integrin beta 2	protein_coding_gene	10
MGI:96616	Itgb7	integrin beta 7	protein_coding_gene	15
MGI:96617	Cd47	CD47 antigen (Rh-related antigen, integrin-associated signal transducer)	protein_coding_gene	16
MGI:96621	Itk	IL2 inducible T cell kinase	protein_coding_gene	11
MGI:96629	Jak2	Janus kinase 2	protein_coding_gene	19
MGI:96683	Kdr	kinase insert domain protein receptor	protein_coding_gene	5
MGI:96692	Krt18	keratin 18	protein_coding_gene	15
MGI:96742	Lalba	lactalbumin, alpha	protein_coding_gene	15
MGI:96748	Lamp2	lysosomal-associated membrane protein 2	protein_coding_gene	X
MGI:96756	Lck	lymphocyte protein tyrosine kinase	protein_coding_gene	4
MGI:96757	Lcn2	lipocalin 2	protein_coding_gene	2
MGI:96777	Lgals1	lectin, galactose binding, soluble 1	protein_coding_gene	15
MGI:96778	Lgals3	lectin, galactose binding, soluble 3	protein_coding_gene	14
MGI:96787	Lif	leukemia inhibitory factor	protein_coding_gene	11
MGI:96819	Anxa1	annexin A1	protein_coding_gene	19
MGI:96824	Tlr4	toll-like receptor 4	protein_coding_gene	4
MGI:96832	Lsp1	lymphocyte specific 1	protein_coding_gene	7
MGI:96837	Ltf	lactotransferrin	protein_coding_gene	9
MGI:96881	Ly6d	lymphocyte antigen 6 complex, locus D	protein_coding_gene	15
MGI:96882	Ly6c1	lymphocyte antigen 6 complex, locus C1	protein_coding_gene	15
MGI:96892	Lyn	LYN proto-oncogene, Src family tyrosine kinase	protein_coding_gene	4
MGI:96908	Mxd1	MAX dimerization protein 1	protein_coding_gene	6
MGI:96910	Maff	v-maf musculoaponeurotic fibrosarcoma oncogene family, protein F (avian)	protein_coding_gene	15
MGI:96929	Mc3r	melanocortin 3 receptor	protein_coding_gene	2
MGI:96976	Mgp	matrix Gla protein	protein_coding_gene	6
MGI:97010	Mmp3	matrix metallopeptidase 3	protein_coding_gene	9
MGI:97054	Mov10	Moloney leukemia virus 10	protein_coding_gene	3
MGI:97072	Gbp4	guanylate binding protein 4	protein_coding_gene	5
MGI:97167	Msn	moesin	protein_coding_gene	X
MGI:97172	Mt2	metallothionein 2	protein_coding_gene	8
MGI:97243	Mx1	MX dynamin-like GTPase 1	protein_coding_gene	16
MGI:97244	Mx2	MX dynamin-like GTPase 2	polymorphic_pseudogene	16
MGI:97249	Myb	myeloblastosis oncogene	protein_coding_gene	10
MGI:97250	Myc	myelocytomatosis oncogene	protein_coding_gene	15
MGI:97302	Nedd9	neural precursor cell expressed, developmentally down-regulated gene 9	protein_coding_gene	13
MGI:97308	Nfe2	nuclear factor, erythroid derived 2	protein_coding_gene	15
MGI:97361	Nos2	nitric oxide synthase 2, inducible	protein_coding_gene	11
MGI:97362	Nos3	nitric oxide synthase 3, endothelial cell	protein_coding_gene	5
MGI:97365	Pnp	purine-nucleoside phosphorylase	protein_coding_gene	14
MGI:97371	Npr1	natriuretic peptide receptor 1	protein_coding_gene	3
MGI:97402	Odc1	ornithine decarboxylase, structural 1	protein_coding_gene	12
MGI:97429	Oas1g	2'-5' oligoadenylate synthetase 1G	protein_coding_gene	5
MGI:97430	Oas1b	2'-5' oligoadenylate synthetase 1B	polymorphic_pseudogene	5
MGI:97479	Pappa	pregnancy-associated plasma protein A	protein_coding_gene	4
MGI:97537	Pecam1	platelet/endothelial cell adhesion molecule 1	protein_coding_gene	11
MGI:97551	Prf1	perforin 1 (pore forming protein)	protein_coding_gene	10
MGI:97584	Pim1	proviral integration site 1	protein_coding_gene	17
MGI:97608	Serpine1	serine (or cysteine) peptidase inhibitor, clade E, member 1	protein_coding_gene	5
MGI:97610	Plat	plasminogen activator, tissue	protein_coding_gene	8
MGI:97612	Plaur	plasminogen activator, urokinase receptor	protein_coding_gene	7
MGI:97622	Pln	phospholamban	protein_coding_gene	10
MGI:97756	Srgn	serglycin	protein_coding_gene	10
MGI:97794	Ptger2	prostaglandin E receptor 2 (subtype EP2)	protein_coding_gene	14
MGI:97798	Ptgs2	prostaglandin-endoperoxide synthase 2	protein_coding_gene	1
MGI:97810	Ptprc	protein tyrosine phosphatase, receptor type, C	protein_coding_gene	1
MGI:97811	Ptprcap	protein tyrosine phosphatase, receptor type, C polypeptide-associated protein	protein_coding_gene	19
MGI:97846	Rac2	Rac family small GTPase 2	protein_coding_gene	15
MGI:97890	Rad51	RAD51 recombinase	protein_coding_gene	2
MGI:97897	Rel	reticuloendotheliosis oncogene	protein_coding_gene	11
MGI:98178	Trim30a	tripartite motif-containing 30A	protein_coding_gene	7
MGI:98179	Rras	related RAS viral (r-ras) oncogene	protein_coding_gene	7
MGI:98181	Rrm2	ribonucleotide reductase M2	protein_coding_gene	12
MGI:98223	Saa3	serum amyloid A 3	protein_coding_gene	7
MGI:98233	Sat1	spermidine/spermine N1-acetyl transferase 1	protein_coding_gene	X
MGI:98257	Msr1	macrophage scavenger receptor 1	protein_coding_gene	8
MGI:98259	Ccl2	chemokine (C-C motif) ligand 2	protein_coding_gene	11
MGI:98260	Ccl3	chemokine (C-C motif) ligand 3	protein_coding_gene	11
MGI:98261	Ccl4	chemokine (C-C motif) ligand 4	protein_coding_gene	11
MGI:98262	Ccl5	chemokine (C-C motif) ligand 5	protein_coding_gene	11
MGI:98278	Sele	selectin, endothelial cell	protein_coding_gene	1
MGI:98279	Sell	selectin, lymphocyte	protein_coding_gene	1
MGI:98280	Selp	selectin, platelet	protein_coding_gene	1
MGI:98282	Spi1	spleen focus forming virus (SFFV) proviral integration oncogene	protein_coding_gene	2
MGI:98330	Snai1	snail family zinc finger 1	protein_coding_gene	2
MGI:98369	Sox7	SRY (sex determining region Y)-box 7	protein_coding_gene	14
MGI:98384	Spn	sialophorin	protein_coding_gene	7
MGI:98483	Tap1	transporter 1, ATP-binding cassette, sub-family B (MDR/TAP)	protein_coding_gene	17
MGI:98484	Tap2	transporter 2, ATP-binding cassette, sub-family B (MDR/TAP)	protein_coding_gene	17
MGI:98662	Tec	tec protein tyrosine kinase	protein_coding_gene	5
MGI:98730	Tgm1	transglutaminase 1, K polypeptide	protein_coding_gene	14
MGI:98731	Tgm2	transglutaminase 2, C polypeptide	protein_coding_gene	2
MGI:98734	Tgtp1	T cell specific GTPase 1	protein_coding_gene	11
MGI:98737	Thbs1	thrombospondin 1	protein_coding_gene	2
MGI:98752	Timp1	tissue inhibitor of metalloproteinase 1	protein_coding_gene	X
MGI:98763	Tk1	thymidine kinase 1	protein_coding_gene	11
MGI:98790	Top2a	topoisomerase (DNA) II alpha	protein_coding_gene	11
MGI:98821	Trf	transferrin	protein_coding_gene	9
MGI:98923	Vav1	vav 1 oncogene	protein_coding_gene	17
MGI:98926	Vcam1	vascular cell adhesion molecule 1	protein_coding_gene	3
MGI:98931	Ezr	ezrin	protein_coding_gene	17
MGI:98932	Vim	vimentin	protein_coding_gene	2
MGI:98941	Vwf	Von Willebrand factor	protein_coding_gene	6
MGI:98973	Xdh	xanthine dehydrogenase	protein_coding_gene	17
MGI:99180	Zfp36	zinc finger protein 36	protein_coding_gene	7
MGI:99255	Fasl	Fas ligand (TNF superfamily, member 6)	protein_coding_gene	1
MGI:99439	Btc	betacellulin, epidermal growth factor family member	protein_coding_gene	5
MGI:99448	Ifi47	interferon gamma inducible protein 47	protein_coding_gene	11
MGI:99449	Ifit2	interferon-induced protein with tetratricopeptide repeats 2	protein_coding_gene	19
MGI:99450	Ifit1	interferon-induced protein with tetratricopeptide repeats 1	protein_coding_gene	19
MGI:99466	Sct	secretin	protein_coding_gene	7
MGI:99512	Ccl7	chemokine (C-C motif) ligand 7	protein_coding_gene	11
MGI:99517	Hspa1b	heat shock protein 1B	protein_coding_gene	17
MGI:99554	Lgals3bp	lectin, galactoside-binding, soluble, 3 binding protein	protein_coding_gene	11
MGI:99569	S1pr2	sphingosine-1-phosphate receptor 2	protein_coding_gene	9
MGI:99613	Zap70	zeta-chain (TCR) associated protein kinase	protein_coding_gene	1
MGI:99655	Prdm1	PR domain containing 1, with ZNF domain	protein_coding_gene	10
MGI:99668	Siglec1	sialic acid binding Ig-like lectin 1, sialoadhesin	protein_coding_gene	2
MGI:99674	Adcy4	adenylate cyclase 4	protein_coding_gene	14
MGI:99830	Cmpk2	cytidine monophosphate (UMP-CMP) kinase 2, mitochondrial	protein_coding_gene	12
MGI:99844	Gem	GTP binding protein (gene overexpressed in skeletal muscle)	protein_coding_gene	4
MGI:99951	Mafk	v-maf musculoaponeurotic fibrosarcoma oncogene family, protein K (avian)	protein_coding_gene	5
MGI:99959	Tgfbi	transforming growth factor, beta induced	protein_coding_gene	13

## Sheet: CBE vs SVNI_up (205)
Gene Primar Identifier	Gene Symbol	Gene Name	Gene Type	Gene Chromosome
MGI:102720	Ednrb	endothelin receptor type B	protein_coding_gene	14
MGI:102768	Mfge8	milk fat globule-EGF factor 8 protein	protein_coding_gene	7
MGI:104540	Clec3b	C-type lectin domain family 3, member b	protein_coding_gene	9
MGI:104635	Tle2	transducin-like enhancer of split 2	protein_coding_gene	10
MGI:104790	Smyd1	SET and MYND domain containing 1	protein_coding_gene	6
MGI:104876	Hes5	hes family bHLH transcription factor 5	protein_coding_gene	4
MGI:104963	Npy1r	neuropeptide Y receptor Y1	protein_coding_gene	8
MGI:106656	Zan	zonadhesin	protein_coding_gene	5
MGI:107173	Serpinf2	serine (or cysteine) peptidase inhibitor, clade F, member 2	protein_coding_gene	11
MGI:107200	Cbr2	carbonyl reductase 2	protein_coding_gene	11
MGI:107498	Ltc4s	leukotriene C4 synthase	protein_coding_gene	11
MGI:107706	Itm2a	integral membrane protein 2A	protein_coding_gene	X
MGI:108018	Ntsr2	neurotensin receptor 2	protein_coding_gene	12
MGI:109538	Cort	cortistatin	protein_coding_gene	4
MGI:1096863	Entpd2	ectonucleoside triphosphate diphosphohydrolase 2	protein_coding_gene	2
MGI:1099787	Ucp3	uncoupling protein 3 (mitochondrial, proton carrier)	protein_coding_gene	7
MGI:1101771	Kl	klotho	protein_coding_gene	5
MGI:1195983	Dlx1as	distal-less homeobox 1, antisense	antisense_lncRNA_gene	2
MGI:1202864	Myoc	myocilin	protein_coding_gene	1
MGI:1270850	Slc6a2	solute carrier family 6 (neurotransmitter transporter, noradrenalin), member 2	protein_coding_gene	8
MGI:1277180	Ifi27	interferon, alpha-inducible protein 27	protein_coding_gene	12
MGI:1313278	Fzd9	frizzled class receptor 9	protein_coding_gene	5
MGI:1315204	Slc40a1	solute carrier family 40 (iron-regulated transporter), member 1	protein_coding_gene	1
MGI:1328364	Fmod	fibromodulin	protein_coding_gene	1
MGI:1333815	Cx3cr1	chemokine (C-X3-C motif) receptor 1	protein_coding_gene	9
MGI:1336187	Slc22a8	solute carrier family 22 (organic anion transporter), member 8	protein_coding_gene	19
MGI:1338833	Dio2	deiodinase, iodothyronine, type II	protein_coding_gene	12
MGI:1346334	Gpr34	G protein-coupled receptor 34	protein_coding_gene	X
MGI:1347354	Homer2	homer scaffolding protein 2	protein_coding_gene	7
MGI:1354963	Dkkl1	dickkopf-like 1	protein_coding_gene	7
MGI:1858261	Slc7a10	solute carrier family 7 (cationic amino acid transporter, y+ system), member 10	protein_coding_gene	7
MGI:1858497	Igdcc4	immunoglobulin superfamily, DCC subclass, member 4	protein_coding_gene	9
MGI:1859644	Magix	MAGI family member, X-linked	protein_coding_gene	X
MGI:1860298	Sfrp5	secreted frizzled-related sequence protein 5	protein_coding_gene	19
MGI:1888711	Pf4	platelet factor 4	protein_coding_gene	5
MGI:1889006	Fxyd7	FXYD domain-containing ion transport regulator 7	protein_coding_gene	7
MGI:1890457	Slc15a2	solute carrier family 15 (H+/peptide transporter), member 2	protein_coding_gene	16
MGI:1890616	Scube1	signal peptide, CUB domain, EGF-like 1	protein_coding_gene	15
MGI:1891123	Kcne2	potassium voltage-gated channel, Isk-related subfamily, gene 2	protein_coding_gene	16
MGI:1891338	Srpk3	serine/arginine-rich protein specific kinase 3	protein_coding_gene	X
MGI:1891496	Jph2	junctophilin 2	protein_coding_gene	2
MGI:1913101	Cldn10	claudin 10	protein_coding_gene	14
MGI:1913150	Trem2	triggering receptor expressed on myeloid cells 2	protein_coding_gene	17
MGI:1913292	Sostdc1	sclerostin domain containing 1	protein_coding_gene	12
MGI:1913472	Serpinb1a	serine (or cysteine) peptidase inhibitor, clade B, member 1a	protein_coding_gene	13
MGI:1913893	Lix1	limb and CNS expressed 1	protein_coding_gene	17
MGI:1914059	Krt20	keratin 20	protein_coding_gene	11
MGI:1914372	Nrarp	Notch-regulated ankyrin repeat protein	protein_coding_gene	2
MGI:1914580	1700047M11Rik	RIKEN cDNA 1700047M11 gene	lincRNA_gene	1
MGI:1914639	C1qtnf12	C1q and tumor necrosis factor related 12	protein_coding_gene	4
MGI:1914723	Slc47a1	solute carrier family 47, member 1	protein_coding_gene	11
MGI:1914748	Kcnv1	potassium channel, subfamily V, member 1	protein_coding_gene	15
MGI:1915372	Nkain4	Na+/K+ transporting ATPase interacting 4	protein_coding_gene	2
MGI:1915588	Golt1a	golgi transport 1A	protein_coding_gene	1
MGI:1915803	Col6a4	collagen, type VI, alpha 4	protein_coding_gene	9
MGI:1916050	Prr32	proline rich 32	protein_coding_gene	X
MGI:1916138	Gkn3	gastrokine 3	protein_coding_gene	6
MGI:1916172	Dnaic1	dynein, axonemal, intermediate chain 1	protein_coding_gene	4
MGI:1916207	Paqr6	progestin and adipoQ receptor family member VI	protein_coding_gene	3
MGI:1916801	2310022B05Rik	RIKEN cDNA 2310022B05 gene	protein_coding_gene	8
MGI:1916824	Cmbl	carboxymethylenebutenolidase-like (Pseudomonas)	protein_coding_gene	15
MGI:1917295	2610528A11Rik	RIKEN cDNA 2610528A11 gene	protein_coding_gene	14
MGI:1917363	Odf3b	outer dense fiber of sperm tails 3B	protein_coding_gene	15
MGI:1917511	Chp2	calcineurin-like EF hand protein 2	protein_coding_gene	7
MGI:1918089	P2ry12	purinergic receptor P2Y, G-protein coupled 12	protein_coding_gene	3
MGI:1918127	Micalcl	MICAL C-terminal like	protein_coding_gene	7
MGI:1918391	4933407L21Rik	RIKEN cDNA 4933407L21 gene	protein_coding_gene	1
MGI:1918605	Col24a1	collagen, type XXIV, alpha 1	protein_coding_gene	3
MGI:1918834	Gdpd2	glycerophosphodiester phosphodiesterase domain containing 2	protein_coding_gene	X
MGI:1918988	Mamdc2	MAM domain containing 2	protein_coding_gene	19
MGI:1919264	Btbd17	BTB (POZ) domain containing 17	protein_coding_gene	11
MGI:1920251	2900055J20Rik	RIKEN cDNA 2900055J20 gene	gene	18
MGI:1920534	Ddit4l	DNA-damage-inducible transcript 4-like	protein_coding_gene	3
MGI:1920998	Gadl1	glutamate decarboxylase-like 1	protein_coding_gene	9
MGI:1921252	Psd2	pleckstrin and Sec7 domain containing 2	protein_coding_gene	18
MGI:1921267	Wdr90	WD repeat domain 90	protein_coding_gene	17
MGI:1921480	1700016K19Rik	RIKEN cDNA 1700016K19 gene	protein_coding_gene	11
MGI:1921587	Palm3	paralemmin 3	protein_coding_gene	8
MGI:1921830	Pyroxd2	pyridine nucleotide-disulphide oxidoreductase domain 2	protein_coding_gene	19
MGI:1922730	1700003F12Rik	RIKEN cDNA 1700003F12 gene	protein_coding_gene	2
MGI:1923407	Slc35d3	solute carrier family 35, member D3	protein_coding_gene	10
MGI:1923737	Ppp1r3g	protein phosphatase 1, regulatory subunit 3G	protein_coding_gene	13
MGI:1923741	Abhd14b	abhydrolase domain containing 14b	protein_coding_gene	9
MGI:1924461	Rarres1	retinoic acid receptor responder (tazarotene induced) 1	protein_coding_gene	3
MGI:1924833	Notum	notum palmitoleoyl-protein carboxylesterase	protein_coding_gene	11
MGI:1925694	Pgpep1l	pyroglutamyl-peptidase I-like	protein_coding_gene	7
MGI:1925912	Arhgef19	Rho guanine nucleotide exchange factor (GEF) 19	protein_coding_gene	4
MGI:1926250	Doc2g	double C2, gamma	protein_coding_gene	19
MGI:1928369	Slc2a5	solute carrier family 2 (facilitated glucose transporter), member 5	protein_coding_gene	4
MGI:1928849	Svep1	sushi, von Willebrand factor type A, EGF and pentraxin domain containing 1	protein_coding_gene	4
MGI:1932410	Il23a	interleukin 23, alpha subunit p19	protein_coding_gene	10
MGI:1933397	Fcrls	Fc receptor-like S, scavenger receptor	protein_coding_gene	3
MGI:1934765	Gpnmb	glycoprotein (transmembrane) nmb	protein_coding_gene	6
MGI:2135946	Cd163	CD163 antigen	protein_coding_gene	6
MGI:2138915	Myl9	myosin, light polypeptide 9, regulatory	protein_coding_gene	2
MGI:2139274	Slc39a12	solute carrier family 39 (zinc transporter), member 12	protein_coding_gene	2
MGI:2145021	Trib2	tribbles pseudokinase 2	protein_coding_gene	12
MGI:2147613	Aldh3b2	aldehyde dehydrogenase 3 family, member B2	protein_coding_gene	19
MGI:2147913	Igsf1	immunoglobulin superfamily, member 1	protein_coding_gene	X
MGI:2150308	Plcz1	phospholipase C, zeta 1	protein_coding_gene	6
MGI:2155345	Col26a1	collagen, type XXVI, alpha 1	protein_coding_gene	5
MGI:2156184	Kcnh4	potassium voltage-gated channel, subfamily H (eag-related), member 4	protein_coding_gene	11
MGI:2157548	Olfr78	olfactory receptor 78	protein_coding_gene	7
MGI:2157782	Cdhr1	cadherin-related family member 1	protein_coding_gene	14
MGI:2176612	Zfp133-ps	zinc finger protein 133, pseudogene	pseudogene	2
MGI:2180564	Pnma1	paraneoplastic antigen MA1	protein_coding_gene	12
MGI:2182472	Tpcn1	two pore channel 1	protein_coding_gene	5
MGI:2384910	Hkdc1	hexokinase domain containing 1	protein_coding_gene	10
MGI:2385046	Slc26a8	solute carrier family 26, member 8	protein_coding_gene	17
MGI:2385650	Hcrtr1	hypocretin (orexin) receptor 1	protein_coding_gene	4
MGI:2385729	Mgl2	macrophage galactose N-acetyl-galactosamine specific lectin 2	protein_coding_gene	11
MGI:2386796	Abca9	ATP-binding cassette, sub-family A (ABC1), member 9	protein_coding_gene	11
MGI:2386846	Abca8a	ATP-binding cassette, sub-family A (ABC1), member 8a	protein_coding_gene	11
MGI:2388640	Plppr3	phospholipid phosphatase related 3	protein_coding_gene	10
MGI:2441872	Gpr150	G protein-coupled receptor 150	protein_coding_gene	13
MGI:2442121	Fam228b	family with sequence similarity 228, member B	protein_coding_gene	12
MGI:2442262	Spx	spexin hormone	protein_coding_gene	6
MGI:2442268	Nwd1	NACHT and WD repeat domain containing 1	protein_coding_gene	8
MGI:2442398	5930412G12Rik	RIKEN cDNA 5930412G12 gene	lincRNA_gene	5
MGI:2442718	A730056A06Rik	RIKEN cDNA A730056A06 gene	antisense_lncRNA_gene	7
MGI:2442812	Tmem229a	transmembrane protein 229A	protein_coding_gene	6
MGI:2442873	E130114P18Rik	RIKEN cDNA E130114P18 gene	protein_coding_gene	4
MGI:2443256	Siglech	sialic acid binding Ig-like lectin H	protein_coding_gene	7
MGI:2443589	Tmem91	transmembrane protein 91	protein_coding_gene	7
MGI:2443693	A330076C08Rik	RIKEN cDNA A330076C08 gene	lincRNA_gene	13
MGI:2443762	A830009L08Rik	RIKEN cDNA A830009L08 gene	lincRNA_gene	13
MGI:2443792	A330048O09Rik	RIKEN cDNA A330048O09 gene	lincRNA_gene	13
MGI:2444655	D630041G03Rik	RIKEN cDNA D630041G03 gene	lncRNA_gene	7
MGI:2652819	Baiap2l2	BAI1-associated protein 2-like 2	protein_coding_gene	15
MGI:2654070	Sox21	SRY (sex determining region Y)-box 21	protein_coding_gene	14
MGI:2654575	Cybrd1	cytochrome b reductase 1	protein_coding_gene	2
MGI:2674939	Podn	podocan	protein_coding_gene	4
MGI:2676663	L3mbtl1	L3MBTL1 histone methyl-lysine binding protein	protein_coding_gene	2
MGI:2681107	Siglecf	sialic acid binding Ig-like lectin F	protein_coding_gene	7
MGI:2685047	Hmcn1	hemicentin 1	protein_coding_gene	1
MGI:2685058	Slc30a10	solute carrier family 30, member 10	protein_coding_gene	1
MGI:2685062	Catip	ciliogenesis associated TTC17 interacting protein	protein_coding_gene	1
MGI:2685089	Npc1l1	NPC1 like intracellular cholesterol transporter 1	protein_coding_gene	11
MGI:2685212	Ldoc1	regulator of NFKB signaling	protein_coding_gene	X
MGI:2685280	Myom3	myomesin family, member 3	protein_coding_gene	4
MGI:2685290	Garem2	GRB2 associated regulator of MAPK1 subtype 2	protein_coding_gene	5
MGI:2685530	Colca2	COLCA2 homolog	protein_coding_gene	9
MGI:2685664	Celrr	cerebellum expressed regulatory RNA	lincRNA_gene	1
MGI:2685873	Mroh7	maestro heat-like repeat family member 7	protein_coding_gene	4
MGI:2685881	Ccdc27	coiled-coil domain containing 27	protein_coding_gene	4
MGI:2686021	Ankfn1	ankyrin-repeat and fibronectin type III domain containing 1	protein_coding_gene	11
MGI:3026973	9330102E08Rik	RIKEN cDNA 9330102E08 gene	lincRNA_gene	6
MGI:3026984	Plk5	polo like kinase 5	protein_coding_gene	10
MGI:3030298	Olfr464	olfactory receptor 464	protein_coding_gene	11
MGI:3039626	Fam180a	family with sequence similarity 180, member A	protein_coding_gene	6
MGI:3041157	Lca5l	Leber congenital amaurosis 5-like	protein_coding_gene	16
MGI:3041189	C130026L21Rik	RIKEN cDNA C130026L21 gene	lincRNA_gene	5
MGI:3041196	Gask1a	golgi associated kinase 1A	protein_coding_gene	9
MGI:3044900	Zfp652os	zinc finger protein 652, opposite strand	antisense_lncRNA_gene	11
MGI:3045254	Ccdc42	coiled-coil domain containing 42	protein_coding_gene	11
MGI:3045352	Igfn1	immunoglobulin-like and fibronectin type III domain containing 1	protein_coding_gene	1
MGI:3606579	D630003M21Rik	RIKEN cDNA D630003M21 gene	protein_coding_gene	2
MGI:3641714	Gm15612	predicted gene 15612	antisense_lncRNA_gene	6
MGI:3641845	Gm10790	predicted gene 10790	lncRNA_gene	13
MGI:3641994	3110082J24Rik	RIKEN cDNA 3110082J24 gene	protein_coding_gene	5
MGI:3644687	Gm5415	predicted gene 5415	protein_coding_gene	1
MGI:3646292	Gm5820	predicted gene 5820	protein_coding_gene	18
MGI:3647196	Lilra5	leukocyte immunoglobulin-like receptor, subfamily A (with TM domain), member 5	protein_coding_gene	7
MGI:3647570	Fam181a	family with sequence similarity 181, member A	protein_coding_gene	12
MGI:3650659	Gm11627	predicted gene 11627	protein_coding_gene	11
MGI:3702680	Gm13031	predicted gene 13031	antisense_lncRNA_gene	4
MGI:3705192	Gm14827	predicted gene 14827	lincRNA_gene	X
MGI:3811415	Mir1900	microRNA 1900	miRNA_gene	9
MGI:5439415	6430584L05Rik	RIKEN cDNA 6430584L05 gene	lincRNA_gene	6
MGI:5530944	Mir6390	microRNA 6390	miRNA_gene	14
MGI:88057	Apoe	apolipoprotein E	protein_coding_gene	7
MGI:88322	Cd22	CD22 antigen	protein_coding_gene	7
MGI:88382	F5	coagulation factor V	protein_coding_gene	1
MGI:88562	Ctsd	cathepsin D	protein_coding_gene	7
MGI:88582	Cyp11a1	cytochrome P450, family 11, subfamily a, polypeptide 1	protein_coding_gene	9
MGI:892001	Slc22a6	solute carrier family 22 (organic anion transporter), member 6	protein_coding_gene	19
MGI:94864	Dbh	dopamine beta hydroxylase	protein_coding_gene	2
MGI:95285	Edn3	endothelin 3	protein_coding_gene	2
MGI:95521	Fgf7	fibroblast growth factor 7	protein_coding_gene	2
MGI:95713	Gja1	gap junction protein, alpha 1	protein_coding_gene	10
MGI:95752	Gls	glutaminase	protein_coding_gene	1
MGI:95802	Gpt	glutamic pyruvic transaminase, soluble	protein_coding_gene	15
MGI:95822	Grin2c	glutamate receptor, ionotropic, NMDA2C (epsilon 3)	protein_coding_gene	11
MGI:95842	Gsx1	GS homeobox 1	protein_coding_gene	5
MGI:95924	H2-Oa	histocompatibility 2, O region alpha locus	protein_coding_gene	17
MGI:95925	H2-Ob	histocompatibility 2, O region beta locus	protein_coding_gene	17
MGI:95928	H2-Q1	histocompatibility 2, Q region locus 1	protein_coding_gene	17
MGI:96074	Hexb	hexosaminidase B	protein_coding_gene	13
MGI:96919	Ascl1	achaete-scute family bHLH transcription factor 1	protein_coding_gene	10
MGI:97142	Mrc1	mannose receptor, C type 1	protein_coding_gene	2
MGI:97255	Myh6	myosin, heavy polypeptide 6, cardiac muscle, alpha	protein_coding_gene	14
MGI:97267	Myl4	myosin, light polypeptide 4	protein_coding_gene	11
MGI:97279	Nat1	N-acetyl transferase 1	protein_coding_gene	8
MGI:97357	Mycn	v-myc avian myelocytomatosis viral related oncogene, neuroblastoma derived	protein_coding_gene	12
MGI:97360	Nos1	nitric oxide synthase 1, neuronal	protein_coding_gene	5
MGI:97579	Phkg1	phosphorylase kinase gamma 1	protein_coding_gene	5
MGI:97742	Pomc	pro-opiomelanocortin-alpha	protein_coding_gene	12
MGI:97930	Rlbp1	retinaldehyde binding protein 1	protein_coding_gene	7
MGI:98216	Rxrg	retinoid X receptor gamma	protein_coding_gene	1
MGI:98658	Tdgf1	teratocarcinoma-derived growth factor 1	protein_coding_gene	9
MGI:98779	Tnnc1	troponin C, cardiac/slow skeletal	protein_coding_gene	14
MGI:98865	Ttr	transthyretin	protein_coding_gene	18
MGI:99440	Cd33	CD33 antigen	protein_coding_gene	7
MGI:99460	Notch3	notch 3	protein_coding_gene	17
MGI:99556	Pde4c	phosphodiesterase 4C, cAMP specific	protein_coding_gene	8
