# Supplementary material for: Innate immune response in neuronopathic forms of Gaucher disease confers resistance against viral-induced encephalitis
Source: Acta Neuropathol Commun. 2020 Aug 24;8:144. doi: 10.1186/s40478-020-01020-6 (PMC7443817; doi:10.1186/s40478-020-01020-6)
Supplement: Supplementary file 3 — Additional file 3: Table S2. Gene clusters of differentially-expressed genes (DEG). Values that were used for generation of heat maps of RNA-seq data. The heat maps comparing mRNA obtained from brains of control, SVNI, CBE, and CBE + SVNI mice are represented by lists of 2293 genes that were significantly differentially-expressed (fold change ≥ 2.0, p ≤ 0.05) in at least one of the groups versus control. [file 40478_2020_1020_MOESM3_ESM.xlsx]

## Sheet: DEG clusters
		Control			SVNI			CBE			CBE+SVNI
Cluster	Genes	Control 1	Control 2	Control 3	SVNI 1	SVNI 2	SVNI 3	CBE 1	CBE 2	CBE 3	CBE+SVNI 1	CBE+SVNI 2	CBE+SVNI 3
1	6720483E21Rik	1.31849	1.32238	1.69255	-0.363505	-1.20463	0.0587118	-0.0684699	-0.170776	-1.38316	-1.04343	-0.16026	0.00210154
1	Gm5415	0.0859139	1.5711	0.557584	-0.91516	-0.888718	-1.36673	1.06545	1.38945	-0.456172	-1.1228	-0.260234	0.340311
1	Catip	1.33697	1.2604	0.429094	-1.68128	-1.27826	-0.891157	0.963698	0.640806	0.220032	-0.885946	-0.00351371	-0.110844
1	Ccdc108	1.67246	1.42194	0.600173	-1.35992	-1.31321	-0.745836	0.513032	0.519467	-0.353611	-0.892418	-0.373223	0.311148
1	Col13a1	0.741722	1.54092	0.404248	-1.2814	-1.36546	-0.318113	-0.303425	1.26257	0.291309	-1.38755	-0.303196	0.718375
1	Col6a1	1.1041	1.87786	0.764637	-1.41936	-0.526613	-0.707247	1.04694	0.169935	-0.134443	-0.787422	-0.968898	-0.419502
1	Pcsk4	2.10819	0.834768	1.33072	-0.885975	-0.936904	-1.14956	0.536471	-0.676797	-0.310263	-0.385792	-0.280704	-0.184147
1	Izumo4	1.1982	1.45259	0.685484	-1.59177	-1.66121	-0.56732	0.696739	0.634091	0.0440002	-0.619303	-0.30804	0.0365363
1	Tle2	1.12016	1.58335	0.978184	-1.48099	-0.94237	-1.28949	0.7112	0.471422	-0.0267738	-0.801602	-0.399988	0.0768994
1	4933439C10Rik	0.917405	2.15283	0.800445	-0.709963	-0.855406	-0.928504	0.799716	0.227196	-0.0380475	-1.09681	-0.839988	-0.428872
1	Ybx2	1.70264	1.48065	1.13956	-1.22235	-0.907363	-0.480841	0.256808	-0.235318	0.191374	-1.21422	-0.652504	-0.0584332
1	Coro6	1.3281	1.56063	1.21998	-1.2077	-0.763015	-0.939468	0.650463	0.135376	-0.92984	-1.03277	-0.100357	0.0786027
1	Bzrap1	1.10984	1.64513	0.749627	-1.35875	-1.59944	-0.828028	0.702139	0.509682	-0.125524	-0.711133	-0.30288	0.20934
1	4933428G20Rik	0.504085	1.18613	1.42573	-1.4544	-0.225256	-0.905913	0.353604	1.3475	-0.592568	-1.13614	-0.803867	0.301093
1	Snhg20	1.58357	1.5259	0.716166	-1.49663	-0.745413	-0.656665	0.73142	0.556777	-0.134916	-0.963334	-0.626882	-0.49
1	Fam228a	0.312295	1.70658	0.109875	-1.22221	-1.46095	-0.0853089	0.945678	1.3978	-0.552556	-0.963393	-0.442688	0.254868
1	Papln	1.96618	1.01359	0.710287	-1.32274	-0.847138	-0.871282	0.76219	0.320846	-0.321004	-1.20622	-0.34004	0.135327
1	Ltbp2	0.924716	2.07563	0.850122	0.302676	0.183594	0.0614524	-0.404638	-1.50322	-0.917435	-1.15277	0.178935	-0.599057
1	Mirg	1.60784	1.48642	0.882471	-1.17616	-0.390782	-0.62207	0.949197	0.178257	-0.696512	-1.24442	-0.663979	-0.310259
1	Mir3072	1.83136	1.16737	0.283062	-1.45295	-0.473664	-1.11406	0.906297	-0.103107	0.438097	-1.25581	-0.111057	-0.115531
1	Gm20751	1.69423	1.94429	0.61637	-0.945617	-0.402751	-0.978853	0.357607	-0.264666	-0.917044	0.0609948	-0.924426	-0.240135
1	9430065F17Rik	0.499056	2.5049	0.731409	-0.60336	-0.900762	-0.845524	0.0911003	-0.709531	-0.537794	-0.938188	0.598134	0.110562
1	Adamts16	1.61618	1.39882	1.03392	-1.63038	-0.835008	-1.06702	-0.015393	0.296718	-0.0514043	-0.569409	-0.556259	0.379239
1	2810049E08Rik	0.293091	1.88037	0.418865	0.348984	0.92231	-0.468122	0.284941	0.295438	-0.48606	-1.10079	-2.07232	-0.316699
1	Myh6	0.764678	1.6468	0.385994	-1.11294	-0.793546	-0.875776	1.83148	-0.257429	0.0268529	-1.10781	0.0116395	-0.519941
1	Zfhx2os	1.64587	1.8827	0.516673	-0.693205	-0.455466	-1.04495	0.232286	0.61772	-0.344692	-0.687658	-1.20828	-0.460994
1	Nrbp2	1.54089	1.57722	0.997117	-1.25915	-1.29546	-0.849267	0.634214	0.283701	-0.445877	-0.438577	-0.434168	-0.310642
1	Slc16a8	1.97153	0.977657	0.877354	-1.44639	0.0430619	-1.50233	0.0425684	0.312457	-0.218201	-0.847512	-0.378247	0.168047
1	Fam227a	0.86313	1.46976	1.30351	-0.735453	-0.972033	-1.09056	1.25377	-0.263003	-0.071334	-0.975983	-1.02975	0.247942
1	Pnpla3	1.42678	1.37803	1.08931	-1.10951	-1.50936	-0.534995	0.450923	0.366233	-0.226083	-1.07842	-0.626343	0.373434
1	Mir1249	1.23003	1.06152	1.78822	-1.63291	-0.154682	-0.783544	0.13567	0.424516	-0.673004	-1.07477	-0.158155	-0.162882
1	Lincppara	1.29295	1.46766	1.42251	-0.126998	0.0101715	-1.03871	0.402349	0.316907	-0.883357	-1.31869	-0.571397	-0.973399
1	Ttll8	0.544139	2.33281	0.812495	-0.931357	-1.09392	-1.0011	0.473405	0.40291	-0.457601	-0.922678	-0.274041	0.114938
1	Mapk12	1.63187	2.01978	0.884144	-0.360083	-0.993322	-0.807234	-0.627838	-0.552709	-0.0492905	-0.982117	-0.199629	0.0364345
1	Adamts20	1.20355	1.68033	0.977135	-1.52536	-1.51121	-0.612844	0.134021	0.350556	0.0363972	-0.784023	0.146019	-0.0945794
1	Col2a1	1.60346	1.84744	1.22216	-0.456675	-0.469565	-0.483345	0.227207	-0.546845	-0.815966	-1.17057	-0.564117	-0.393184
1	Aqp6	1.2168	1.28202	1.03646	0.766653	-0.49114	0.272405	-1.508	-1.19779	-0.728946	-1.1964	0.0780724	0.469865
1	Vwa5b2	1.20761	1.55192	1.01041	-1.51562	-1.57175	-0.779353	0.471334	0.370793	-0.357859	-0.44809	-0.123123	0.183719
1	Spaca6	1.07311	1.31614	0.74031	-1.18945	-0.198241	-0.00536363	0.837038	0.300238	0.229479	-1.38647	-1.82655	0.109759
1	6330415G19Rik	0.933267	1.26523	2.16025	-0.562398	-1.48774	-0.0581159	-0.221765	-0.106243	-0.180844	-0.708003	-0.200702	-0.832939
1	Prss22	0.743065	2.25162	0.0191194	-1.7758	0.419845	-1.15892	-0.703438	-0.139855	0.290575	-0.0514057	0.273771	-0.168575
1	Dnase1l2	1.26056	2.18787	-0.197961	-1.05811	-0.520092	-0.455389	0.431151	0.827098	-0.190483	-0.966407	-1.03227	-0.285965
1	Ccdc78	1.25652	1.30145	0.674322	-0.267935	-1.55277	-1.18021	1.18141	-0.469098	0.837314	-0.470661	-0.653153	-0.657183
1	Rgs11	1.35153	1.54578	0.950671	-1.26596	-0.309482	-0.646573	0.888615	0.479959	-0.958853	-1.20113	-0.546339	-0.288222
1	Ggnbp1	1.49732	1.70978	0.885767	-0.894129	-1.14802	-1.55695	0.0288326	-0.153005	0.186181	-0.447415	-0.403198	0.294832
1	Adamts10	1.33191	1.75883	1.02302	-0.629734	-1.28925	-0.720478	0.432316	0.183088	-0.284794	-1.30786	-0.680131	0.183077
1	Rgl2	1.01663	1.54137	0.918057	-1.23366	-1.45856	-0.824358	1.12416	0.315134	0.10963	-0.905964	-0.445484	-0.156952
1	Gm15328	0.206119	2.06239	0.8717	-1.44566	-0.909667	-0.186181	1.04396	0.0907224	-0.169111	-1.04934	-0.819479	0.304554
1	4930426D05Rik	1.31949	0.803173	1.6937	-0.850258	-1.65454	-0.00728462	0.312209	-0.584429	0.179135	0.256752	-0.15507	-1.31288
1	Col17a1	1.87136	1.46648	1.02736	-0.842166	-0.467125	-0.514531	-0.667622	0.217892	-0.24367	-1.27222	0.329741	-0.9055
1	Mamdc4	0.642976	1.50374	1.08101	-0.618149	-0.442126	-1.21	1.66446	0.0246585	-0.565933	-0.218337	-1.27901	-0.583289
1	Col5a1	1.18667	1.78396	0.656013	-0.858409	0.373783	-0.250534	0.796665	0.192952	-1.01405	-1.40256	-1.11943	-0.345058
1	Pla2g4e	1.32199	2.07782	1.11992	-1.03083	-1.27011	-0.453436	-0.759908	-0.139578	-0.209889	-0.285264	-0.249758	-0.120971
1	Serinc4	1.04103	1.81133	1.23629	-1.21825	0.305273	-1.14407	-0.215693	0.180094	-0.599271	-1.21044	-0.4805	0.294207
1	Adam33	1.31487	1.32325	0.419001	-1.32821	-1.10075	-0.502711	1.0948	1.10944	-0.325911	-0.887202	-0.266838	-0.849739
1	Actl10	0.303775	2.06327	0.579243	-1.21606	-0.956445	-0.859041	0.0252909	1.22014	-0.512784	0.636648	-0.959476	-0.324562
1	Snhg11	1.31334	1.42478	0.929365	-0.917916	-0.689459	-0.166505	0.89489	0.392949	-0.438712	-1.70039	-0.997356	-0.0449939
1	Sycp2	1.08221	2.48724	0.504211	-0.769703	-0.556903	-1.16139	0.0567957	-0.172091	0.256873	-0.43659	-0.560327	-0.730339
1	Slc2a4rg-ps	0.681881	1.71411	0.930416	-0.393727	-1.26758	-0.141567	1.12844	0.501339	-0.236219	-1.1455	-1.37946	-0.392133
1	5031434O11Rik	1.57604	0.115294	1.74756	-0.536604	-0.370812	-0.384582	0.876796	0.443623	-0.59489	-1.50871	-1.10017	-0.263537
1	Ovgp1	1.31852	1.82107	1.31465	-0.796708	-0.0924537	-0.385536	-0.173751	-0.144886	-0.252269	-1.62747	-0.790698	-0.190466
1	Amy1	1.20072	1.6363	0.75095	-0.408858	-0.129911	0.718259	0.359313	0.124243	-0.41647	-1.67599	-1.3624	-0.796149
1	Col11a1	1.38641	1.31258	1.1806	-0.763795	-0.548465	-0.876418	0.944435	0.40696	-1.14091	-1.22701	-0.666335	-0.00805554
1	Etnppl	2.37639	1.17265	0.422187	-0.0661694	-0.536772	-0.173509	-0.861623	-1.22973	-0.762225	-0.367372	0.516007	-0.489836
1	Col24a1	1.15274	1.52649	1.21444	-0.847636	-1.25641	-0.712818	0.825556	0.465445	-0.671305	-1.27213	-0.255654	-0.168726
1	Aldob	1.94796	1.23989	1.10678	-0.733638	-0.113792	-0.885539	0.816103	-0.759795	-0.388641	-0.928302	-0.598732	-0.702296
1	Col27a1	1.06576	1.35622	1.78997	-1.63854	-0.555755	-1.05095	0.430147	-0.0288077	-0.400761	-0.492935	-0.338874	-0.135469
1	Mroh7	1.53364	1.35714	1.08534	-1.12159	-1.50148	-1.04571	0.154165	0.739228	-0.163388	-0.159715	-0.524559	-0.353084
1	Rnf207	1.09869	1.52418	1.1916	-1.34015	-1.2913	-0.327781	0.813939	0.550656	-0.233792	-0.890186	-0.366654	-0.729186
1	Cnpy1	1.19865	2.14046	0.750799	-0.975804	-1.12261	-0.795675	-0.354922	0.434957	0.121533	-0.861288	-0.690515	0.154414
1	1700028K03Rik	1.09732	1.58854	1.44988	-0.778221	-1.02469	-0.720625	1.01266	0.151784	-0.704955	-0.767595	-0.723864	-0.580237
1	Miat	1.18173	1.32095	0.912303	-1.223	-1.3058	-0.510749	0.907838	0.515415	-0.28825	-1.43235	-0.449537	0.371458
1	Ccdc62	1.51352	1.35421	1.13549	-1.17044	-1.19735	-0.34728	0.282532	0.722369	-0.534835	-1.24242	-0.478738	-0.0370572
1	Cyp3a13	1.02232	2.31326	0.117154	-0.0807847	-0.311585	0.357489	-1.12952	0.540007	-0.0321923	-1.03568	-0.590571	-1.16991
1	Clcn1	1.39253	1.38904	0.944077	-0.354495	1.20783	0.296857	-0.561242	-0.378615	-0.979544	-1.27458	-1.07628	-0.605584
1	1810020O05Rik	1.35551	1.68545	1.04295	-1.68895	-1.07846	-0.372111	0.402045	0.103071	-0.645044	-0.690905	-0.119602	0.00604624
1	Gm5577	0.74417	1.58277	1.66854	-0.616058	-0.801622	-0.770878	0.535664	0.14297	-0.470352	-1.25546	-1.13725	0.377513
1	Gm15612	1.26557	1.33117	1.38981	-1.14644	-0.936432	-0.569594	0.989338	0.114424	-0.302275	-1.33131	-0.400467	-0.403805
1	P3h3	1.1029	1.72022	0.734335	-1.10862	-1.28554	-1.08347	1.10289	0.161207	-0.0394022	-0.658586	-0.737328	0.0913966
1	Spx	0.879897	0.846308	0.779561	-0.502277	-1.09408	-1.30312	1.84311	0.351354	0.342607	-1.13276	-0.906994	-0.103607
1	Tmc4	1.04211	1.50693	-0.134177	0.268646	1.18998	0.307784	0.0261288	0.140369	-1.02264	-1.76648	-1.34541	-0.21324
1	D030047H15Rik	0.842543	0.511396	1.95961	-0.680238	-0.720951	-1.63019	1.17925	0.0953728	-0.707279	-0.302908	-0.724613	0.178004
1	Leng8	1.28298	1.62022	0.812701	-1.08016	-0.442819	-0.473997	0.868775	0.407279	-0.21053	-1.49434	-1.11974	-0.170368
1	Dmpk	1.48354	1.18909	0.892705	-1.61692	-1.32225	-0.88686	0.906263	0.145701	-0.22861	-0.605711	-0.27543	0.318471
1	Papl	0.836676	2.02258	0.373344	-0.686832	-0.656544	-1.06664	-0.0576401	-0.343133	-0.304352	-1.56834	1.11487	0.336015
1	Syne4	0.661604	1.94054	-0.0138321	0.409497	-0.798172	-0.380917	0.885259	0.246822	0.582388	-1.74762	-0.977686	-0.807887
1	Kirrel2	1.09159	1.35285	1.20123	-0.532289	-2.18683	-0.303657	0.428175	-0.0467501	-1.02208	-0.23559	-0.0461522	0.29951
1	Aspdh	1.18811	1.06	1.25996	-1.77089	-0.294909	-0.727414	1.27305	-0.44302	0.000275601	-0.82534	0.069014	-0.788844
1	Abcc6	1.86574	1.70321	0.386148	-1.45649	-0.890763	-0.487963	-0.53006	0.65932	-0.0965135	-0.663126	-0.370372	-0.119131
1	Ipw	0.854571	1.54604	0.508266	-1.3543	-1.15086	-0.506002	1.26256	0.291393	-0.204373	-1.19977	-0.746664	0.699142
1	A230057D06Rik	1.01005	1.97663	0.779256	-0.979724	-0.752679	-0.122315	0.852163	0.13692	-0.539518	-1.39647	-0.968499	0.00418824
1	Micalcl	-0.221564	1.33864	1.48693	-1.2714	-0.683437	-0.953667	0.855034	0.762942	0.929704	-0.993856	-0.556486	-0.692846
1	Tbx6	1.41866	2.25914	0.13706	-0.84386	-1.08953	-0.377448	-0.211492	0.688021	-0.544806	-0.577308	-0.820744	-0.0376914
1	Prss53	1.22237	1.76392	0.670922	-1.93115	-0.878123	-0.540151	0.49865	-0.00371176	-0.586761	-0.669013	0.293186	0.159869
1	Cox8b	1.1924	1.84551	0.410568	-0.949615	-1.48763	-0.99872	0.580283	-0.1716	0.195853	-0.396336	-0.918286	0.697567
1	B230206H07Rik	1.40191	1.0001	1.03425	-0.994478	-0.205183	-1.83402	0.537859	0.808204	-0.796518	-0.737456	-0.568986	0.354314
1	Tgfbr3l	2.1067	1.24044	0.222799	-1.29249	-0.178166	-0.295827	0.86998	0.293214	-0.721341	-0.835358	-0.451258	-0.958691
1	A930013F10Rik	0.792757	1.22977	0.903967	-0.589242	-0.562954	-1.17998	1.15899	0.591089	-0.0250798	-1.97969	-0.566948	0.227325
1	Sorbs2os	0.886338	1.42061	1.17554	-1.42894	-1.40115	-0.598133	0.234615	0.466853	-0.730076	-0.77307	-0.246209	0.993615
1	Pde4c	2.24786	0.597121	-0.15264	-1.20033	-0.822617	-0.557627	1.11029	0.558848	0.203887	-0.672249	-1.00191	-0.310634
1	Rtbdn	1.07953	1.49915	1.06653	-1.56147	-0.639662	-0.616806	1.43214	-0.347937	-0.316194	-0.298489	-0.748113	-0.548685
1	Plekhg4	0.962861	1.15564	1.03132	-1.65848	0.552845	-1.41369	1.05132	0.319269	-0.212969	-0.84004	-0.799161	-0.148922
1	Mir1900	0.0658435	0.522406	1.11759	-0.625786	-1.08386	-1.16094	0.748481	2.07022	0.390389	-0.86226	-0.834958	-0.347124
1	Ubap1l	1.21387	1.11147	0.885946	-0.683161	0.860126	0.864312	0.389859	-0.212582	-1.16361	-1.5664	-1.0771	-0.622727
1	Col6a5	1.55563	1.41776	1.4316	-1.31629	-1.09419	-0.206928	0.375325	-0.144401	-0.28961	-0.1401	-0.693322	-0.895476
1	Col6a4	1.52481	1.87901	0.148575	-0.29921	-0.745482	-1.14425	-0.109562	0.966539	0.144532	-0.965491	-0.319568	-1.07991
1	Col7a1	1.61053	1.98938	0.122394	-1.18128	-0.0840805	-0.0188563	-0.0776671	0.33633	-0.274374	-1.40272	-0.92745	-0.0922199
1	Gm14827	1.18493	1.42678	1.34657	-1.71748	-0.862319	-0.561497	0.799516	0.255372	-0.713304	-0.362338	-0.202043	-0.594181
1	Ftx	1.17186	1.16892	0.774475	-0.930652	-0.654327	-0.0499898	1.30224	0.38243	-0.0941638	-1.77033	-1.16655	-0.13391
1	Scml2	1.49481	1.03322	0.87389	-1.14401	-1.58657	-0.339471	0.751394	0.59018	-0.203804	-1.29185	-0.509614	0.331822
2	Slc40a1	0.690004	0.748953	0.877857	-1.88996	-1.65048	-1.21879	0.910495	0.235822	0.489247	0.0531102	0.37968	0.374055
2	Gls	0.80347	0.821219	0.859507	-1.45265	-1.82712	-1.41138	0.645751	0.357828	0.354213	-0.34113	0.647414	0.542878
2	4933407L21Rik	0.51806	1.12804	-0.0955451	-1.53875	-1.6962	-1.23338	1.12605	0.741611	0.546148	-0.138576	-0.0922988	0.734833
2	Efhd1	0.914938	0.482014	1.0235	-1.57832	-1.67592	-1.44832	0.29615	0.184058	-0.1405	0.42296	0.685615	0.833822
2	Per2	0.822217	1.3427	-0.0407087	-1.74261	-1.38568	-1.37527	0.569934	0.539024	-0.112368	0.0321802	0.420141	0.930445
2	Lemd1	1.4249	0.344503	1.03926	-1.90432	-0.639001	-0.680983	1.33088	-0.499819	0.70521	-0.56788	0.097007	-0.649749
2	Golt1a	0.978093	1.07296	0.807971	-1.59486	-1.81849	-1.16832	-0.259103	0.574372	0.548278	0.476063	0.305968	0.0770578
2	Igfn1	1.36262	0.855067	0.417773	-1.5636	-1.76106	-1.14871	0.637344	0.551306	-0.414374	0.132025	0.326794	0.604817
2	Hmcn1	0.934885	1.51283	0.920048	-1.22213	-1.08065	-1.47648	-0.498487	0.678403	0.718505	-0.75147	-0.270715	0.535263
2	Zfp648	1.36063	-0.166588	1.02086	-0.977021	-0.93315	-1.67165	0.0443517	0.600448	-0.921923	-0.340968	0.709512	1.2755
2	Fam163a	1.19576	0.254646	1.05307	-1.411	-1.69302	-1.3575	0.599045	0.0512052	-0.359727	0.218743	0.956881	0.491899
2	Myoc	0.677363	0.915868	0.622941	-1.67951	-1.86938	-1.27335	0.342923	0.69775	0.243626	0.251526	0.337878	0.732358
2	Mpz	0.725143	-0.461141	0.144906	-0.70477	-0.317375	-0.36072	-0.407852	-0.652688	-0.563791	-0.453647	0.158521	2.89341
2	1700047M11Rik	0.880086	1.20705	1.17188	-1.15671	-1.51976	-1.44611	0.776261	0.303324	0.630437	-0.724664	-0.186813	0.0649994
2	Slc30a10	0.569522	0.576077	0.642125	-1.68284	-1.86464	-1.13156	0.481542	0.546397	1.2157	-0.0751415	0.178436	0.544381
2	Hkdc1	0.62936	0.795347	0.245645	-2.09596	-0.715395	-1.66139	0.773034	0.689634	0.489171	0.310918	0.857696	-0.318063
2	Lppr3	0.609831	0.724186	0.689282	-1.55231	-2.08324	-1.20446	0.646676	0.588653	0.55901	0.355884	0.299176	0.367313
2	Onecut3	0.944848	-0.413569	1.44628	-1.75851	-0.800758	-1.11629	0.875564	0.557297	0.103063	-0.609913	1.12999	-0.358001
2	Appl2	0.943408	1.23399	0.711166	-1.51374	-1.76928	-1.14746	0.68821	0.460454	0.490235	-0.430588	-0.129896	0.463498
2	A930009A15Rik	0.729625	1.09276	1.13073	-1.16484	-1.14144	-1.53217	1.00772	0.430845	-0.787028	0.496455	-0.796971	0.534327
2	Il23a	0.0264056	0.583389	1.67972	-1.40175	-1.51327	-1.5655	0.337186	0.679623	0.677651	0.0661047	0.217682	0.212767
2	Npc1l1	1.46738	0.967418	0.308823	-0.812372	-1.69684	-1.57587	0.891513	0.313403	-0.0794902	-0.690615	0.506489	0.40016
2	Glra1	-0.0581225	1.24914	1.73729	-0.872097	-1.10148	-1.35902	-0.415959	-0.300629	-0.721989	-0.0383754	0.796243	1.08499
2	Wnt9a	0.606919	0.764881	0.638283	-1.83853	-2.06887	-0.67324	0.511645	0.560541	0.230512	0.367448	0.87212	0.0282929
2	Ccdc42	0.36649	0.567202	0.243321	-1.79057	-0.671715	-1.29169	1.28886	0.246876	1.14098	-0.881426	1.1163	-0.334626
2	Slc2a4	0.336742	2.18199	0.478938	-1.17022	-1.52181	-1.10954	-0.253926	-0.111591	0.506107	0.792191	0.00906966	-0.137953
2	Mgl2	-0.0265618	0.468053	1.32544	-1.52962	-1.5121	-0.991852	1.19867	0.211521	1.23616	-0.385088	-0.354745	0.360119
2	Smtnl2	-0.0765034	0.772093	2.09605	-0.584664	-0.847663	-1.55631	-0.0389993	-1.07926	-0.284958	0.815886	0.00398934	0.780331
2	Gm12338	1.05769	0.184974	0.873217	-1.3182	-1.54175	-1.38831	0.458171	1.14105	-0.460096	0.708537	-0.480677	0.765401
2	1700016K19Rik	0.795707	0.459454	1.08644	-2.15533	-0.639227	-1.67412	0.135568	0.513647	0.239791	0.812753	0.330815	0.0945055
2	Tlcd1	0.734617	0.816302	1.05171	-1.18392	-2.18245	-1.19886	0.551835	0.105233	-0.0626413	0.174123	0.704686	0.48936
2	Tcap	1.82116	0.763696	-0.134895	-1.01994	-2.14232	-0.48977	0.856103	0.500398	-0.103787	-0.0679488	0.335305	-0.318006
2	Krt12	0.924852	1.18606	0.839773	-1.2957	-2.16288	-1.0036	0.444317	0.534484	0.114481	-0.136202	0.269035	0.285381
2	Krt20	0.333096	0.78005	0.92826	-1.65936	-1.62375	-1.40522	1.04273	0.394192	0.2318	0.0757339	0.0360003	0.866467
2	Kcnh4	1.19196	1.35308	0.493802	-1.54427	-1.71261	-0.814286	1.10476	0.449867	-0.241056	-0.159708	0.00937393	-0.130903
2	Sost	1.57891	0.903445	0.585186	-1.15732	-1.70989	-1.20867	-0.268202	0.403051	-0.54751	0.278655	0.995501	0.146851
2	Gm11627	0.160628	0.557953	1.60766	-1.56379	-1.42898	-1.46142	0.53524	0.523235	0.443385	-0.207325	0.809171	0.0242336
2	Crhr1	1.16952	1.26305	0.857322	-1.81156	-1.0145	-1.55844	0.301825	0.36043	-0.0571783	-0.244923	0.431508	0.302943
2	Myl4	1.65607	0.609304	-0.0344865	-1.7427	-1.52461	-1.14226	0.47368	0.595942	0.210552	0.177058	0.750189	-0.0287382
2	1810010H24Rik	1.37822	0.897892	1.25764	-1.84223	-1.706	-0.524374	-0.0855387	0.256207	0.159217	0.0111068	0.186704	0.011157
2	Abca8a	1.41014	-0.0272886	0.381537	-1.38956	-2.01561	-1.06005	0.884925	0.676743	0.545941	0.0102821	0.430722	0.152211
2	BC006965	2.04752	0.947816	0.211841	-0.606774	-2.19913	-0.551736	0.0749597	-0.110271	-0.216677	0.438995	-0.239103	0.202564
2	Btbd17	0.773231	0.717181	0.745765	-1.36264	-2.23841	-1.1021	0.601877	0.398633	0.192247	0.11261	0.626977	0.534623
2	Grin2c	0.905936	1.56019	0.978675	-1.52247	-1.63811	-1.12748	0.411131	0.225573	0.0287955	-0.375007	0.259156	0.293606
2	2810410L24Rik	1.12364	0.801498	0.664135	-1.43405	-0.866199	-2.19494	0.328093	0.824162	0.444847	0.142535	0.0108023	0.15548
2	Notum	1.02359	0.12903	1.37704	-1.42974	-0.39134	-1.60131	0.948417	-0.155364	1.33922	-0.233259	-0.500582	-0.505709
2	Fam228b	0.738736	1.49313	0.687119	-1.28182	-1.30591	-1.56431	0.440259	0.863149	-0.668766	-0.289557	0.228376	0.659598
2	Rad51ap2	1.52023	0.272616	0.726175	-1.10542	-2.22125	-0.836857	-0.342863	0.363103	0.403983	0.145449	0.206038	0.868799
2	Ntsr2	0.721482	0.638825	0.696432	-1.60689	-1.69695	-1.60463	0.566608	0.607744	0.122654	0.405382	0.673507	0.475828
2	Sostdc1	1.05302	0.930651	1.0836	-1.32173	-1.94411	-1.26575	-0.0121173	0.275972	0.49961	0.0592234	0.0150703	0.626553
2	Ppp1r3g	0.574299	1.17041	0.769244	-1.71295	-1.39826	-1.52514	0.938657	0.534522	0.0203811	-0.129708	0.482916	0.275632
2	A330076C08Rik	0.733843	-0.236191	1.0676	-0.904647	-1.91727	-0.976645	1.42746	-0.0460998	-0.41574	-0.340336	1.11744	0.490589
2	Tert	-0.353088	1.89594	0.714397	-0.726735	-2.09728	-0.479921	0.900244	-0.304982	0.14575	-0.392813	-0.031788	0.730284
2	Hapln1	0.790789	0.658002	1.09656	-1.2963	-2.22454	-1.06948	0.0972323	0.383791	0.249244	0.101003	0.58612	0.627584
2	Tnnc1	1.77863	0.663989	0.386187	-1.76747	-1.08857	-1.47663	0.527746	0.360132	0.502198	-0.157469	0.268061	0.00320044
2	Colq	1.30278	1.54249	0.903913	-0.621031	-1.68382	-1.27223	-0.708271	-0.00698802	-0.403466	-0.0835623	0.695126	0.335062
2	Lrrc16b	1.18245	1.0151	1.11474	-1.43498	-1.77763	-0.894063	0.850624	0.576031	-0.369272	-0.0540568	-0.321007	0.112073
2	Cideb	1.13463	1.0055	-0.175655	-1.54146	-0.952345	-1.32953	-0.565488	-0.461327	-0.13352	1.04818	0.86626	1.10476
2	2700070H01Rik	0.772533	0.399494	1.37703	-0.605393	-1.67427	-1.78117	-0.0273678	0.300489	-0.164639	-0.240487	0.332914	1.31086
2	Ednrb	0.314215	0.680397	0.866395	-1.69106	-1.65818	-1.56405	0.475342	0.68352	0.406013	0.414024	0.421192	0.652199
2	Cldn10	0.825551	0.739823	0.744544	-1.84371	-1.78535	-1.20321	0.521067	0.296196	0.301609	0.299007	0.680274	0.424199
2	Gm5468	1.83627	0.688249	-0.123431	-1.77505	-0.650722	-1.44297	0.325053	1.10783	0.0287562	-0.267675	0.278068	-0.00437825
2	Snhg18	0.771342	0.682156	1.24926	-1.93973	-1.40737	-0.955323	-0.240965	0.253002	0.756028	0.0856093	-0.236883	0.982874
2	Gpt	0.438872	0.641162	0.768535	-1.08943	-2.08932	-1.50154	0.971774	0.477028	-0.0346578	0.161333	0.555096	0.701159
2	Baiap2l2	1.03265	0.358738	0.697778	-1.63347	-1.96434	-1.0447	0.775646	0.386286	0.880687	-0.0618974	0.339101	0.233514
2	1810021B22Rik	0.485244	0.729342	0.91531	-1.6262	-1.01343	-1.70864	0.0471752	-0.351428	1.04203	0.459738	1.16609	-0.145232
2	Odf3b	1.37601	0.0169169	0.705236	-1.57501	-1.13976	-1.06909	1.17473	0.367623	0.784018	-0.604862	0.753448	-0.789259
2	C230037L18Rik	0.502988	0.659154	1.84809	-2.10791	-1.0913	-0.520691	0.844406	0.128625	-0.171795	-0.25437	-0.196715	0.359517
2	Lppos	1.09342	0.780217	1.23383	-0.715169	-1.65392	-1.68937	-0.273479	0.759485	0.109298	-0.626751	0.361786	0.620651
2	B130034C11Rik	1.24147	1.1867	1.32329	-1.13935	-1.08049	-1.65843	0.0763183	0.510529	0.0654218	0.499643	-0.649735	-0.375361
2	Kcne2	0.557392	0.567808	0.908901	-1.26476	-1.75479	-1.66289	-0.0449718	0.712449	0.431058	0.0999468	0.312479	1.13738
2	Lca5l	1.05182	0.471505	1.23125	-1.71475	-1.41769	-1.42657	0.230155	0.377161	0.0847841	0.900651	-0.153078	0.364756
2	Airn	0.893058	1.32597	1.34239	-1.53042	-1.48561	-1.05029	0.0384214	-0.538223	0.534791	-0.295838	0.509371	0.256384
2	Tmem204	1.14262	1.59237	1.00702	-1.44526	-1.02154	-1.55981	0.0175038	-0.069918	0.274486	-0.554208	0.335663	0.281085
2	2810468N07Rik	1.00741	0.989023	1.24861	-1.52702	-1.92057	-0.860939	0.111311	0.167618	-0.293917	0.0222665	0.552617	0.50358
2	Rhbdl1	1.10758	1.01316	0.733993	-1.4258	-1.97572	-1.27032	0.521939	0.4586	0.198551	0.209826	0.208009	0.220189
2	Wdr90	0.828896	1.3499	0.660683	-1.1915	-1.74189	-1.14271	1.16503	0.799971	-0.39313	-0.346316	-0.10108	0.11215
2	Slc26a8	0.807466	1.33499	1.74783	-1.41458	-1.4784	-0.956867	0.00376999	0.273781	-0.305427	-0.40403	0.180266	0.211191
2	Cyp4f15	1.5383	0.495774	0.58509	-1.85252	-1.82546	-0.586974	0.697285	0.279811	0.372716	-0.268401	0.249836	0.314543
2	Sapcd1	1.50692	0.585129	1.89159	-0.951328	-1.58806	-0.685123	-0.513865	0.25265	0.0573116	-0.308261	0.353844	-0.6008
2	Dlk2	1.15887	0.813168	0.610499	-1.6529	-1.7248	-0.833803	1.21859	0.501351	0.342467	-0.123139	0.234658	-0.544965
2	Mdfi	0.309375	0.842897	1.2342	-1.56353	-1.01276	-1.89224	0.085929	0.595647	0.593354	-0.408211	0.596314	0.619031
2	Dazl	2.0012	-0.229584	0.650501	-0.783342	-1.69818	-0.875559	0.770199	0.374046	-0.189265	-1.00122	0.526264	0.45493
2	Ttr	1.16801	0.741064	0.798686	-1.01501	-2.18311	-1.37411	0.192747	0.23073	0.370882	0.183665	0.209025	0.677423
2	A830052D11Rik	1.72691	0.880075	0.254612	-1.46243	-0.720496	-1.53444	0.778061	-0.704685	0.819846	0.0987059	-0.499932	0.363777
2	Prob1	1.11923	1.03448	1.27339	-1.19983	-1.91921	-0.84891	0.279626	-0.251858	-0.134292	-0.563679	0.579593	0.631462
2	Psd2	0.326158	0.626379	0.841051	-1.367	-1.85096	-1.65165	0.590787	0.52863	0.658896	0.221637	0.337428	0.738647
2	2900055J20Rik	0.406577	0.27962	0.592982	-2.12715	-0.776208	-1.41104	0.558888	-0.134344	0.835468	-0.123524	1.41857	0.48016
2	St8sia3os	1.49598	0.677242	1.56512	-0.802904	-1.30337	-0.607802	-0.404713	-0.31826	1.02805	0.222074	-0.243636	-1.30778
2	Aldh3b2	0.0600944	0.680211	0.830153	-1.95839	-1.69815	-0.625108	1.14964	0.313602	0.424385	0.413716	0.868067	-0.458226
2	Doc2g	0.408532	1.00649	0.581126	-1.11224	-1.50745	-0.442348	1.65335	-0.366656	1.34387	-0.358038	-0.251812	-0.954815
2	Tm7sf2	1.08511	1.19928	1.0905	-1.44143	-1.6446	-1.14051	0.436029	0.18728	-0.749761	0.267213	0.34091	0.369987
2	Pygm	0.791894	0.445922	0.909239	-1.3146	-1.88321	-1.45829	0.131559	0.106251	-0.0524812	0.603078	1.0484	0.672238
2	Kcnk4	0.941908	1.12912	0.8828	-1.79793	-1.75138	-0.948491	0.268724	0.505974	-0.101177	-0.123272	0.573158	0.420561
2	Trpt1	0.981619	1.02321	1.02045	-1.50064	-2.00243	-1.01689	0.407539	0.568087	0.297087	-0.120253	0.136954	0.205271
2	Slc22a8	0.855452	0.490672	1.0448	-1.9173	-1.7378	-1.01316	0.508642	0.389354	0.128432	0.00153465	0.569594	0.679777
2	1810009A15Rik	0.120427	0.625475	0.952433	-1.33792	-0.533458	-1.62171	1.56771	0.696439	-1.04645	0.418232	-0.535925	0.694741
2	Sema4g	1.0365	1.35029	0.9989	-1.51173	-1.30854	-1.47239	0.354462	0.483956	0.408044	-0.576762	-0.0424367	0.279714
2	Gucy2g	1.33142	0.412528	0.778487	-1.85715	-1.70589	-0.671122	-0.174039	0.475104	0.0266014	0.0211321	1.15879	0.204145
2	Slc39a12	0.296629	0.898646	0.552244	-1.35338	-1.92485	-1.52882	0.153774	0.443223	0.351169	0.4639	0.753731	0.893737
2	Gm13375	0.905179	1.11596	0.7443	-1.26126	-2.28452	-0.95532	0.139837	0.449372	0.212554	0.127224	0.562439	0.244238
2	Nrarp	0.470569	0.658423	0.673618	-1.48249	-2.18409	-1.06555	0.63937	0.327107	0.780835	0.201248	0.755726	0.225237
2	Sapcd2	0.69067	1.5914	0.892433	-0.986857	-2.10223	-0.86028	-0.615306	0.052173	0.29819	0.738152	0.155118	0.146533
2	Gm996	1.19469	1.32552	0.857135	-1.53574	-1.69187	-1.02862	0.487468	0.455402	0.117727	-0.509477	0.0416348	0.286132
2	Pip5kl1	1.60914	1.18582	1.05561	-1.01648	-0.958559	-1.38482	0.331905	-1.02613	-0.115297	-0.55852	0.709959	0.167373
2	Bbox1	0.588601	0.984626	1.12922	-0.922104	-1.38883	-1.35563	-0.322103	-0.135015	0.499151	-1.12767	0.869089	1.18066
2	Fam227b	-0.586267	1.67571	1.52026	-1.2689	-0.960355	-1.00869	0.561639	-0.877769	0.467151	0.144484	-0.384492	0.717216
2	Adra2b	0.855427	-0.0127891	1.41777	-0.463189	-2.52483	-0.892421	-0.22281	0.272797	0.587493	0.184067	0.558043	0.240438
2	Ebf4	1.25919	1.35418	1.26989	-1.44203	-1.74225	-0.800059	0.112757	0.344069	-0.0753947	-0.275987	0.00188838	-0.00625818
2	Necab3	0.975037	0.991891	0.954415	-1.5154	-1.7769	-1.2528	0.592784	0.177969	-0.393897	0.236868	0.62076	0.389279
2	Spag4	0.868162	1.17986	1.22203	-1.42357	-0.836379	-1.31856	0.0307117	-0.00453634	-0.133068	-1.20238	0.560564	1.05716
2	L3mbtl1	1.19892	1.11866	1.07086	-1.20408	-1.60592	-1.18269	0.975131	0.523259	-0.475275	-0.529083	0.0679943	0.0422199
2	Jph2	1.28557	-0.523018	1.36021	-1.58557	-1.25847	-1.23803	0.720513	-0.0541888	0.452234	-0.365115	0.54752	0.658337
2	Edn3	1.07252	1.41135	0.499301	-1.54572	-1.94847	-0.809968	0.395384	0.544493	0.523898	-0.185725	0.0661209	-0.0231887
2	B230312C02Rik	1.53864	-0.180518	1.81815	-0.745141	-1.46135	-0.470445	-0.84935	-0.111904	-0.934002	0.182398	0.663203	0.550331
2	Nkain4	0.804684	0.47672	0.6849	-1.55751	-1.85079	-1.48963	0.432028	0.757725	0.299825	0.317874	0.59567	0.528504
2	Bche	0.794617	0.948644	0.696686	-1.19536	-2.10429	-1.3641	0.7332	0.35737	0.579158	0.0457475	0.512602	-0.00427366
2	Paqr6	0.630312	0.724034	0.935586	-1.19738	-1.80354	-1.42595	0.46799	0.740397	0.847521	0.841167	-0.406334	-0.353798
2	Cgn	0.46399	0.866395	0.767213	-0.818765	-1.95305	-1.72937	0.0227114	0.174065	0.87185	-0.172339	0.671903	0.835393
2	Hfe2	1.19357	0.769036	1.0573	-1.34456	-2.00354	-0.558879	0.44901	-0.0852918	0.287746	0.815529	0.260851	-0.840772
2	Nudt17	1.00321	0.447676	0.801061	-2.16812	-0.911095	-1.44519	0.771592	0.302738	0.16783	-0.173287	0.424998	0.778589
2	Tspan2	1.01027	1.07465	1.07462	-1.3096	-1.60144	-1.64936	0.188227	0.232464	-0.1426	0.0768356	0.464247	0.581685
2	Chia1	1.94154	0.371026	1.35461	-0.822185	-1.32581	-1.08977	-0.245286	0.081845	0.330131	0.243808	0.304075	-1.14398
2	Slc16a4	1.01965	0.616582	1.09938	-1.58628	-1.07441	-1.22174	-0.187279	0.686352	0.0910998	0.140277	-0.929228	1.3456
2	4933431E20Rik	0.796937	0.654038	0.848935	-1.26412	-2.30556	-1.09244	0.511263	0.378454	0.174556	0.167417	0.625491	0.505031
2	Gm12522	0.61847	0.279379	2.06212	-1.54145	-0.538005	-1.36471	0.072562	-0.551153	-0.523195	0.316465	1.02769	0.141828
2	Neurog2	0.679813	1.60923	1.13808	-0.531393	-0.887471	-1.15014	-1.52823	0.0624177	-0.874241	0.00345264	0.560948	0.917529
2	Dkk2	0.936377	1.03486	1.49015	-1.78923	-1.24409	-0.625947	0.8595	-0.806494	0.479852	-0.0612655	-0.0140914	-0.259619
2	AI464131	1.00167	0.839027	0.69587	-1.44073	-2.06638	-1.01733	0.347761	0.370427	-0.133955	-0.0953139	0.847479	0.651485
2	Dnaic1	0.602461	0.210524	1.22239	-1.42755	-1.43619	-1.60955	0.931177	0.319548	0.714095	-0.591651	0.457423	0.607335
2	Grhpr	0.898603	0.331107	1.01846	-1.55626	-1.84004	-1.19353	-0.310072	0.29271	0.291174	0.819099	0.843674	0.405084
2	Pcsk9	0.490837	1.49666	0.818857	-1.17524	-1.44311	-1.84398	0.362615	-0.172685	0.165321	0.237139	0.826806	0.236781
2	Podn	0.173107	0.722369	0.817628	-2.0795	-0.348624	-1.38905	1.12849	1.0679	0.772351	-0.5759	-0.245923	-0.0428445
2	Calr4	0.129967	0.508263	1.92163	-0.725467	-1.5537	-1.10497	-0.77921	-0.169401	-0.50983	1.12068	0.432765	0.729273
2	Ccdc24	0.73141	-0.128741	0.977743	-1.86156	-1.4414	-0.873171	0.647132	-0.453561	0.963445	-0.0914943	1.24216	0.288042
2	Epha10	1.28774	1.17043	0.999643	-1.98136	-0.549331	-1.43709	0.40602	0.386582	-0.276197	-0.438797	0.176243	0.256113
2	Col8a2	2.00114	0.726965	0.347787	-1.29789	-1.68972	-0.756726	0.0361411	-0.27063	-0.331738	0.0571319	0.168921	1.00862
2	Hcrtr1	1.33929	0.749152	0.99873	-1.72167	-0.912324	-1.61286	0.330095	0.605899	-0.22685	-0.492932	0.60252	0.340954
2	Myom3	0.875713	0.325748	0.830728	-1.51708	-1.87776	-1.32948	0.46761	0.835317	-0.00297596	0.0373465	0.733269	0.621572
2	Epha8	1.30552	1.57217	0.815464	-1.22949	-1.2448	-1.57345	0.147234	0.296281	0.331945	-0.322912	-0.431897	0.333933
2	Gm13031	0.340678	1.23566	1.0236	-1.76929	-1.52822	-0.74294	0.902645	-0.0485187	0.186021	1.08763	-0.445384	-0.241881
2	Crocc	0.857423	0.853713	0.871651	-1.09913	-2.34338	-0.563784	1.20155	0.53257	-0.108635	-0.121808	-0.0113974	-0.0687664
2	Cort	0.897811	1.32963	0.681272	-1.83299	-0.993189	-1.73999	0.33594	0.414869	0.254516	0.0284059	0.458463	0.165265
2	Hes5	0.482361	0.759742	0.798396	-1.62517	-1.74574	-1.51437	0.648892	0.609213	0.339309	0.225389	0.723414	0.298558
2	Atad3aos	1.88191	0.918256	1.13439	-1.1136	-1.07375	-1.17182	-0.0774788	-0.66637	0.023956	-0.672093	0.00428466	0.812301
2	Fam132a	1.00556	0.57285	0.793907	-1.54483	-2.15859	-0.839853	0.451378	0.419314	0.835074	0.379268	-0.122232	0.208157
2	Abcb4	0.539244	1.45999	1.01823	-1.69313	-1.5593	-0.468537	-0.589368	1.1204	0.569074	-0.223623	-0.212532	0.0395519
2	4831440E17Rik	1.57665	0.63483	1.06479	-1.33894	-1.04257	-1.51194	1.01515	0.0723024	-0.235646	-0.188008	-0.608108	0.561498
2	Cpz	1.7114	0.212151	1.77853	-1.25727	-1.0086	-1.2913	0.399428	0.0529296	-0.557361	-0.173654	-0.139725	0.273472
2	C130026L21Rik	0.327848	0.226597	1.1138	-1.83614	-1.37021	-0.977384	0.928224	1.24149	0.854393	-0.496399	-0.0984462	0.0862345
2	Dao	0.445721	0.652774	0.670329	-0.856113	-1.59296	-1.87379	-0.260265	-0.209177	0.714031	0.0984875	0.919587	1.29138
2	Tpcn1	0.502202	0.856417	0.623957	-1.62698	-1.78633	-1.49464	0.516752	0.591273	0.606484	0.186098	0.578961	0.445808
2	5930412G12Rik	1.1504	0.937223	-0.295524	-1.8022	-1.60724	-0.897148	0.263963	0.507889	-0.164023	0.653983	1.13033	0.122339
2	Col26a1	1.29536	0.332	1.34402	-1.71484	-1.13303	-1.37188	0.907876	0.504466	0.346933	-0.083551	-0.241405	-0.185938
2	Zan	0.950389	1.58382	0.856602	-1.43188	-1.75132	-0.540273	0.885928	-0.425073	0.184218	0.413525	-0.437945	-0.287996
2	Gm15997	-0.349059	1.15192	1.80161	-1.07348	-0.752085	-1.39269	0.813338	-0.639291	0.704524	-0.194763	0.686407	-0.756431
2	Gm3704	1.74543	0.732586	0.33045	-1.17101	-2.12737	-0.360055	-0.302496	-0.490728	0.0110603	0.358448	0.570059	0.703624
2	Tmem229a	0.508906	0.587257	0.86922	-1.22785	-2.06399	-1.54811	0.457099	0.400929	0.272525	0.470414	0.634677	0.638924
2	Prrt4	0.584096	1.65497	1.08188	-1.26002	-1.77688	-1.24453	-0.0247665	-0.131625	0.130183	0.171118	0.2362	0.579363
2	Inmt	1.52539	0.96546	0.482295	-1.60714	-0.650225	-1.41909	-1.03093	0.253616	-0.190421	0.389984	1.0606	0.220458
2	Smyd1	1.57647	0.173962	1.36692	-1.4845	-1.49484	-1.19695	0.548681	0.2842	-0.35581	-0.0758077	0.243435	0.414245
2	Slc4a5	0.99024	0.895908	0.199625	-1.16678	-1.83102	-1.37266	-0.578186	0.991222	0.811658	0.716598	0.0479048	0.295485
2	Gkn3	1.64869	1.23248	0.815465	-1.1914	-1.18584	-1.19951	-0.768171	0.062383	-0.604528	-0.0811105	0.807416	0.464126
2	Slc6a11	0.854838	0.651517	0.962117	-1.39843	-1.78971	-1.47189	0.184892	0.235368	-0.271819	0.651233	0.833285	0.558601
2	Mkrn2os	1.91846	-0.157028	0.352467	-1.22829	-1.52111	-0.674786	1.40944	-0.64551	0.392467	-0.12521	0.514366	-0.235262
2	9330102E08Rik	0.904561	0.690931	0.576486	-1.54337	-1.75332	-1.50001	0.905055	0.32472	0.346037	0.0606694	0.748681	0.23956
2	Grin2b	0.9698	1.79653	0.451925	-1.89856	-0.929361	-1.21549	0.147625	-0.18755	-0.260305	0.587258	0.0850805	0.45305
2	Slco1c1	0.789207	0.916552	0.835777	-1.95393	-2.05534	-0.36531	0.418127	0.2578	0.133663	0.179951	0.333572	0.509933
2	Gm15706	1.09629	1.20479	1.00944	-1.30646	-0.884831	-1.97012	0.882214	-0.204757	-0.221143	-0.0118574	0.154871	0.251568
2	Ttyh1	0.73893	0.948536	0.750671	-1.72471	-1.62837	-1.49605	0.578002	0.408177	0.242489	0.177858	0.626308	0.378156
2	Tmem145	1.1054	1.67714	0.965863	-1.2948	-1.45839	-1.32018	0.329545	0.367368	-0.0858685	-0.430593	-0.0679698	0.212492
2	Tmem91	0.944586	0.566884	0.788476	-1.91163	-1.67046	-1.23467	0.456584	0.614869	0.414939	0.109111	0.445236	0.476082
2	Ltbp4	0.892919	1.29571	0.959795	-1.28513	-1.94233	-0.946224	0.896988	0.461227	0.0194671	-0.495803	0.00355817	0.139825
2	Dll3	1.02219	1.31228	0.532158	-1.28215	-1.60358	-1.56541	0.117559	-0.35412	0.672705	0.10955	0.25423	0.784585
2	Capn12	1.89824	-0.0965507	0.374847	-1.5528	-1.72925	-0.156054	-0.290661	0.18772	-0.378181	0.445416	1.15776	0.139518
2	Ryr1	1.14079	1.32094	0.94158	-1.56676	-1.30349	-1.19061	0.510108	0.312102	0.516789	-0.823753	-0.230827	0.373131
2	Arhgap33	0.73228	0.858947	0.588656	-1.75409	-1.79777	-1.30616	0.655904	0.622612	0.244736	0.408126	0.517348	0.22941
2	Fxyd7	0.998974	0.556218	0.731709	-1.49603	-2.10811	-1.16787	0.630717	0.477521	0.282646	0.302909	0.378468	0.412839
2	Slc7a10	0.684579	0.791894	0.911417	-1.60101	-1.86498	-1.32943	0.3195	0.41563	0.124205	0.185025	0.60666	0.756504
2	Dbp	1.4015	0.943249	0.561145	-1.49592	-2.02215	-0.938255	0.504416	0.0592291	-0.014615	0.47779	0.24694	0.276676
2	Abcc8	1.03775	1.48534	1.16684	-1.38704	-1.67005	-1.06645	0.0668322	0.104105	-0.296365	0.0863383	-0.139671	0.612375
2	Magel2	1.06912	0.312684	1.33448	-1.41448	-2.15471	-0.756768	0.148639	0.0545384	0.706963	0.452836	0.0934503	0.153247
2	LOC100505025	1.27111	-0.0162874	2.2056	-1.29722	-0.76933	-0.991959	0.604113	-0.483464	0.0478552	-0.790092	0.0345952	0.185073
2	A730056A06Rik	0.0616791	1.03095	0.887614	-1.62601	-1.82717	-0.560804	1.25964	-0.518102	-0.32603	0.524173	0.463771	0.630286
2	Mfge8	0.525109	0.68519	0.602645	-1.78615	-1.83503	-1.26847	0.647324	0.525965	0.451872	0.325518	0.769299	0.356733
2	Klhl35	-0.593305	1.41468	0.858717	-1.66455	-1.00132	-0.779975	0.284957	-1.06151	0.575463	0.291379	1.33769	0.337777
2	Ucp3	0.581586	0.731007	0.835361	-1.65674	-1.80446	-1.29465	0.650676	-0.0734254	0.206418	0.939377	0.382085	0.502766
2	Olfr78	1.38173	0.843993	1.03223	-0.746535	-1.36779	-1.65773	0.691572	0.163735	0.360119	-1.17131	0.136061	0.33394
2	Kcnu1	1.2624	0.772284	0.85757	-1.82381	-1.67927	-0.883154	0.809011	0.132035	0.325484	0.105734	0.480304	-0.358589
2	Palm3	0.407034	0.74028	1.32827	-1.71528	-1.4296	-1.31587	0.274094	0.601961	0.0798112	0.433999	1.00304	-0.407738
2	Slc6a2	0.770514	0.381312	0.810959	-1.60302	-1.63627	-1.67584	0.535368	0.355274	0.737859	0.483091	0.463306	0.377445
2	2310022B05Rik	0.620725	0.526762	0.826813	-1.75099	-1.82441	-1.3238	0.566754	0.432415	0.271736	0.557394	0.628091	0.468509
2	Igdcc4	0.332313	0.899284	0.865745	-1.77267	-1.80632	-1.27039	0.39212	0.603332	0.442386	0.324952	0.53885	0.450401
2	Abhd14b	0.993423	1.29437	0.805839	-1.52732	-1.97124	-0.675116	0.735108	0.260099	0.558252	-0.271281	-0.114328	-0.0877992
2	Fam198a	0.865538	0.419389	0.529591	-1.60219	-1.92722	-0.975674	0.392988	-0.519743	0.607568	0.525518	0.65084	1.03339
2	Clec3b	1.28853	0.374205	0.506817	-1.17895	-1.90939	-1.08759	0.390045	0.59733	-0.449935	-0.274323	0.414366	1.32888
2	Kcnd1	0.851135	1.23745	0.867327	-1.83917	-1.59275	-1.10202	0.705694	0.010084	0.216376	0.202624	-0.0733174	0.51657
2	Srpk3	1.08444	1.17614	0.907186	-2.03756	-1.29618	-0.701173	0.865171	0.334749	0.330114	-0.5443	-0.162942	0.0443586
2	Prrg1	0.218113	0.748502	1.52962	-1.15608	-1.54909	-1.69927	0.321216	0.47145	0.066569	-0.193725	1.00159	0.241103
2	Itm2a	0.651671	0.800134	0.646482	-2.11519	-1.86721	-0.398246	0.608938	0.898659	0.298023	-0.0245589	0.202837	0.29847
3	Neu2	0.39725	0.108776	0.649011	-1.31766	-1.31371	-1.83374	0.366276	0.768084	0.249909	-0.240942	1.52636	0.64038
3	Celrr	-0.275852	-0.741097	-0.232674	-1.64765	-1.21082	-0.668933	1.87728	0.296014	0.544059	0.475084	1.18171	0.402876
3	Fmod	0.286741	0.0964952	0.29253	-1.79464	-1.98129	-0.898127	0.696952	0.633048	0.9317	0.406285	0.846211	0.484089
3	F5	0.237381	0.720053	0.18974	-1.99466	-1.26644	-1.2452	0.843252	0.442758	0.767282	-0.412495	1.09775	0.620575
3	Rxrg	0.472308	-0.0199612	-0.505524	-1.40653	-1.81657	-1.14909	0.902887	0.898945	1.24519	0.68449	0.487027	0.206825
3	Slc35d3	0.573674	0.373677	0.360068	-1.55811	-1.23204	-1.83968	1.10432	1.14483	0.119739	0.209969	0.69314	0.0504234
3	Gja1	0.26692	0.550035	0.604338	-1.6674	-2.0513	-1.1319	0.700788	0.635035	0.500406	0.542235	0.545107	0.505742
3	Plk5	0.442016	0.602161	0.450415	-1.33266	-2.15081	-1.33592	0.877928	0.602118	0.641287	0.295073	0.389705	0.51868
3	Ascl1	-0.0985348	0.521784	0.126868	-0.715423	-2.19346	-1.56718	0.752662	0.994881	0.606243	0.475548	0.255458	0.841158
3	Ltc4s	-0.275297	0.0234771	0.319471	-1.14955	-1.85919	-1.38843	1.34068	0.396322	1.11419	0.221396	0.427261	0.829664
3	Slc47a1	0.509645	-0.312945	1.0546	-1.2738	-1.90778	-0.971283	0.702879	0.790808	0.216634	0.267472	1.37293	-0.449151
3	Epx	-1.21549	-0.160488	0.779581	-0.972446	-1.1166	-0.530225	0.826288	-0.621127	0.237156	2.19287	0.686183	-0.105695
3	Olfr464	0.117336	1.43287	-0.137405	-0.870066	-1.70339	-1.17575	0.627569	1.82959	-0.00904659	0.20806	-0.0228658	-0.296905
3	4932411E22Rik	-0.34228	0.736127	0.430837	-1.22046	-1.38603	-1.61431	-0.509899	0.630145	0.516196	0.254233	1.17536	1.33007
3	Zfp652os	0.793945	0.479867	-0.220382	-0.900408	-1.99011	-1.28155	0.950155	0.753646	0.997565	1.00334	-0.421196	-0.164875
3	Abca9	-0.0824519	-0.154605	-0.218193	-1.54366	-1.57414	-1.1864	0.783076	1.07057	1.46345	0.3283	0.666555	0.4475
3	Cbr2	0.321798	-0.473251	0.670185	-1.34579	-1.33023	-1.71627	0.379362	0.773856	0.672812	0.147249	1.53084	0.369434
3	Pomc	-0.0637756	-0.714011	-0.176414	-0.452944	-0.80258	0.0375097	3.04947	-0.473026	0.0679546	-0.149976	-0.127576	-0.194635
3	Mycn	0.240925	0.66324	-0.0805376	-0.924385	-2.00385	-1.68408	0.797657	0.883025	0.949523	0.264238	0.413163	0.481083
3	Trib2	0.405602	0.330658	0.750362	-1.85482	-1.61316	-1.41908	0.707029	0.813696	0.403078	0.303575	0.618148	0.554917
3	Kcnh5	-0.300651	-0.865658	-0.143693	-0.415353	-1.28216	-1.04131	-0.694408	0.285928	0.00791331	1.70268	1.33195	1.41477
3	Ppp1r36	0.14059	0.0362013	-0.390343	-1.7832	-1.36055	0.294346	-0.488483	-0.188875	-0.040597	1.06988	0.801652	1.90939
3	Pnma1	0.581512	0.962342	-0.210531	-1.34102	-2.04771	-1.28915	0.655723	0.53667	0.824577	0.625545	0.316565	0.385486
3	Dio2	0.40486	0.375597	0.365752	-1.62652	-1.88077	-1.35804	0.771497	0.714363	0.381001	0.365824	0.893013	0.593417
3	Fam181a	-0.107202	-0.430016	-0.0435344	-1.49734	-1.74415	-0.939738	1.20826	0.576173	0.961288	0.865976	1.07866	0.0716216
3	Ifi27	-0.704472	-1.02435	-0.901047	-0.776591	-1.20668	-1.01695	1.10598	1.02933	0.875852	1.2442	0.630975	0.743756
3	Serpinb1a	0.287375	0.488452	0.565377	-0.898405	-2.15221	-1.51888	0.944811	0.806195	-0.177959	0.2742	0.620184	0.760866
3	Gm10790	0.0277016	-0.0748686	1.04657	-1.05497	-1.64504	-1.56729	0.625811	1.3536	-0.437551	0.935945	0.296653	0.493439
3	A330048O09Rik	-0.0226192	-0.294173	0.447369	-1.5149	-0.757795	-1.71306	-0.502789	0.314439	0.933453	0.731027	0.788449	1.5906
3	Gpr150	0.734923	-0.0588934	-0.561167	-0.773429	-2.39606	-0.963847	0.618387	1.05087	0.632294	0.588192	0.607348	0.521381
3	A830009L08Rik	0.561027	-0.41061	0.0389681	-1.50464	-1.98162	-0.900312	1.03894	0.884006	0.621857	0.80051	0.0635944	0.788281
3	Chdh	-0.957564	0.802165	0.23262	-1.3204	-1.73101	-0.813521	0.758909	0.398872	-0.248828	0.43205	1.16418	1.28253
3	Hacl1	0.462766	0.235539	0.339257	-1.51701	-1.89514	-1.33543	0.535807	0.763424	-0.0739131	0.795269	0.890241	0.799183
3	Cdhr1	0.00951701	0.319394	-0.00446538	-1.1132	-1.66738	-0.335513	1.74224	-0.271244	1.86014	0.0744038	-0.269095	-0.344812
3	2610528A11Rik	-0.568529	-0.441519	0.669106	-1.27805	-1.25698	-0.756768	2.18658	-0.536392	0.725603	0.660576	0.436936	0.159437
3	Mir6390	0.291346	0.929224	-0.0673153	-1.07573	-1.66152	-0.742363	1.35369	1.6795	0.502486	-0.678413	-0.454287	-0.0766171
3	Sox21	0.257304	0.501935	0.521963	-1.35725	-2.2794	-1.0666	0.396808	0.4239	0.459026	0.431352	0.72054	0.990414
3	Cmbl	0.672229	0.105034	0.296309	-1.24754	-2.12458	-1.29808	0.191683	0.835344	0.632037	1.02941	0.66387	0.244281
3	Kcnv1	0.203821	0.319798	0.225742	-0.773979	-2.5547	-1.04709	0.957772	0.427793	0.558594	0.180419	0.823913	0.677915
3	Scube1	0.442573	0.607002	0.294389	-1.76989	-1.63556	-1.4733	0.777432	0.593346	0.648548	0.217262	0.877044	0.421148
3	Syt10	-1.10872	-0.515264	0.98454	-0.919195	-1.63497	-0.809011	-0.108915	0.112993	0.526305	1.13258	1.31477	1.02489
3	Slc15a2	0.542219	0.8038	-0.0977743	-1.67894	-2.2498	-0.176518	0.525482	0.038697	1.2025	0.267014	0.362145	0.461171
3	Lix1	0.222571	0.21166	0.123773	-1.42212	-2.31963	-0.739083	1.03647	0.740293	0.842882	0.296735	0.586149	0.420293
3	Neurl1b	0.364639	0.997251	0.466981	-1.05563	-2.50419	-0.98086	0.245861	0.499523	0.584615	0.566172	0.440317	0.375319
3	Notch3	0.142447	0.821396	0.609096	-1.56655	-1.72444	-1.59549	0.677324	0.73184	0.635284	0.338793	0.552368	0.37793
3	H2-Ob	-0.549551	-0.995294	-1.27035	-0.658647	-0.523594	-1.23943	0.690538	0.580199	1.49064	1.50701	0.676481	0.291985
3	H2-Q1	0.0987955	1.02235	-0.302112	-1.56626	-1.32623	-0.970705	-0.379793	0.789501	1.50306	-0.0965944	-0.0603177	1.2883
3	Trem2	-0.67429	-0.778663	-0.696129	-1.37245	-1.04229	-0.883207	1.08539	1.12632	1.33222	1.06028	0.379234	0.463584
3	Pcdha5	-0.666568	0.746381	0.582973	-0.349439	-1.56715	-1.71799	0.11521	-0.598296	0.149754	1.14284	0.866988	1.2953
3	Pcdha10	0.708464	-0.737934	-0.853443	-0.55389	-1.02522	-0.793519	-1.30841	0.0769062	0.818484	0.738478	1.54178	1.38831
3	Pcdha11	0.419136	-0.464993	-1.02905	-0.755876	-1.02906	-0.527814	-0.599309	-0.502668	0.226827	1.78189	0.638649	1.84227
3	Gm5820	2.16019	-0.64466	-0.250559	-0.81445	-1.35226	-1.40499	0.406106	-0.0541908	0.809516	0.41371	0.113456	0.618127
3	9330117O12Rik	-1.2681	0.325839	-0.231913	-0.866184	-1.77677	-0.587094	-0.149295	0.15354	1.0968	0.850437	1.23026	1.22248
3	Slc22a6	-0.453695	0.815977	0.728126	-1.58949	-1.87483	-1.01867	1.00874	0.73344	0.500055	-0.0189117	0.706082	0.463188
3	Mamdc2	-1.09216	0.148783	0.762746	-1.30631	-1.52304	-1.1328	0.691344	0.392893	1.57121	0.596496	0.587397	0.303429
3	Sfrp5	0.614023	0.293122	0.727553	-1.46431	-1.89122	-1.43595	0.424288	0.775509	0.861546	0.451508	0.702735	-0.0588031
3	Pyroxd2	0.35945	0.710214	-0.478133	-1.3409	-1.15713	-1.26436	1.25801	0.819294	1.62486	-0.291928	0.324355	-0.563723
3	Mrc1	-0.00329314	0.286476	0.354102	-1.63749	-1.74621	-1.40004	0.933618	0.608821	0.962857	0.679283	0.416232	0.545643
3	Entpd2	-0.679498	0.541293	0.650587	-1.56131	-1.90403	-0.840825	1.00281	0.800362	0.893206	0.331602	0.702902	0.0629036
3	Dbh	0.348185	0.545124	0.930072	-1.06684	-1.94152	-1.62937	0.130441	0.793901	0.676676	0.760789	0.655055	-0.202517
3	Dlx1as	-0.352017	0.0165635	0.377746	-1.73657	-1.45954	-1.20571	1.23423	0.505309	1.14732	0.0323682	0.711464	0.728845
3	Fgf7	-0.619004	0.299152	1.17171	-1.2232	-1.52911	-1.24095	0.160564	1.54817	1.11152	0.282642	-0.124629	0.163133
3	Zfp133-ps	0.270003	-0.0171673	0.341663	-1.14594	-1.93435	-1.07073	0.583709	0.263353	1.66974	-0.210886	0.0848713	1.16573
3	Cfap61	0.0896105	-0.165101	-0.523583	-1.05597	-1.65775	-0.813261	0.0324871	0.469068	-0.383318	1.57815	0.793068	1.6366
3	1700003F12Rik	0.924444	0.0780746	-0.579124	-0.623056	-1.32919	-1.69419	0.593214	1.98654	0.675418	0.115505	-0.0705068	-0.077138
3	Myl9	0.621425	-0.00380176	0.633652	-2.033	-1.80342	-0.43876	1.04609	0.891342	0.448815	-0.0561756	-0.0405701	0.734401
3	D630003M21Rik	0.0205499	0.343989	0.534228	-1.11449	-2.41811	-0.978611	0.835874	0.918237	0.35708	0.346933	0.79264	0.361684
3	Kcng1	-0.0672261	0.511805	0.0044283	-0.965656	-1.76371	-1.63851	1.28253	0.0489654	0.392528	1.01298	1.0807	0.10116
3	P2ry12	0.284301	0.27686	0.130804	-1.80475	-1.51591	-1.3874	0.998854	0.741856	1.1244	0.577607	0.154281	0.419096
3	Rarres1	-0.43411	-0.605216	-0.534068	-1.34213	-0.812688	-0.980136	1.38718	1.85699	0.794055	0.826267	-0.218606	0.0624626
3	Fcrls	-0.247071	-0.261317	-0.293854	-1.42661	-1.49169	-1.37112	0.943695	1.1228	1.13077	0.738683	0.56002	0.595686
3	Ddit4l	0.520171	0.222053	0.180412	-1.20494	-2.41915	-0.995963	0.649293	0.73253	0.727304	0.405476	0.604943	0.577871
3	Ptgfr	-0.761701	-0.215807	1.00724	-1.11216	-1.46645	-0.981499	-0.219042	0.829362	-0.499888	1.15961	1.37819	0.882148
3	Svep1	0.0942247	0.608762	-0.834977	-0.61846	-1.27684	-1.27035	0.159441	1.4137	2.01525	-0.421161	-0.0480924	0.178501
3	E130114P18Rik	-0.453445	-0.727352	-0.211944	-1.07579	-1.63224	-0.77529	1.3656	1.04262	1.59622	0.338194	0.41051	0.122903
3	Arhgef19	0.605744	0.123022	0.792573	-1.38719	-2.11005	-1.21762	0.903839	0.808028	0.648812	0.205486	0.29401	0.333343
3	Slc2a5	0.0499032	-0.304526	0.101308	-1.49911	-2.03394	-0.753084	0.578979	0.959875	1.15653	0.506751	1.02282	0.214492
3	Ccdc27	0.953349	-0.298962	0.0151634	-1.00105	-1.20888	-1.30353	1.57182	1.74329	-0.208298	-0.0356457	0.246029	-0.473287
3	Grm3	0.6631	0.233978	0.543158	-1.31374	-2.50811	-0.653175	0.363666	0.482247	0.226333	0.525047	0.864436	0.573059
3	3110082J24Rik	-0.0557198	0.243941	0.485829	-1.71841	-1.57611	-1.43883	0.823228	0.86448	0.94554	0.534857	0.755282	0.135912
3	Gareml	0.261954	0.555644	0.710659	-1.28787	-2.08037	-1.47296	0.654339	0.482756	0.514381	0.330539	0.522786	0.808142
3	Stk32b	0.0826914	-0.0012862	0.520406	-1.87315	-1.24605	-1.30993	-0.136617	0.0208158	0.949106	1.13756	0.865319	0.991137
3	Pf4	-0.0534719	-0.511156	0.695929	-1.48465	-1.47448	-1.27669	0.795203	1.53474	0.235467	0.00052217	0.860083	0.678507
3	Nos1	-0.46908	-0.364207	-0.130202	-1.38502	-1.18309	-1.47699	0.368202	0.86999	1.64426	0.694983	0.597787	0.83337
3	Acad12	-0.294532	0.123036	-0.399125	-0.630138	-1.92859	-1.39045	0.125111	1.11638	0.575402	1.19636	0.238603	1.26794
3	Phkg1	0.482302	0.327505	0.523971	-1.43646	-2.17385	-1.18952	0.86082	0.561572	0.38171	0.442292	0.468195	0.751458
3	Fzd9	0.106345	0.287507	0.0958678	-1.57331	-2.18509	-0.795717	0.291736	0.557252	0.812882	0.905809	0.656841	0.839879
3	Gsx1	0.340729	-0.577991	-0.0716858	-0.562609	-1.19754	-1.06573	1.35735	-0.307649	2.36993	0.0924635	-0.0769278	-0.300343
3	Kl	0.485479	0.421799	0.521071	-1.04478	-1.59957	-2.07838	0.439414	0.790255	0.578466	0.0296288	0.472323	0.984296
3	Fam180a	0.548701	-0.977895	0.953523	-1.54405	-1.96113	-0.29808	0.412636	0.821466	0.997618	0.670495	0.465509	-0.0887898
3	6430584L05Rik	0.407468	-0.0480342	-0.680653	-0.397096	-2.15222	-1.05991	1.24989	0.487961	1.25982	-0.382651	0.490125	0.825296
3	Cml5	0.0173651	-0.792063	0.897738	-0.611902	-1.89832	-1.02637	0.882927	0.256382	-0.524084	0.611195	1.6635	0.523634
3	Cd163	0.315126	0.368969	0.278846	-1.17262	-2.3019	-1.22875	0.591454	0.545271	0.468579	0.783056	0.909854	0.442118
3	Igbp1b	0.606576	0.396012	-0.221139	-1.19708	-1.18429	-1.21574	0.28386	0.651543	-0.89625	2.13689	0.190166	0.449446
3	Plcz1	0.750198	-0.992188	0.62752	-1.75316	-1.32335	-0.861399	0.314912	-0.140257	0.883669	0.801194	1.35516	0.337705
3	D630041G03Rik	0.0131372	-0.0920651	-0.183225	-0.627552	-1.69847	-1.13921	0.301516	2.33175	-0.125297	-0.06791	0.596302	0.691015
3	Apoe	-0.228701	-0.351583	-0.24414	-1.45655	-1.69809	-0.690987	0.945459	1.04862	1.61936	0.762202	0.291937	0.00247296
3	Siglece	0.12091	-1.54032	-0.485959	-0.889163	-1.16656	-0.804427	0.667795	0.651224	0.815701	1.78096	0.929759	-0.0799231
3	Dkkl1	0.408704	0.180525	0.237634	-1.44161	-1.85471	-1.52593	1.03266	0.700715	0.710401	0.441712	0.664793	0.445103
3	Siglech	-0.9642	-0.524224	-0.857802	-1.03411	-1.61168	-0.0143558	0.737094	0.921968	1.33918	1.37429	0.0757787	0.558064
3	Pgpep1l	1.18939	-0.0392001	-0.468079	-1.64759	-1.29035	-1.02916	1.43686	0.238687	0.35957	1.21129	0.341148	-0.302559
3	Rlbp1	-0.0539687	-0.106756	0.483656	-1.67047	-1.55795	-1.4445	0.610473	0.547252	1.14422	0.86993	0.501516	0.676599
3	Homer2	0.53675	0.403467	0.229903	-1.75568	-1.63318	-1.43784	0.923393	0.693529	0.80084	0.0787164	0.691949	0.468164
3	Xrra1	-0.251163	0.262766	1.14087	-1.52028	-0.879664	-1.80109	0.0458987	0.214845	-0.120719	0.978964	1.38577	0.5438
3	Chp2	0.768622	-0.262473	0.0307044	-0.747092	-2.04763	-1.31158	1.19738	-0.240398	1.04779	0.494187	0.0547945	1.01569
3	Gpr26	-0.0640923	-0.18224	-0.259362	-1.05973	-1.65974	-1.44387	-0.0137467	0.9328	0.632104	0.545033	1.45407	1.11877
3	Npy1r	0.407967	0.230658	0.492399	-1.33952	-2.39022	-0.912885	0.885621	0.638824	0.536881	0.479724	0.572731	0.397822
3	Nat1	0.791829	-0.465948	0.558775	-1.67139	-1.48336	-0.951318	1.53439	0.262952	1.12756	0.395255	-0.260066	0.161315
3	Nwd1	0.741603	0.459566	0.452826	-1.41562	-2.36245	-0.865363	0.632126	0.339606	0.661298	0.269114	0.338689	0.748603
3	2210011C24Rik	-0.429381	1.04442	0.627096	-0.459227	-1.40023	-1.91443	-0.367291	0.26814	1.18807	-0.0974877	0.186702	1.35362
3	Mylk3	-0.0476677	-0.497606	-0.370988	-0.594795	-0.525174	-1.93187	-0.121777	0.274679	-0.385247	1.38961	1.66104	1.1498
3	Cngb1	-0.547011	-0.399868	1.39166	-1.09574	-1.34527	-0.210543	-0.0144889	-0.332276	-0.726923	2.02135	0.503339	0.755774
3	1190005I06Rik	-0.432044	0.0124986	0.318913	-1.28894	-1.49369	-0.895155	-0.0151429	-0.389735	0.100968	1.64983	0.92052	1.51198
3	Gm684	-0.19617	0.80823	0.340065	-1.5331	-1.62363	-1.22635	0.876747	0.80482	0.831316	0.847848	-0.625672	0.695906
3	Cyp11a1	0.6387	0.353132	0.143506	-1.62916	-1.65148	-1.24065	1.16485	1.32214	-0.173391	0.390556	0.395995	0.285804
3	Foxb1	-0.186174	0.0448469	0.751617	-0.659559	-2.27096	-0.6108	0.138781	-0.681084	1.0495	0.860368	1.44732	0.116143
3	Gm10635	0.337188	1.40187	-1.04211	-0.682135	-1.33441	-1.56519	0.763056	-0.128184	-0.301895	0.872173	1.21276	0.466892
3	Tdgf1	0.805738	0.284256	-0.0656116	-1.30902	-1.90144	-1.28315	0.374672	0.545555	0.958814	1.15597	0.718261	-0.284045
3	Gadl1	-0.460886	-0.179799	-1.10833	-0.606746	-1.36367	-0.657329	0.122668	1.393	2.14338	0.540487	0.0191026	0.158122
3	Cx3cr1	-0.734017	-0.854069	-0.756297	-1.37454	-1.1433	-0.550495	1.03795	1.12228	1.29527	1.13915	0.32718	0.490886
3	Magix	1.35116	-0.216994	-0.395322	-1.45777	-0.701329	-1.29448	0.0949906	0.89688	1.92679	-0.0280979	0.173015	-0.348837
3	Sytl5	0.343078	0.402746	0.709851	-1.61864	-2.24975	-0.509814	-0.235583	0.619436	0.45774	0.360283	0.9501	0.770544
3	Gpr34	-0.145089	-0.525081	-0.051446	-1.4696	-1.80368	-0.815695	0.880362	1.03114	1.40454	0.693022	0.331184	0.470346
3	Prr32	1.11949	0.0166794	0.298339	-1.24326	-1.97132	-1.46267	0.569357	0.755193	0.596808	0.327233	0.154772	0.839375
3	Igsf1	-0.109023	0.660809	1.00092	-0.923101	-2.02534	-1.67185	0.339631	0.79002	0.29264	0.432571	0.443802	0.768913
3	Ldoc1	-0.254976	-0.509436	0.987275	-0.565883	-1.7244	-1.08947	-0.124556	1.57474	1.26007	-0.392855	-0.141594	0.981089
3	Gabre	-0.282026	-1.07925	0.0839473	-1.2292	-1.5321	-0.672946	0.0448065	0.240675	0.550152	1.44895	1.33661	1.09038
3	Gdpd2	0.560491	0.63048	0.423281	-1.7764	-1.87208	-1.07202	0.737621	1.06292	0.663946	0.0412776	0.26178	0.338709
3	Zcchc16	0.0499921	0.692501	-0.907805	-0.620997	-1.96494	-1.07445	0.140079	0.213485	0.912607	1.30412	-0.0453175	1.30073
3	Htr2c	0.564598	0.521387	0.671065	-1.2794	-2.24019	-1.26603	0.145976	0.497014	0.524756	0.580172	0.623757	0.656899
4	Fcgr3	-1.61545	-1.36558	-1.48333	0.0109134	0.561662	0.380787	0.88443	0.825348	1.36487	0.693345	-0.239488	-0.017506
4	Cd84	-1.41685	-1.53497	-1.48437	0.690658	1.21664	0.970183	0.294715	0.389201	0.996577	0.404511	-0.284747	-0.241546
4	Gna15	-1.66919	-1.65695	-0.905623	0.102073	-0.308681	1.24528	0.163419	0.53419	0.628193	1.4387	0.462639	-0.0340394
4	Lyz2	-1.25019	-1.36879	-1.42927	0.704222	1.75334	0.266589	0.367419	0.521339	0.802383	0.557649	-0.674874	-0.249816
4	Cd68	-1.51266	-1.44855	-1.64974	0.304569	0.935909	0.632956	0.486302	0.66728	1.14352	0.695778	-0.218522	-0.0368378
4	Serpinf2	-1.14116	-1.03598	-1.2173	-0.340966	-0.315465	-0.505587	1.1535	1.34887	1.80566	0.271154	-0.31721	0.294493
4	Ccl6	-1.46255	-1.34275	-1.26802	0.171024	1.85668	0.53964	0.355754	0.535968	0.884665	0.450623	-0.467491	-0.253542
4	Abcc3	-1.77996	-1.25488	-0.790815	-0.304872	-0.304234	0.514839	0.452806	0.190847	1.57413	1.31913	-0.377811	0.760823
4	Gfap	-1.71644	-1.53023	-1.44091	0.756887	0.622225	0.801297	0.488388	0.623158	0.890983	0.737851	-0.260711	0.0275137
4	Cep112	-1.9376	-1.30676	-0.205296	-0.784367	0.664092	0.838111	0.325293	-0.514076	-0.208673	1.2377	0.909156	0.982424
4	AF251705	-1.45131	-1.45712	-1.50142	0.803633	1.0541	1.02259	0.403026	0.296261	0.750676	0.789114	-0.242035	-0.467506
4	Noxred1	-1.98491	-0.359844	-1.0441	-0.0466922	2.17796	-0.143602	0.317115	0.912062	0.329559	-0.181237	0.0149224	0.00876
4	Hist1h4h	-1.26127	-1.28608	-1.60813	-0.543115	1.3995	0.398154	0.593321	0.31766	1.41849	0.50017	-0.104435	0.175729
4	Hist1h1e	-0.91853	-1.72929	-1.07265	-0.566662	1.52789	-0.0293098	-0.437939	-0.186723	0.560791	1.06004	0.686736	1.10564
4	Ly86	-1.55718	-1.49495	-1.54131	-0.184196	0.21176	0.753324	0.807385	0.782358	1.00615	1.00112	0.0165526	0.198993
4	Susd3	-1.30385	-1.42913	-1.36227	-0.225413	1.08923	0.122594	0.233345	0.847024	0.904334	1.4752	0.225689	-0.576763
4	Hexb	-1.37185	-1.10293	-1.18371	-0.724353	-0.687835	-0.0579931	0.798623	1.05095	1.35931	1.30755	0.228333	0.383899
4	Gm5086	-1.19339	-1.71066	-0.749471	-0.318727	-0.155434	0.987842	0.986267	0.998455	1.67358	-0.428624	0.0732005	-0.163043
4	Plau	-1.74445	-1.62815	-1.00386	0.835851	1.06204	0.477324	0.268032	0.372062	0.987601	0.938085	-0.379502	-0.18504
4	Ang	-1.02579	-1.13329	-0.532593	-0.246734	-0.792245	1.03638	-0.00888874	1.97173	0.762408	1.10633	-0.196227	-0.941075
4	Gpr183	-1.40121	-1.64874	-1.28068	0.0204255	0.0166443	0.409551	0.537449	1.22072	1.32669	0.975921	-0.0527107	-0.124051
4	Gpr84	-1.485	-1.47573	-1.44342	0.867684	1.09173	0.89281	0.335117	0.362995	0.518148	1.00006	-0.161431	-0.50296
4	Glycam1	-1.39747	-1.17051	-0.822441	0.77313	-0.89492	1.97899	0.192835	0.268517	-0.128367	1.23624	0.106213	-0.142214
4	Klhl6	-1.58222	-1.42176	-1.39445	0.886922	0.485448	1.29623	0.291322	0.582999	0.797818	0.668022	-0.564412	-0.0459217
4	Liph	-1.20137	-1.14315	-1.56122	-0.584849	0.436545	-0.146122	0.812316	1.42685	1.35745	0.827925	-0.18106	-0.0433159
4	Itgb5	-1.35884	-0.956711	-1.18999	-0.706644	-0.893395	-0.0298346	0.884418	1.19409	1.2556	1.26233	0.254081	0.284897
4	Pros1	-1.3571	-1.39688	-1.82167	0.831989	0.933173	0.704188	0.363121	0.497821	0.756014	0.872703	-0.338847	-0.0445197
4	Thbs2	-2.15265	-0.860138	-1.42901	0.680009	0.69908	1.33554	-0.00159252	0.096704	0.646424	0.584513	0.194306	0.206808
4	Ip6k3	-1.46187	-1.51962	-1.42653	0.136266	-0.000481042	-0.0635604	0.356824	0.91531	1.37383	0.919366	0.885997	-0.115539
4	H2-Oa	-1.01712	-0.647719	-1.42575	-0.906351	-1.16911	0.338704	0.848414	1.01991	0.896938	1.56479	0.0570535	0.440252
4	Ebi3	-1.05543	-1.64978	-1.47265	-0.183809	0.725527	0.932439	0.795397	0.11197	0.743429	1.50074	-0.312144	-0.135679
4	Adgre1	-1.68983	-1.41052	-1.55958	0.351931	0.594757	0.49716	0.50138	0.673615	1.09158	1.04686	-0.0325119	-0.0648444
4	Cd14	-1.35573	-1.29365	-1.0566	0.400272	1.94611	0.282476	0.361088	0.756994	0.654876	0.572422	-0.834772	-0.433482
4	Ticam2	-1.24682	-1.97977	-0.907258	-0.186682	0.809297	0.138554	0.790377	0.744934	1.11635	1.18472	-0.400546	-0.0631658
4	Csf1r	-1.21443	-1.13591	-1.15102	-0.878914	-0.680847	-0.140292	0.914975	1.14031	1.15953	1.41631	0.241833	0.328457
4	Gcnt1	-1.39983	-1.52145	-1.26723	0.63874	0.86267	1.2015	-0.22728	0.826081	0.931091	0.754364	-0.531655	-0.266997
4	Arhgap19	-1.30981	-1.14486	-1.64201	0.666687	-0.209387	0.238863	-0.106268	1.26828	1.36337	1.10399	-0.179752	-0.0491118
4	Cybrd1	-1.01685	-1.04558	-0.94502	-0.929951	-1.02886	0.0654543	0.460043	1.37075	1.51026	1.26329	0.290924	0.00553084
4	Plcb2	-1.48647	-1.00471	-1.55259	0.45619	0.296354	1.5424	0.481028	0.0608894	1.0072	1.04127	-0.359111	-0.482447
4	Capn3	-1.19772	-1.5363	-1.59297	-0.299742	-0.365578	0.716816	0.740753	0.800942	1.17224	1.10441	0.0840179	0.373134
4	Il1a	-1.69668	-1.52897	-1.23589	0.743398	1.48565	0.44215	0.617066	0.379764	0.508291	0.49276	-0.459506	0.251975
4	Cst7	-1.63385	-1.6201	-1.51419	0.496741	0.557636	0.679807	0.673277	0.691639	0.935195	0.743916	-0.134389	0.124319
4	Ctsz	-1.3294	-1.57388	-1.56843	0.734701	1.04055	1.0846	0.281232	0.456294	0.733361	0.707067	-0.358727	-0.207359
4	P2ry13	-1.04233	-1.4664	-1.75863	0.329958	0.801861	0.78474	0.608713	0.399224	0.968462	1.17077	-0.669419	-0.12694
4	Cd5l	-0.811036	-1.01537	-0.989393	0.258607	-0.0208282	-0.541322	-0.131317	0.419536	2.76783	-0.0412529	0.287512	-0.182965
4	Iqgap3	-1.36222	-1.42404	-1.43794	0.143218	-0.201149	0.277361	0.581547	1.25656	0.377958	1.50716	0.660249	-0.378715
4	Ctss	-1.61563	-1.49107	-1.55847	0.684292	0.892797	0.972032	0.421051	0.534319	0.658936	0.763777	-0.210909	-0.0511249
4	Olfml3	-1.63378	-1.52811	-1.14455	-0.28536	-0.183945	0.408768	0.906802	0.908233	1.10432	1.21435	-0.0151202	0.248388
4	Fam19a3	-1.02035	-1.66975	-1.2911	-0.103253	0.197224	0.0687888	-0.76731	0.415762	1.43092	0.64283	1.1708	0.925446
4	Adora3	-0.855126	-1.14542	-1.2434	-0.419287	0.139381	1.12336	0.23743	0.689488	0.150769	2.12384	-0.933213	0.132181
4	Csf3r	-1.54235	-1.50362	-1.46336	0.591989	1.18179	0.863163	0.47496	0.540696	0.753762	0.67066	-0.405686	-0.161998
4	Tlr12	-1.49017	-1.48631	-1.36897	0.588503	0.361895	1.20166	0.0920583	1.16591	0.228486	1.12466	-0.246143	-0.171578
4	Laptm5	-1.55938	-1.50148	-1.40049	0.561444	0.954956	1.17693	0.321164	0.536017	0.621372	0.883311	-0.356351	-0.237486
4	C1qb	-1.58368	-1.61931	-1.52335	0.14111	0.508451	0.749062	0.593306	0.710984	0.920349	0.994351	-0.0180908	0.126811
4	C1qc	-1.54261	-1.58327	-1.51033	0.0430097	0.462858	0.713917	0.598253	0.778548	0.993265	1.05654	-0.146155	0.135971
4	C1qa	-1.51907	-1.58576	-1.57402	0.169582	0.306947	0.662209	0.657097	0.735722	1.03725	1.03486	-0.0519542	0.127138
4	Spp1	-1.79883	-1.40893	-0.573798	0.279588	0.0327839	0.118524	0.523422	1.17545	1.79323	0.514833	-0.377432	-0.278845
4	Tmem119	-1.57423	-1.37729	-1.4723	0.297585	0.265299	1.31663	0.470195	0.323698	0.785573	1.25351	-0.0778718	-0.210809
4	Selplg	-1.46903	-1.39967	-1.4162	0.465684	0.813103	1.53671	0.138955	0.358928	0.510399	1.03188	-0.258022	-0.312731
4	Hvcn1	-1.4506	-1.14778	-1.79383	0.372044	1.04993	0.605941	0.625375	0.115627	1.01141	1.07302	-0.414262	-0.0468691
4	Gusb	-1.31325	-1.41199	-1.43206	-0.0678537	-0.12445	0.246687	0.464263	0.737574	1.70249	1.21758	0.0584408	-0.077444
4	Pon3	-1.59084	-1.23224	-1.14028	-0.0235946	-0.535996	-0.143254	0.551166	1.18571	1.42181	1.25654	0.108024	0.142948
4	Plxna4os1	-1.26356	-1.34914	-1.37964	-0.0178412	0.816926	0.855916	0.94164	0.952102	1.381	-0.00988915	-0.736679	-0.190843
4	Tbxas1	-1.2957	-1.29932	-1.57882	-0.255481	-0.124207	0.913089	0.498577	0.620805	1.21574	1.40269	-0.314726	0.21736
4	Tmem176b	-1.30883	-1.5781	-1.27789	0.598517	0.329749	1.82959	0.315497	0.708258	0.48131	0.55134	-0.352276	-0.297179
4	Tmem176a	-1.37281	-1.42727	-1.48121	0.058061	0.148033	1.57144	0.644455	0.760312	0.742346	0.849148	-0.208816	-0.283691
4	Gpnmb	-1.54567	-1.55559	-1.55241	0.167526	0.40933	0.433179	0.58809	0.901281	1.30551	0.707244	-0.0412378	0.182755
4	Hpgds	-1.14036	-0.901927	-1.15763	-1.01705	-0.0689545	-0.330782	0.850458	1.13833	1.73867	1.14942	-0.116332	-0.143842
4	Lag3	-1.52452	-1.4697	-1.5446	-0.163231	0.153492	0.320709	0.832008	0.955632	1.08461	1.07256	0.0931744	0.189858
4	Lpar5	-1.77363	-1.11634	-1.29915	-0.529722	0.269919	-0.0779022	0.611729	1.3213	0.823272	0.908579	-0.100963	0.962901
4	Cd9	-1.65042	-1.41036	-1.17324	0.583845	1.05896	1.0147	0.454668	0.697165	0.813366	0.665154	-0.709391	-0.344449
4	Clec7a	-1.55122	-1.51692	-1.40031	0.0556794	0.647316	-0.113916	0.84338	0.940313	1.21088	0.896948	-0.12945	0.117295
4	Lilra5	-1.10402	-1.43329	-0.670478	-0.544437	-0.640616	-0.468646	1.60408	0.612926	1.28518	1.32	0.0796534	-0.0403558
4	Kcnk6	-1.15519	-1.74003	-1.58505	0.581168	0.156423	0.727241	0.0618349	0.770492	1.11181	1.17479	0.0355946	-0.139075
4	Tyrobp	-1.63285	-1.50948	-1.4852	0.481529	0.888124	0.530642	0.607083	0.794199	0.994963	0.679827	-0.306617	-0.0422132
4	Cd22	-1.27042	-1.31274	-1.26202	-0.408838	-0.0602857	-0.199074	1.01972	1.22688	1.6119	0.821129	-0.202075	0.0358168
4	Cebpa	-1.64429	-1.34114	-1.63399	0.748442	0.983808	0.6588	0.317635	0.687252	0.821072	0.737731	-0.262061	-0.0732535
4	Siglecf	-0.938673	-1.39233	-1.1972	-0.869865	-0.0903198	-0.460093	0.860807	1.05949	1.31293	1.44377	-0.0401657	0.311647
4	Cd33	-1.23438	-0.765709	-1.13806	-1.31859	-0.238696	-0.28598	0.842827	1.1967	1.16112	1.41297	-0.101223	0.469036
4	Cd37	-1.60621	-1.4236	-1.4868	0.340818	0.508681	0.979921	0.526806	0.759029	0.861322	1.04795	-0.365731	-0.142175
4	P4ha3	-1.62269	-1.37377	-0.958166	0.440688	1.39222	0.715013	0.264925	0.498209	1.16574	0.699922	-0.567378	-0.654716
4	P2ry6	-1.47017	-1.43826	-1.55796	0.483092	1.16568	1.0181	0.633402	0.525571	0.40233	0.818301	-0.425848	-0.154238
4	Itgam	-1.69577	-1.5242	-1.52588	0.377956	0.956884	0.666822	0.405638	0.653976	0.736605	0.912639	0.0441056	-0.00877774
4	Ctsd	-1.1761	-1.15464	-1.1651	-0.74407	-0.585768	-0.194	0.968768	1.19975	1.58624	1.0302	0.0508908	0.183829
4	Hpgd	-1.61427	-1.19775	-1.21204	0.952865	0.581687	0.379758	0.599447	1.00482	1.36466	0.119806	-0.922563	-0.0564089
4	Dnase2a	-1.41549	-1.75215	-1.26162	0.358467	1.09346	1.13484	0.239151	-0.0609782	1.16611	0.536981	-0.0994554	0.0606891
4	Lpcat2	-1.91886	-1.23682	-1.19936	0.074309	0.338623	0.75335	0.416843	0.883645	0.893033	1.33306	-0.363651	0.0258395
4	Mmp12	-1.19056	-0.985682	-1.18526	-0.64599	1.24469	-0.671631	0.393718	0.138419	2.08935	0.189718	0.214742	0.408488
4	St14	-1.70963	-1.08509	-1.30337	0.322539	0.496475	1.06654	0.420264	0.0242639	1.22894	1.31265	-0.346996	-0.42659
4	Bco2	-1.06662	-1.54303	-1.65114	0.968554	0.858998	0.871124	0.799039	0.263501	0.500356	0.945868	-0.571512	-0.375135
4	Hexa	-1.07132	-1.35006	-1.06287	-0.862771	-0.659902	-0.0387626	1.06645	1.21505	1.38866	1.0497	0.0590842	0.266745
4	Tgfbr2	-1.56209	-1.60065	-1.43494	0.395302	0.629555	1.08029	0.389438	0.659488	0.959309	0.800742	-0.260703	-0.0557437
4	Xlr	-1.03818	-1.39277	-1.48834	0.128882	1.45301	0.800567	0.127834	0.428446	1.35781	0.65091	-0.550566	-0.477604
4	F9	-0.711364	-1.01487	-1.75266	0.0497482	0.53192	0.917557	0.658526	0.149192	1.99827	0.344635	-0.661378	-0.509569
5	Ly96	-1.03874	-1.47044	-0.722636	0.801351	1.87009	1.55905	0.127116	0.0694843	0.0219156	-0.266351	-0.228289	-0.722549
5	Mcm3	-1.00987	-1.26895	-1.0194	1.63192	0.99982	1.40014	-0.493414	-0.375138	-0.0959172	0.9466	-0.64244	-0.073358
5	Ptpn18	-0.875555	-1.36334	-1.53989	1.07549	0.908377	1.29822	0.355274	0.306228	0.588654	0.774184	-0.805946	-0.721697
5	Stat1	-1.26672	-1.39869	-1.31776	1.42967	1.20655	1.30411	-0.177387	-0.106631	0.0653619	0.619745	-0.237491	-0.12076
5	Ikzf2	-0.969002	-1.37315	-0.431585	1.8665	1.15926	1.25837	0.354756	-0.494629	0.316592	-0.270295	-0.831966	-0.584851
5	Slc11a1	-1.49845	-1.25833	-1.32866	1.01105	1.40817	1.3224	0.0205521	0.312594	0.285184	0.449907	-0.424296	-0.300114
5	Sp100	-1.1535	-1.11007	-1.0031	1.54083	1.52481	1.36956	-0.321281	-0.300146	-0.153378	0.453151	-0.617478	-0.229387
5	Inpp5d	-1.39094	-1.3112	-1.49605	1.08062	1.24619	1.13115	0.0543733	0.0684194	0.634153	0.674857	-0.386356	-0.305215
5	Ugt1a7c	-1.18763	-1.26855	-1.55615	0.277343	1.30201	1.54151	-0.187243	-0.007152	0.429986	0.827191	-0.581355	0.410038
5	Glrp1	-0.928867	-1.00961	-1.28561	0.250242	1.84484	1.67219	-0.095323	0.140674	0.750575	-0.353823	-0.491352	-0.493935
5	Tmem37	-0.360028	-1.2861	-1.45649	1.0358	1.71967	1.34117	-0.040901	-0.513492	0.281947	0.45807	-0.678303	-0.501339
5	Ctse	-1.04226	-1.50388	-1.43874	0.753797	0.647616	1.56521	0.0654736	0.146764	0.824769	0.922362	-0.201394	-0.739718
5	Rab29	-1.08423	-1.36227	-0.813536	1.61429	1.21621	1.60731	-0.355751	-0.0487111	-0.0554054	0.136778	-0.674668	-0.180009
5	Btg2	-1.7516	0.446387	-1.09826	1.91869	0.67364	0.954957	-0.0222222	0.326731	0.322734	-0.784364	-0.781399	-0.205293
5	Chil1	-1.47773	-1.32446	-0.902302	1.43532	1.6035	0.803232	0.232375	0.33756	0.255463	0.122609	-0.801593	-0.283971
5	Mybph	-0.60731	-1.11466	-1.48546	0.964556	0.476151	2.01672	-0.21647	0.0584635	0.48818	0.798331	-0.486981	-0.891519
5	Kif14	-0.380135	-0.900486	-1.4742	1.41125	1.20078	0.740085	-0.598087	-0.339792	0.151019	1.56478	-0.685807	-0.689408
5	Ptprc	-1.28846	-1.22766	-1.26189	1.36836	1.374	1.35882	-0.0551224	-0.0859943	0.0748295	0.532996	-0.498889	-0.290985
5	Ncf2	-1.27663	-1.33029	-1.33194	1.25578	1.46532	0.859598	-0.0495138	0.162139	0.717408	0.516169	-0.674928	-0.313117
5	Soat1	-1.49223	-1.54681	-1.28267	1.24878	1.17629	1.05182	-0.0881891	0.0416787	0.563213	0.552027	-0.233326	0.00941922
5	Tor3a	-1.02164	-1.1416	-1.07843	1.54832	1.54341	1.44758	-0.275035	-0.201941	-0.195501	0.244874	-0.539943	-0.330091
5	Zbtb37	-1.01668	-0.989404	-0.973126	0.502241	2.06617	0.792447	0.637083	0.192878	-0.906432	0.725324	-1.04883	0.0183234
5	Prrx1	-0.918232	-1.5015	-0.852379	1.49857	1.61537	1.38803	-0.31841	-0.123235	-0.27089	0.104226	-0.31682	-0.304733
5	Ddr2	-0.799129	-1.1364	-1.48854	0.891434	1.51987	1.56666	-0.311046	-0.0261959	0.808749	-0.0342201	-0.335474	-0.655704
5	Fcgr2b	-1.59147	-1.37427	-1.37198	0.827573	1.14695	1.15302	0.224763	0.378842	0.871401	0.400879	-0.4569	-0.208797
5	Fcgr4	-1.17347	-1.13028	-1.09246	1.31288	1.53588	1.49876	-0.216046	-0.140981	0.130829	0.370726	-0.575562	-0.520274
5	Fcer1g	-1.35529	-1.41217	-1.31309	1.00085	1.43119	1.27521	0.0974228	0.123707	0.52406	0.398892	-0.465978	-0.304813
5	Arhgap30	-0.894478	-1.15687	-1.00123	1.65077	1.59786	1.21954	-0.403972	-0.281768	0.105297	0.344193	-0.703829	-0.475504
5	F11r	-1.28206	-1.51657	-1.14357	0.668003	1.22568	1.43368	-0.0759815	0.516506	0.590296	0.678349	-0.727011	-0.367319
5	Ly9	-1.41199	-1.39374	-1.35088	0.874307	1.09069	1.21461	0.235025	0.378282	0.800579	0.622279	-0.635005	-0.424162
5	Cd48	-1.15521	-1.35244	-1.4236	1.22111	1.2577	1.35057	-0.0214139	0.111712	0.451056	0.475239	-0.618962	-0.295759
5	Slamf9	-1.21812	-1.27893	-1.11127	1.23922	1.37455	1.58495	-0.0252842	-0.0812517	0.195635	0.330234	-0.653413	-0.35632
5	Aim2	-1.10091	-0.602177	-0.90127	1.40901	1.3251	1.31386	-0.0316103	-0.422554	0.853388	0.121509	-1.36541	-0.598925
5	Pyhin1	-1.01007	-0.974095	-1.01633	1.61449	1.62135	1.29731	-0.316586	-0.333271	-0.0692146	0.373152	-0.693586	-0.49315
5	AI607873	-1.1529	-1.19556	-1.05794	1.42257	1.71151	1.29155	-0.210911	-0.221353	0.0928209	0.142048	-0.554458	-0.267368
5	Ifi204	-1.20919	-1.20691	-1.1086	1.44361	1.56563	1.33087	-0.252315	-0.162224	0.129124	0.302102	-0.445133	-0.38697
5	Hmga2-ps1	-1.08091	-0.990403	-0.821323	0.496545	2.1285	1.02975	-0.426172	0.188024	0.987127	-0.33198	-1.00304	-0.176126
5	Hlx	-1.29336	-1.10789	-1.38522	1.00584	1.554	1.27452	-0.135423	-0.182156	0.774577	0.222648	-0.650289	-0.0772435
5	Cenpf	-1.88257	-0.836862	-0.545426	1.25154	0.7038	1.28849	-0.803693	0.207312	0.782579	0.87664	-0.769605	-0.272204
5	Batf3	-0.268437	-1.43389	-1.11731	1.42163	1.36275	0.778761	-0.820589	0.278692	1.10437	0.167647	-0.571971	-0.901663
5	Atf3	-0.978966	-0.949635	-1.00452	1.49492	1.87395	1.27203	-0.383384	-0.233164	0.0191498	-0.0647658	-0.605405	-0.440217
5	Traf5	-1.38136	-0.621885	-0.543618	1.4323	1.50601	1.09089	-0.108948	-0.119842	-0.104951	0.875715	-1.16539	-0.858926
5	Traf3ip3	-0.959779	-1.00581	-1.08743	1.39684	1.11698	1.52129	-0.315293	-0.14457	0.602235	0.503685	-1.20741	-0.420731
5	Rab32	-1.14678	-1.1363	-1.15126	1.50697	1.64678	1.27135	-0.220753	-0.165824	-0.00994083	0.205308	-0.524299	-0.275262
5	Abracl	-0.913621	-0.671596	-1.41679	1.64711	1.21084	1.148	0.294518	-0.810678	0.280414	0.634853	-0.697717	-0.705342
5	C920009B18Rik	-1.0175	-1.17102	-1.14052	1.82616	1.29672	1.17116	-0.426973	0.405486	0.070841	-0.0630673	-0.695283	-0.256009
5	Mical1	-1.52662	-0.417286	-0.686937	1.23512	1.54743	1.52776	-0.285775	-0.566513	0.0793407	0.503263	-0.943012	-0.466762
5	Lilrb4a	-0.995096	-1.03624	-1.02182	1.42272	1.76606	1.401	-0.18777	-0.261724	0.0356177	0.0426374	-0.587178	-0.578208
5	P4ha1	-1.29094	-1.2592	-1.17176	1.46323	1.60163	1.21765	0.189168	-0.0222128	-0.0800263	-0.173153	-0.256576	-0.217808
5	Cdk1	-1.08107	-1.39755	-1.05806	1.20295	1.01296	1.58263	-0.625126	-0.291952	0.0693496	1.07953	-0.167096	-0.326557
5	Gstt1	-1.17511	-1.01148	-1.07839	1.28469	1.071	1.92841	-0.00685015	-0.0502557	0.16854	0.174874	-0.612543	-0.692885
5	Itgb2	-1.48868	-1.341	-1.4092	1.1323	1.17866	1.27644	0.0356249	0.263262	0.323898	0.586517	-0.388398	-0.169422
5	Madcam1	-0.743037	-1.16907	-0.87383	0.714108	1.72525	1.86235	-0.474722	-0.403719	-0.12616	0.476293	-0.84312	-0.144344
5	Hmha1	-1.37901	-1.05676	-1.25401	1.43906	1.21253	1.29552	0.00976729	0.0462493	0.204886	0.561418	-0.891487	-0.188168
5	Elk3	-1.42907	-1.27437	-1.12734	1.15047	1.66209	1.1027	-0.0874487	-0.0824753	0.336922	0.51443	-0.576423	-0.189475
5	Glipr1	-0.710365	-1.10647	-1.02507	1.09358	1.83369	1.45594	-0.273302	-0.323939	0.0874858	0.455428	-0.888371	-0.598613
5	Rap1b	-0.936696	-1.12417	-1.01422	1.58176	1.73606	1.31793	-0.279875	-0.170085	-0.100093	-0.0550835	-0.494301	-0.461224
5	Stat6	-0.966513	-1.24169	-1.22249	1.36151	1.70655	1.2456	-0.285638	-0.352302	-0.0848995	0.480833	-0.497201	-0.143764
5	Cdk2	-0.569415	-1.13401	-1.03213	1.43935	1.17822	1.57552	-0.303618	0.181309	-0.170012	0.638933	-1.21244	-0.591704
5	Cd63	-1.29893	-1.26448	-1.0709	1.21124	1.54168	1.39259	0.0173501	0.104151	0.355407	0.122995	-0.639214	-0.471896
5	Ikzf1	-1.27015	-1.26795	-1.23033	1.61574	1.1649	1.0617	-0.00468797	0.0340414	0.225517	0.727435	-0.65351	-0.402708
5	Fignl1	-1.17058	-0.92327	-0.989575	1.21523	0.913627	1.53462	-0.344823	0.149087	-0.950201	1.13611	-0.848206	0.277971
5	Plek	-1.48196	-1.48382	-1.39951	1.17077	1.17176	0.891681	0.167007	0.330984	0.55017	0.67461	-0.426849	-0.164843
5	Vrk2	-1.21489	-1.26572	-0.8031	1.4427	1.37264	1.60305	0.132877	-0.0125887	-0.0712328	0.0108782	-0.648202	-0.546409
5	Lcp2	-1.12855	-1.21274	-1.08425	1.31638	1.52033	1.47352	-0.192122	-0.0952098	-0.00571629	0.486489	-0.557319	-0.520805
5	Dock2	-1.21808	-1.29825	-1.27957	1.53191	1.08784	1.21766	-0.235385	-0.0547992	0.154714	0.847912	-0.595132	-0.158824
5	Hmmr	-0.882281	-0.885871	-0.842422	1.48943	-0.529374	1.50867	-0.314958	-0.41358	0.395322	1.64977	-0.826269	-0.348441
5	Havcr2	-1.2759	-1.28197	-1.23234	1.09228	1.61032	1.16953	0.281523	-0.157432	0.287869	0.557755	-0.575912	-0.475721
5	Irgm1	-1.16062	-1.22199	-1.15429	1.47745	1.44485	1.4288	-0.221206	-0.223536	-0.110936	0.408385	-0.420117	-0.246782
5	Pdlim4	-1.21456	-1.1293	-1.15595	0.794497	1.91624	1.28913	-0.191738	-0.178496	0.321281	0.533967	-0.437447	-0.547642
5	Igtp	-1.07566	-1.09736	-1.01626	1.5411	1.44708	1.51659	-0.35664	-0.302944	-0.252547	0.43999	-0.471386	-0.371963
5	Irgm2	-1.15764	-1.11677	-1.02061	1.5373	1.40228	1.48365	-0.325148	-0.402835	-0.261326	0.514121	-0.441242	-0.211779
5	Nlrp3	-0.881882	-0.920976	-1.26139	1.49689	1.84763	1.16313	-0.286962	-0.311527	0.0987304	0.124944	-0.533161	-0.535424
5	Grap	-1.16224	-1.56468	-1.12313	1.34521	1.31752	1.07142	-0.281145	-0.124987	0.0311008	0.980082	-0.0570235	-0.432119
5	Pik3r5	-0.849684	-1.29654	-1.1189	1.50334	1.70829	1.23218	-0.423935	-0.242542	-0.00547467	0.28919	-0.467186	-0.328727
5	Aurkb	-0.496577	-0.843467	-1.00708	0.734797	0.787006	2.05183	-0.31894	-0.540407	-0.386077	1.43352	-0.880608	-0.534005
5	Cxcl16	-1.25	-1.39185	-1.16452	1.31676	1.51926	1.24349	-0.110868	-0.197283	0.156202	0.518815	-0.376014	-0.264002
5	Nlrp1a	-1.14981	-0.981211	-1.02605	1.5653	1.90513	0.977782	0.078046	-0.159523	-0.357291	-0.0157032	-0.17626	-0.660411
5	Nlrp1b	-1.20757	-1.05276	-1.19714	1.35965	1.41743	1.48496	-0.370743	-0.21452	0.309196	0.435045	-0.432274	-0.531269
5	Xaf1	-1.1405	-1.20878	-1.30544	1.39228	1.46613	1.41965	-0.1938	-0.157233	-0.056358	0.409676	-0.340509	-0.285116
5	Gsg2	-0.96655	-1.1516	-1.07419	1.85718	0.861994	0.986679	-0.866845	-0.71103	-0.061013	1.07617	0.0262795	0.0229249
5	Lgals9	-1.20773	-1.18631	-1.14013	1.43161	1.45532	1.46202	-0.199679	-0.166817	-0.0555682	0.383936	-0.456949	-0.319696
5	Adap2	-1.14376	-0.974692	-1.1178	1.48794	1.77665	1.25774	-0.578195	-0.317856	-0.0892293	0.1056	-0.241433	-0.164972
5	Ccl12	-1.29418	-1.35019	-1.2238	1.37637	1.25669	1.4306	-0.0877078	-0.072408	0.123718	0.47994	-0.422815	-0.216216
5	Ccl8	-1.1305	-0.695778	-1.12549	1.1894	1.23912	1.77194	0.043141	-0.249189	0.597804	0.0621189	-0.909184	-0.793388
5	Slfn5	-1.18915	-1.24591	-1.12007	1.5852	1.58193	1.13071	-0.204951	-0.110438	-0.0109287	0.351266	-0.463959	-0.303705
5	Slfn8	-1.17071	-1.15672	-1.11456	1.5836	1.49186	1.37019	-0.285468	-0.136523	-0.0764017	0.22484	-0.452418	-0.277698
5	Slfn2	-1.17456	-1.05075	-1.15344	1.49795	1.54399	1.4021	-0.203332	-0.185058	-0.0189618	0.276199	-0.510277	-0.423864
5	Ccl5	-1.29886	-1.28274	-1.19663	1.27512	1.5079	1.34475	-0.0456094	0.0322808	0.129518	0.381624	-0.462417	-0.38495
5	Ccl9	-1.32126	-1.51986	-1.38092	0.452136	2.00176	0.484001	0.27214	0.376673	0.198425	0.566319	-0.00462789	-0.124784
5	Ccl3	-1.26561	-1.33566	-1.33814	1.36146	1.43373	1.1342	-0.0518713	0.0906741	0.351444	0.416724	-0.433181	-0.363768
5	Ccl4	-0.998597	-1.10533	-1.08439	1.47024	1.83807	1.19554	-0.268542	-0.120629	0.0533472	0.0496764	-0.598083	-0.431299
5	Scpep1	-1.08546	-1.08396	-0.717999	1.13538	1.59696	1.7783	-0.509462	-0.150072	0.113721	0.145766	-0.431031	-0.792145
5	Trim25	-1.06809	-1.24651	-1.14421	1.62671	1.48697	1.31041	-0.292737	-0.12536	-0.10625	0.253342	-0.391018	-0.303261
5	Pctp	-1.39422	-1.84999	-0.667226	1.5896	0.543472	1.33041	-0.132621	0.171459	0.504352	0.281092	-0.457561	0.0812283
5	Eme1	-0.602557	-0.999755	-1.65477	1.47836	1.55631	0.953589	0.107515	-0.0490512	-0.463877	0.412133	0.22725	-0.965147
5	Abi3	-1.22494	-1.29962	-1.42981	1.33613	1.32775	1.12395	0.162599	-0.0212206	0.172811	0.718358	-0.491919	-0.374084
5	Gngt2	-1.22869	-1.28596	-1.00651	1.01825	1.67328	1.43688	0.0283243	0.0739249	0.196457	0.318118	-0.495833	-0.72824
5	Top2a	-1.06813	-1.29978	-0.983205	1.7249	0.746198	1.42357	-0.406988	-0.231581	0.145355	0.945807	-0.579485	-0.416665
5	Dhx58	-0.945007	-1.21408	-0.993212	1.5627	1.49091	1.49925	-0.332361	-0.277149	-0.129289	0.284979	-0.457086	-0.489663
5	Ifi35	-0.972173	-1.14023	-1.05092	1.58618	1.48968	1.48962	-0.330371	-0.270634	-0.151195	0.265775	-0.480859	-0.434868
5	Tmem106a	-0.955766	-1.07237	-0.959242	1.41572	1.65582	1.5628	-0.389415	-0.282073	-0.00483351	0.108091	-0.58001	-0.49872
5	Grn	-1.37344	-1.35568	-1.37705	1.16073	1.18229	1.3486	-0.00708762	0.197973	0.428906	0.550913	-0.417182	-0.33897
5	Kif18b	-1.19819	-0.43435	-1.18494	0.325985	1.46592	1.61019	-0.119983	-0.484897	-0.487798	1.33779	-0.916013	0.0862911
5	Milr1	-1.1958	-1.21732	-1.25594	1.15719	1.67161	1.2729	0.00803169	0.134863	0.115693	0.382767	-0.570791	-0.503201
5	Cd300a	-1.21182	-0.112914	-1.01658	0.860785	1.60009	1.55591	0.186951	0.381934	-0.302024	0.255698	-1.02793	-1.1701
5	Armc7	-1.07121	-0.787628	-1.70284	1.5668	1.21622	1.29887	-0.446106	-0.26045	-0.0422299	0.597189	-0.0889933	-0.279621
5	Ubald2	-0.73635	-0.817824	-1.32818	1.01023	1.67537	1.79819	-0.754636	0.0490002	-0.0772005	0.0565749	-0.43641	-0.438761
5	Syngr2	-1.01715	-1.21088	-0.989816	1.32432	1.54437	1.60623	-0.272618	-0.108773	-0.0600139	0.296908	-0.599466	-0.513112
5	Tk1	-1.41936	-0.847412	-0.802104	1.07448	0.454829	1.88847	-0.68749	-0.253678	0.0942129	1.33946	-0.454243	-0.387156
5	Lgals3bp	-1.41881	-1.46699	-1.39919	1.16328	1.17361	1.27063	0.0300193	0.119479	0.268334	0.615881	-0.211364	-0.14488
5	Rsad2	-1.13561	-1.14952	-1.11439	1.51417	1.58519	1.39549	-0.233335	-0.152026	-0.111701	0.136657	-0.455325	-0.279601
5	Pik3cg	-1.18678	-1.59965	-1.48822	1.04593	1.13189	1.09347	-0.0120775	0.221751	0.494799	0.81695	-0.534081	0.0160277
5	Pygl	-1.11598	-1.27358	-1.10373	1.82226	1.43717	0.899088	-0.0162147	-0.172301	0.474956	0.00638968	-0.427038	-0.53103
5	Npc2	-1.15044	-1.17582	-0.863764	1.35762	1.62456	1.45339	-0.204877	-0.0293885	0.125052	0.176126	-0.690801	-0.621656
5	Fos	-2.02145	0.12643	-1.36046	1.53684	1.22174	0.706735	-0.0333619	0.154737	0.300228	-0.734575	-0.0764218	0.179564
5	Gpr65	-1.01872	-1.02881	-1.08328	1.52164	1.47415	1.50223	-0.429905	-0.0541542	0.00575659	0.290319	-0.495576	-0.683652
5	Rin3	-1.06727	-0.76699	-1.18099	1.57005	1.74276	1.10224	-0.457401	-0.307199	-0.214758	0.566064	-0.448463	-0.538038
5	Asb2	-0.857088	-1.65315	-1.17629	0.847346	1.03304	1.95697	-0.20448	-0.254352	0.0187494	0.612281	-0.157599	-0.165418
5	Ifi27l2a	-1.29833	-1.41707	-1.27878	1.32741	1.29001	1.30636	-0.0345389	0.0636877	0.0719568	0.573998	-0.390463	-0.214242
5	Serpina3n	-1.41376	-1.36746	-1.32025	1.13877	1.25138	1.2564	0.154255	0.298492	0.56133	0.319445	-0.563828	-0.314763
5	Exoc3l4	-1.4525	-1.11934	-0.99492	1.58634	1.09477	1.36109	0.0183265	0.103706	-0.232015	0.660131	-0.676032	-0.349554
5	Aspg	-1.43055	-1.34993	-1.10294	1.39013	0.961233	1.28814	0.494353	0.304628	0.370322	0.268574	-0.861345	-0.332606
5	Pld4	-1.45262	-1.46494	-1.48487	0.807046	1.11253	1.21968	0.298572	0.401645	0.259361	0.834771	-0.323554	-0.207611
5	Hist1h4i	-0.501696	-1.48116	-1.28892	1.54933	1.39114	0.437248	-0.0933639	0.0210257	1.03052	0.422916	-0.816485	-0.67055
5	Hfe	-0.969611	-1.20176	-1.34686	1.7528	0.707283	1.27473	0.00219298	0.321829	0.0134271	0.773036	-0.768906	-0.558166
5	Hist1h1c	-0.985967	-1.8919	-1.01573	0.869853	1.59475	1.308	0.00110315	-0.347409	0.0995142	0.496063	0.038891	-0.167158
5	Tubb2b	-1.19235	-1.52361	-0.765264	1.21476	1.18588	1.86026	-0.135997	-0.21892	-0.233065	0.296879	-0.260588	-0.22798
5	S1pr3	-1.09621	-1.17691	-1.09927	1.22459	1.85205	1.17246	-0.243599	-0.098353	0.166553	0.415098	-0.622235	-0.494183
5	Syk	-1.34785	-1.33198	-1.20199	1.2268	1.86708	0.663975	0.0934495	-0.0633065	0.591108	0.0578044	-0.357876	-0.197221
5	Hk3	-1.06402	-1.14722	-1.1311	1.59213	1.49488	1.31839	-0.29305	-0.28478	0.0929313	0.370221	-0.507854	-0.440537
5	Tifab	-1.10582	-1.46791	-1.27914	1.12961	1.30098	1.19109	0.167662	0.150113	0.515567	0.679196	-0.629105	-0.652253
5	Zfp953	-1.49445	-0.53785	-0.628581	1.42396	1.64488	0.430366	-0.747103	-0.947087	0.797912	0.828809	-0.595015	-0.175845
5	Naip2	-1.10284	-1.18558	-1.06633	1.60741	1.64204	1.23067	-0.364963	-0.161138	-0.207921	0.221072	-0.368217	-0.244194
5	Naip5	-1.61294	-0.857904	-1.02625	1.61955	1.44504	1.04612	0.395644	-0.0999633	0.252626	-0.175601	-0.660781	-0.325544
5	Naip6	-1.23764	-0.916662	-0.612574	0.479286	1.33711	1.77325	-0.275666	-1.01841	1.1939	0.153253	-0.707319	-0.168532
5	Ccnb1	-1.3291	-1.04584	-0.675155	0.740449	1.46562	1.73515	-0.739845	-0.673036	-0.241267	0.918016	-0.255695	0.100711
5	Cd180	-1.45961	-1.49086	-1.37253	1.02088	1.22348	1.15268	0.0633439	0.197794	0.439478	0.709881	-0.379473	-0.105078
5	1700112E06Rik	-0.85623	-1.2266	-0.815872	1.53365	1.2003	0.573418	0.7721	-0.629479	-0.31709	1.27336	-1.00309	-0.504466
5	Wdfy4	-1.28071	-1.40091	-1.38336	1.05599	1.28012	0.973827	0.192842	-0.0857997	0.520987	1.02606	-0.514744	-0.384295
5	Cdkn3	-1.48329	-0.407869	-0.844899	1.95299	0.183196	1.23353	-0.936372	1.0018	0.0320344	0.289916	-0.332205	-0.688828
5	Lgals3	-1.07208	-1.16656	-1.10492	1.43249	1.67503	1.32553	-0.169306	-0.134237	0.0613118	0.194472	-0.628852	-0.412868
5	Slc7a7	-0.910176	-1.0332	-1.36235	1.27555	1.24573	1.55623	-0.455762	0.0712994	0.621238	0.348899	-0.731124	-0.626343
5	Irf9	-1.50604	-1.25194	-1.43076	1.30007	1.25245	1.17146	-0.00460348	0.0557878	0.186963	0.598534	-0.28782	-0.0840979
5	Phf11b	-0.99615	-1.03959	-1.04975	1.56269	1.52703	1.44724	-0.348755	-0.247068	-0.175441	0.368709	-0.693432	-0.355489
5	Phf11d	-1.01035	-1.10054	-1.04008	1.51682	1.51781	1.56041	-0.33358	-0.303038	-0.174694	0.212914	-0.494824	-0.350845
5	Spata13	-1.26562	-1.02931	-1.17039	1.55451	1.52846	1.24809	-0.350869	-0.166798	0.0128585	0.376873	-0.584763	-0.153038
5	Arl11	-0.956311	-1.36093	-1.12783	1.5201	1.74206	0.747664	0.0174141	0.311183	0.428963	-0.0847326	-0.655643	-0.581943
5	Esco2	-1.20133	-0.983487	-0.879498	1.76201	0.597711	1.35307	-0.626563	-0.28646	-0.139711	1.24085	-0.682398	-0.154195
5	Cdca2	-0.641056	-0.960717	-0.979589	0.533405	0.107161	2.32811	0.190947	-0.274965	0.0183698	1.23275	-0.503175	-1.05124
5	Lcp1	-1.26286	-1.34368	-1.12351	1.44815	1.36984	1.27316	-0.188359	-0.151957	-0.066737	0.67393	-0.43336	-0.194618
5	Lacc1	-1.02739	-0.978178	-1.15811	1.503	1.53396	1.50762	-0.131996	-0.391033	0.0869944	0.121633	-0.526755	-0.53975
5	Ccdc122	-0.982665	-0.664008	-1.25322	2.03684	1.48913	0.382289	0.250613	0.0603854	0.000169685	0.279936	-0.591658	-1.00781
5	Epsti1	-0.95323	-1.14932	-1.14256	1.57421	1.49321	1.36462	-0.278223	-0.209956	-0.15803	0.475016	-0.566938	-0.448803
5	Card6	-1.78029	-0.95684	-1.06958	1.54031	1.30008	1.04849	-0.280474	-0.169379	-0.25395	0.650492	-0.0966761	0.0678122
5	Ptger4	-1.78779	-1.12865	-0.703725	0.930942	1.63997	0.62733	-0.480391	0.135744	1.02993	0.607223	-0.552306	-0.318279
5	Fyb	-1.35903	-1.33988	-1.51933	1.16512	1.30174	1.10555	0.206885	0.228538	0.465619	0.457489	-0.354968	-0.357745
5	Osmr	-1.0658	-1.15298	-1.13964	1.42885	1.6527	1.41899	-0.207764	-0.131503	-0.0428845	0.103015	-0.4767	-0.386284
5	Angpt1	-1.50779	-1.12951	-0.781386	1.93474	0.551268	1.49247	-0.22128	-0.190554	0.370492	0.237765	-0.395587	-0.360641
5	Sla	-1.00726	-0.962114	-1.39026	1.5765	1.66263	0.915598	-0.657568	-0.249094	0.261464	0.507947	-0.358173	-0.299673
5	Ly6e	-0.980574	-1.06373	-1.03897	1.38647	1.43666	1.75103	-0.244397	-0.248325	-0.221266	0.259234	-0.498285	-0.537848
5	Myh9	-1.16966	-0.817	-1.10396	1.47517	1.78545	1.17648	-0.511586	-0.211235	-0.190074	0.474514	-0.548121	-0.359974
5	Csf2rb2	-1.02824	-1.25445	-1.1725	1.25029	1.88415	1.10055	-0.0800856	-0.167828	0.245976	0.201807	-0.654378	-0.325296
5	Csf2rb	-1.12082	-1.19013	-1.10728	1.30222	1.7936	1.12226	-0.209945	-0.189954	0.168845	0.474509	-0.681296	-0.362005
5	Rac2	-1.05388	-1.24173	-1.23205	1.39509	1.21747	1.34388	-0.21435	-0.144802	0.0379191	0.970625	-0.579564	-0.498602
5	Cyth4	-1.25703	-1.54305	-1.35648	1.1832	1.41188	1.02604	0.224758	0.104438	0.411118	0.48718	-0.496838	-0.195212
5	Sh3bp1	-0.73788	-1	-1.71402	1.09328	1.54191	1.09291	0.112991	-0.202017	-0.293941	1.01254	-0.74871	-0.157055
5	Apobec3	-1.16107	-1.13741	-1.0156	1.46074	1.43253	1.48785	-0.184236	-0.266677	-0.101923	0.518197	-0.587881	-0.444525
5	Nfam1	-1.20681	-1.67969	-1.06422	1.17105	1.52224	1.07324	-0.0550757	-0.103571	0.484994	0.519904	-0.40459	-0.257474
5	Tspo	-1.07641	-1.15857	-0.966109	1.56941	1.48923	1.45118	-0.309433	-0.203497	-0.0663541	0.310592	-0.523853	-0.516179
5	Parvg	-1.10205	-1.39503	-1.65287	1.27962	0.942679	1.00821	0.398567	0.214371	0.312159	0.911616	-0.532278	-0.385006
5	Irak4	-0.90921	-1.01586	-1.04569	2.00685	1.18815	1.03104	-0.0178924	-0.392078	0.126677	0.511003	-0.827726	-0.655255
5	Bin2	-1.34787	-1.33372	-1.61871	1.06076	0.879126	1.07682	0.181683	0.230804	0.440603	1.07816	-0.51623	-0.131433
5	Cela1	-1.15551	-1.12617	-0.648133	1.46515	1.79149	1.19167	-0.174391	-0.125288	0.0424613	0.212438	-0.633577	-0.840141
5	Espl1	-1.07114	-1.02428	-0.750061	0.73325	1.90071	1.55638	-0.0536898	0.104227	-0.573719	0.291191	-1.11381	0.000940263
5	Nckap1l	-1.3302	-1.45318	-1.44008	1.09537	1.23426	0.98325	0.118852	0.387761	0.58112	0.655761	-0.611301	-0.221614
5	Nlrc3	-0.875137	-1.04673	-0.569508	0.685313	1.06725	1.08445	0.678341	0.328062	0.443823	1.00793	-1.80073	-1.00307
5	Cebpd	-0.993568	-0.976053	-1.14341	1.42873	1.70886	1.4218	-0.20973	-0.117492	0.0312045	0.0403507	-0.611612	-0.579075
5	Sdf2l1	-1.84379	-1.45362	-0.853491	0.47211	1.46993	1.06103	0.727239	0.368191	0.362475	0.343829	-0.573684	-0.0802173
5	Rtp4	-1.37013	-1.28799	-1.2925	1.32972	1.36228	1.32662	-0.0989557	-0.0784788	0.0668077	0.518959	-0.294001	-0.182337
5	Nrros	-1.19802	-0.759093	-1.37896	1.32664	1.68296	1.03181	0.113524	0.318428	-0.136855	0.465319	-0.676662	-0.789078
5	Parp14	-1.19742	-1.19626	-1.14053	1.54169	1.42446	1.39826	-0.296501	-0.154778	-0.0794571	0.361822	-0.383412	-0.27789
5	Dtx3l	-1.08298	-1.09444	-1.1212	1.57347	1.52945	1.3933	-0.277668	-0.256114	-0.125576	0.301997	-0.501624	-0.338616
5	Parp9	-1.14617	-1.22111	-1.10125	1.53857	1.46222	1.38178	-0.290408	-0.176509	-0.043905	0.378649	-0.417087	-0.364781
5	Cd86	-1.30715	-1.22718	-1.19368	1.25984	1.49105	1.27933	0.02821	0.140636	0.0263783	0.566358	-0.479296	-0.584493
5	Hcls1	-1.28582	-1.19294	-1.21981	1.46495	1.39479	1.27188	-0.160366	-0.00923898	0.125933	0.499476	-0.586329	-0.302507
5	Samsn1	-1.27058	-1.3742	-1.31118	1.07127	1.57412	1.17694	0.0573719	0.197121	0.360779	0.42078	-0.524689	-0.377741
5	Ifnar2	-0.945129	-1.03146	-1.23447	0.843724	1.70263	1.83669	-0.119893	-0.156922	-0.0372476	0.104409	-0.380391	-0.581939
5	Il10rb	-0.884907	-1.32541	-1.26468	1.12807	1.72564	1.38949	-0.0195037	-0.0981632	0.171141	0.251158	-0.505329	-0.567493
5	Mrps6	-1.30003	-1.26795	-0.658701	1.09038	1.60375	1.58645	0.15172	-0.32419	0.151741	0.186916	-0.436587	-0.783502
5	Runx1	-1.36055	-1.34467	-0.882351	1.52628	1.59431	0.734818	-0.0251795	0.201983	0.399491	0.406518	-0.661083	-0.589569
5	Mx2	-1.12344	-1.04875	-1.00517	1.52457	1.63568	1.41534	-0.111838	-0.240996	-0.171742	0.117104	-0.595608	-0.39515
5	Tagap	-1.05707	-0.9143	-0.872235	1.41147	1.89518	1.26547	-0.449155	-0.407204	0.164537	0.132199	-0.635446	-0.533455
5	Rasal3	-1.28281	-1.41476	-1.43305	1.1632	1.08034	0.852644	0.251312	0.473792	0.314118	1.05129	-0.489981	-0.566095
5	Myo1f	-1.40704	-1.36085	-1.23317	1.45747	1.32718	1.00247	-0.0127581	0.132931	0.28857	0.573586	-0.510112	-0.258286
5	Tapbp	-1.04455	-1.06372	-1.01322	1.57658	1.4619	1.51003	-0.378089	-0.282802	-0.167544	0.363761	-0.508463	-0.453886
5	H2-K1	-1.23347	-1.27391	-1.28401	1.30872	1.37487	1.46082	-0.109555	-0.0220857	0.031756	0.450909	-0.403796	-0.300259
5	H2-DMb1	-1.03398	-0.832613	-1.14891	1.25989	1.35403	1.78511	-0.358267	-0.246513	0.000526569	0.474786	-0.860964	-0.393095
5	Tap1	-1.12405	-1.12145	-1.16311	1.47833	1.45116	1.44992	-0.304196	-0.196304	-0.109394	0.47601	-0.497875	-0.33903
5	Psmb8	-0.982624	-1.18106	-1.14389	1.53411	1.42502	1.4895	-0.272408	-0.254327	-0.159547	0.415308	-0.515544	-0.354533
5	Gpsm3	-1.07395	-1.281	-0.869291	1.53943	1.41744	1.2428	-0.154728	0.0274414	0.0844121	0.580629	-0.83613	-0.67705
5	C4b	-1.41525	-1.37605	-1.40979	1.16167	1.06464	1.38201	0.0636912	0.126122	0.337709	0.639225	-0.376033	-0.197948
5	C2	-0.98788	-0.919112	-1.08045	1.3537	1.36089	1.82976	-0.191199	-0.395242	-0.046767	0.267522	-0.554423	-0.636794
5	D17H6S56E-5	-1.19203	-1.06785	-1.41771	1.24695	1.14776	1.59426	-0.343705	-0.064191	0.0489331	0.785953	-0.367789	-0.370583
5	Clic1	-1.12784	-0.958418	-0.875859	1.46844	1.59098	1.49212	-0.367895	-0.437579	-0.0933199	0.412446	-0.636086	-0.466993
5	Aif1	-1.31997	-1.41705	-1.45603	1.14564	1.16393	1.25503	0.0741612	0.281823	0.285888	0.683434	-0.421766	-0.275087
5	H2-D1	-1.33452	-1.25115	-1.25629	1.22237	1.37868	1.46895	9.47562e-05	0.0575386	0.115514	0.40235	-0.504886	-0.298639
5	H2-Q4	-1.18469	-1.17116	-1.14365	1.44794	1.48018	1.43099	-0.186705	-0.144224	-0.119238	0.410205	-0.471951	-0.347697
5	Cchcr1	-0.76682	-0.88818	-1.26522	2.07262	0.489363	1.52618	-0.41485	-0.167294	0.112725	0.462328	-0.750048	-0.410802
5	Ppp1r18	-1.13924	-1.1329	-1.00098	1.29058	1.54995	1.43149	-0.341163	0.102273	0.191406	0.413919	-0.810509	-0.554837
5	H2-T23	-1.03712	-1.10706	-1.11471	1.5083	1.41023	1.5607	-0.284998	-0.202877	-0.179838	0.3932	-0.479958	-0.465855
5	Treml2	-1.15802	-1.22844	-1.12408	1.29097	1.56229	1.40945	-0.185422	-0.121264	0.169511	0.42005	-0.553373	-0.48167
5	Sgol1	-0.737086	-0.265581	-1.39753	1.19786	0.342623	1.80502	-0.293504	-0.714184	0.215892	1.33207	-0.968613	-0.516972
5	Uhrf1	-1.14801	-1.09345	-0.796066	1.50407	0.96997	1.86349	-0.122978	-0.286844	-0.329258	0.571762	-0.603926	-0.528767
5	Dennd1c	-0.961029	-1.25513	-0.908436	1.52185	1.48122	1.41719	-0.625819	-0.127442	-0.00499032	0.465088	-0.377558	-0.624954
5	C3	-1.21962	-1.2085	-1.17685	1.31795	1.42537	1.49265	-0.137259	-0.0305668	0.175223	0.344272	-0.587726	-0.394948
5	Vav1	-1.29606	-1.19245	-1.35906	1.44162	1.431	1.22286	-0.129972	0.00937268	0.182511	0.371719	-0.408361	-0.273174
5	Pdzph1	-0.984657	-1.03382	-1.12386	1.34749	1.02628	1.90331	-0.04291	-0.816527	-0.208081	0.344194	0.176442	-0.587862
5	Gm6548	-1.28702	-1.10933	-1.1312	1.55636	1.35341	1.49629	-0.108262	-0.174568	0.00616159	0.129098	-0.450429	-0.280504
5	Eif2ak2	-1.21623	-1.12088	-1.23865	1.58394	1.38562	1.38904	-0.274089	-0.152096	-0.0539554	0.297389	-0.333566	-0.26653
5	Sult6b1	-1.00026	-0.892596	-1.37732	1.43649	1.21057	1.34556	0.385995	-0.421909	0.465306	0.418491	-0.870736	-0.69958
5	Haao	-1.18586	-1.23635	-0.853218	1.69594	1.07542	1.47953	-0.397175	-0.249517	0.405255	0.361746	-0.546763	-0.54901
5	Zfp36l2	-1.53239	-0.855123	-1.087	1.36578	1.57771	1.27757	-0.393871	-0.229077	-0.121354	0.535554	-0.490865	-0.0469279
5	Tmem173	-1.11992	-1.23174	-1.42189	1.15568	1.32599	1.51314	-0.094888	-0.0355867	0.102149	0.649155	-0.536692	-0.305387
5	Prelid2	-1.37343	-1.15871	-0.826762	0.469519	1.60249	1.44039	-0.35345	1.18501	-0.167824	0.254378	-0.654471	-0.417138
5	Tnfaip8	-1.13519	-1.43047	-1.15489	1.57302	1.28046	1.27792	0.12356	-0.11264	0.134681	0.330416	-0.577145	-0.309729
5	Iigp1	-1.16571	-1.15428	-1.0877	1.52302	1.46559	1.4271	-0.268887	-0.233079	-0.167385	0.409315	-0.47292	-0.275067
5	Cd74	-1.01668	-1.00307	-1.06283	1.30741	1.36572	1.69536	-0.314055	-0.321325	-0.221483	0.700222	-0.526294	-0.60298
5	Nfatc1	-1.15867	-0.841739	-1.29256	1.61182	1.24523	1.43872	-0.161234	-0.588397	0.179953	0.477292	-0.535694	-0.374724
5	Unc93b1	-1.21953	-1.61206	-1.54321	0.874414	1.09294	1.21703	0.135471	0.379141	0.386346	0.783932	-0.395718	-0.0987625
5	Slc25a45	-1.27818	-0.864824	-1.31475	0.827469	1.37139	1.16336	0.744211	-0.0855788	0.215142	0.90246	-1.10177	-0.578931
5	Ccdc88b	-1.12959	-1.1638	-0.909068	1.59889	1.49326	1.32354	-0.288873	-0.170019	-0.14865	0.503077	-0.592833	-0.515932
5	Fermt3	-1.29608	-1.33435	-1.19392	1.28844	1.34546	1.43651	-0.106149	0.0438179	0.126987	0.481048	-0.45157	-0.340185
5	Slc15a3	-1.2378	-1.22907	-1.30809	1.28209	1.52076	1.25457	-0.0370838	0.0332732	0.180222	0.484762	-0.48878	-0.454842
5	Ms4a7	-1.0925	-1.16423	-0.88631	1.33509	1.52948	1.63147	-0.398828	-0.161378	0.207624	0.103976	-0.68082	-0.423577
5	Mpeg1	-1.54174	-1.43203	-1.56036	0.963929	1.02512	1.00056	0.270702	0.432169	0.630944	0.625391	-0.310268	-0.104411
5	Fam111a	-1.17814	-1.02153	-1.01083	1.58012	1.55129	1.30789	-0.151349	-0.305349	-0.101055	0.43703	-0.581747	-0.526333
5	Gna14	-1.209	-1.18046	-0.840093	1.20499	2.02233	1.03848	-0.559261	-0.283699	0.436957	0.0259666	-0.424628	-0.231591
5	Dock8	-1.42707	-1.46373	-1.11391	1.43121	1.1998	1.0012	-0.0873083	-0.0798959	0.491773	0.760285	-0.322304	-0.390035
5	Ch25h	-1.06625	-1.25759	-1.09755	1.46593	1.3992	1.47223	-0.19019	0.0169214	0.181397	0.22838	-0.668869	-0.483615
5	Ifit3	-1.21265	-1.32205	-1.25285	1.45926	1.38427	1.35734	-0.131744	-0.10494	-0.00210464	0.372368	-0.334321	-0.212579
5	Ifit3b	-1.20978	-1.40062	-1.18355	1.47865	1.37684	1.3361	-0.139649	-0.146872	0.00532186	0.371595	-0.308744	-0.179291
5	Ifit1	-1.36034	-1.38681	-1.29028	1.33592	1.37258	1.26053	-0.0814647	0.00407901	0.0630333	0.455172	-0.277487	-0.0949316
5	Kif11	-1.30619	-1.0721	-0.96584	0.999004	1.02989	1.36934	0.0986078	-0.0873272	-0.382841	1.48869	-0.911058	-0.260174
5	Hhex	-1.29576	-1.73516	-0.932126	0.999488	1.39911	0.93189	0.843949	0.114203	0.442481	0.15863	-0.810353	-0.11635
5	Cep55	-1.19322	-1.07152	-0.881465	1.42396	1.42093	1.57012	-0.204802	-0.593888	-0.265032	0.593456	-0.439188	-0.359349
5	Entpd1	-1.25646	-1.2171	-1.18834	0.855012	1.36137	1.74801	-0.186051	-0.0675884	0.184164	0.64159	-0.539105	-0.335497
5	Blnk	-1.04726	-1.43046	-1.30876	0.429247	2.27084	0.625332	0.289408	0.24905	0.244253	0.219877	-0.194106	-0.347429
5	Pik3ap1	-1.26485	-1.39748	-1.07484	1.49471	1.44549	1.15672	-0.203129	-0.101805	0.104109	0.546055	-0.455364	-0.249614
5	Vim	-1.08496	-0.992704	-0.976213	1.25851	1.71474	1.55195	-0.311917	-0.250453	-0.0220495	0.271397	-0.731983	-0.426316
5	Apbb1ip	-1.30966	-1.51038	-1.49606	0.912172	1.10302	0.916602	0.38441	0.175448	0.851726	0.775138	-0.558872	-0.243541
5	Pnpla7	-0.730003	-1.06635	-1.30676	1.3911	1.53031	1.4291	-0.0485462	-0.0224589	0.434487	-0.162536	-0.58974	-0.858598
5	Tor4a	-1.20959	-0.996366	-1.55957	1.28419	1.23357	1.35191	-0.174415	-0.261387	0.0644817	0.847489	-0.539032	-0.0412881
5	Agpat2	-1.14303	-0.109796	-1.64696	0.617153	1.45318	1.85839	0.0538453	-0.192579	0.264965	0.0576347	-0.901169	-0.311637
5	Gbgt1	-0.805363	-1.74021	-0.770176	0.779577	1.34181	1.59777	-0.844898	0.224566	-0.731057	0.459337	0.508627	-0.0199893
5	Prrx2	-1.14024	-1.40702	-1.19725	0.899678	1.06975	0.533741	1.66297	-0.452371	0.0178396	0.520394	-0.836002	0.328517
5	Ggta1	-1.1476	-1.18645	-1.44799	0.810452	1.19948	1.46823	-0.311073	0.498607	0.551577	0.668819	-0.88444	-0.219608
5	Nek6	-0.964924	-1.02776	-1.25702	1.27125	1.9652	1.17805	-0.308191	-0.16798	0.0732283	0.148658	-0.482111	-0.428397
5	Zeb2os	-0.855441	-1.13306	-1.38774	1.10324	1.90716	0.960406	-0.656018	-0.0360814	0.025849	0.453369	-0.725201	0.34352
5	Ifih1	-1.14629	-1.13051	-1.15268	1.61674	1.44575	1.38443	-0.225426	-0.250214	-0.0755324	0.262338	-0.415316	-0.313293
5	Nfe2l2	-1.22453	-0.964266	-1.25009	1.49371	1.57916	1.25435	-0.162182	-0.244914	0.255231	0.229257	-0.623212	-0.342501
5	Slc43a3	-0.924839	-1.21615	-1.20432	1.11957	1.64967	1.51729	-0.28829	-0.211147	0.262893	0.374246	-0.637882	-0.441036
5	Spi1	-1.11738	-1.43414	-1.23646	1.29614	1.56112	1.17325	-0.0483236	-0.0489725	0.298963	0.426499	-0.528162	-0.34253
5	Lmo2	-0.924483	-1.01257	-1.07927	1.76938	1.46679	1.05537	0.020205	0.006478	0.246941	0.144344	-0.994103	-0.699083
5	Casc5	-1.05193	-0.680326	-0.69981	1.5832	0.632197	1.00716	-0.430433	-0.865346	0.50993	1.59557	-0.799002	-0.801207
5	Spint1	-1.30908	-1.30401	-1.48299	0.784063	1.50689	1.15275	-0.00535256	0.371295	0.446006	0.686769	-0.476694	-0.36965
5	Snap23	-1.41405	-1.09546	-0.605402	1.20883	1.60357	1.56561	0.0459997	-0.0164683	0.288933	-0.388376	-0.569273	-0.623914
5	B2m	-1.28604	-1.36452	-1.33982	1.17063	1.33237	1.44263	0.0176586	0.0525644	0.131757	0.477592	-0.395758	-0.239064
5	Itpripl1	-1.46362	-0.820477	-1.20721	1.69817	0.634757	1.54535	-0.304927	0.105024	0.731313	-0.0446145	-0.559169	-0.31459
5	Bub1	-1.11808	-1.10993	-1.37316	0.770577	0.730086	2.02546	-0.383955	0.299092	0.32588	0.781673	-0.472011	-0.47563
5	Ckap2l	-0.798787	-1.39051	-1.18852	0.33033	1.22953	1.06898	-0.0663843	0.444853	-0.201562	1.7806	-0.371309	-0.837221
5	Siglec1	-1.14542	-1.29991	-1.26198	1.27	1.44165	1.39184	-0.302452	-0.136021	0.310252	0.514259	-0.37449	-0.407738
5	Rrbp1	-1.26838	-0.933631	-0.994245	1.47135	1.60179	1.4624	-0.221127	-0.098207	-0.25387	0.220993	-0.531243	-0.455831
5	Rin2	-1.25902	-0.688289	-1.14728	1.42202	2.06087	0.787509	-0.348607	-0.219912	0.382232	-0.0996097	-0.527143	-0.362769
5	Hck	-1.21617	-1.31451	-1.06115	1.44227	1.53638	1.34881	-0.151482	-0.201755	-0.0407983	0.308699	-0.457485	-0.1928
5	Mafb	-1.19608	-1.59376	-1.49401	1.13163	1.33628	0.864929	0.176694	0.243174	0.603895	0.56578	-0.363664	-0.274865
5	Ube2c	-0.980577	-1.20557	-1.01326	1.09958	0.563011	1.57512	-0.307579	-0.142852	-0.515016	1.67685	-0.572607	-0.177097
5	Zfp217	-1.10881	-0.784903	-1.10907	1.78322	1.22105	1.31464	-0.00282816	-0.38469	-0.165483	0.622306	-0.731046	-0.654388
5	Rbm38	-1.37927	-1.10786	-0.812043	1.31116	1.43587	1.17057	0.212221	-0.431371	-0.261551	1.02485	-0.450693	-0.711883
5	Zbp1	-1.05578	-1.14453	-1.07739	1.49847	1.48781	1.48173	-0.311988	-0.296374	-0.180545	0.42959	-0.494606	-0.336385
5	Mecom	-1.36883	-0.793996	-1.31134	0.522821	1.38443	1.66375	0.182174	0.706736	0.169614	-1.09733	-0.18861	0.130579
5	Gpr160	-1.38456	-1.22822	-0.940175	1.50926	1.60462	1.09716	0.0434151	-0.177598	0.340612	-0.059743	-0.682813	-0.121965
5	Ccna2	-0.87529	-0.887957	-1.32177	1.37267	0.807687	1.75302	-0.210571	-0.142964	-0.85136	1.00001	-0.536235	-0.107234
5	Tlr2	-1.33498	-1.34726	-1.33668	1.25619	1.45701	1.20228	-0.156237	0.0655573	0.231799	0.491643	-0.316553	-0.212769
5	Cks1b	-1.35053	-0.846858	-0.493229	1.51732	0.248941	1.81632	-0.396866	-0.566068	0.269012	1.05825	-0.412427	-0.843854
5	Il6ra	-0.995187	-0.84727	-1.29708	0.748189	2.17009	1.14143	-0.353178	-0.131033	0.120928	0.452479	-0.793362	-0.21601
5	Rab13	-0.688032	-1.12	-1.03618	1.57444	0.958992	1.69725	0.228726	-0.351874	0.263269	0.256604	-0.79627	-0.986916
5	S100a4	-1.09682	-1.01748	-0.715202	1.34028	1.70439	1.26094	-0.410619	-0.478591	-0.0165867	0.780889	-0.814072	-0.537133
5	S100a6	-1.04426	-1.1322	-1.09491	1.51885	1.44802	1.41587	-0.19843	-0.0357068	-0.0175877	0.411754	-0.664874	-0.606529
5	Tnfaip8l2	-1.35103	-1.26249	-1.46269	1.21474	1.36689	1.10529	0.394427	0.304366	0.326479	0.279223	-0.347707	-0.567497
5	Fcgr1	-1.32178	-1.21156	-1.24317	1.31093	1.54287	1.28846	-0.0667561	-0.0140551	0.177419	0.336204	-0.478026	-0.320534
5	Fam46c	-1.2276	-1.28947	-1.36672	1.40076	1.31255	0.942458	-0.199399	-0.0123015	0.725973	0.613707	-0.592542	-0.307421
5	Cd101	-1.09918	-0.760819	-1.24561	1.87763	0.639031	1.32453	-0.50521	-0.596476	0.905982	0.339827	-0.579365	-0.300338
5	Cttnbp2nl	-1.69501	-0.681276	-1.21654	1.06649	1.58888	1.28062	-0.0550686	-0.184453	0.607507	0.0636352	-0.679429	-0.0953652
5	Cd53	-1.14524	-1.21458	-1.12275	1.2255	1.5936	1.38467	0.0486645	-0.0691102	0.214537	0.35884	-0.648758	-0.625376
5	Frrs1	-0.876202	-1.24023	-1.46721	1.1079	1.63817	1.17349	0.399594	0.360048	0.046329	-0.0674116	-0.101324	-0.973159
5	Dpyd	-1.33618	-1.08251	-0.646733	1.96192	0.811551	1.2643	0.0621747	-0.0403441	0.563043	-0.0111632	-0.789236	-0.756822
5	Cnn3	-1.20664	-1.02351	-0.996977	1.39026	1.67772	1.44574	-0.268033	-0.223609	0.0361296	0.171942	-0.568678	-0.434348
5	Bdh2	-0.921533	-1.20212	-0.866199	0.599479	1.59021	1.56886	-1.06883	0.262155	0.174443	0.615196	0.21721	-0.968865
5	Dapp1	-1.1255	-1.31828	-0.642475	1.75157	1.48599	1.10379	0.186526	-0.395861	-0.325722	0.339258	-0.768743	-0.290553
5	Gbp5	-1.08112	-1.03902	-1.10846	1.54483	1.53708	1.45374	-0.295706	-0.293809	-0.196889	0.297327	-0.520761	-0.297206
5	Gbp7	-1.16864	-1.14118	-1.05349	1.60684	1.41297	1.43849	-0.271546	-0.1931	-0.207202	0.335569	-0.479593	-0.279106
5	Gbp3	-1.18338	-1.23193	-1.28589	1.44113	1.39161	1.40988	-0.143631	-0.115212	-0.0612663	0.421759	-0.37128	-0.271778
5	Gbp2	-1.10868	-1.20566	-1.1372	1.45748	1.50698	1.44143	-0.220784	-0.209542	-0.101864	0.364371	-0.44762	-0.338913
5	Ifi44	-1.22253	-1.25724	-1.21441	1.44782	1.40069	1.42276	-0.175826	-0.133734	-0.0218267	0.363002	-0.32977	-0.278935
5	Lyn	-1.2716	-1.04575	-1.3966	1.30353	1.515	1.24355	-0.120677	-0.0104904	0.344309	0.407949	-0.60461	-0.364615
5	Rps20	-1.16702	-0.95936	-0.926209	1.33123	1.31833	1.76515	-0.147063	-0.0209701	0.0193305	0.287653	-0.78321	-0.717855
5	Ddx58	-1.16262	-1.2033	-1.21206	1.5549	1.41842	1.39237	-0.193908	-0.168515	-0.0730049	0.285199	-0.37843	-0.259052
5	B4galt1	-1.06235	-1.01327	-1.21044	1.00373	1.69201	1.5189	0.13929	0.158835	-0.132622	0.314269	-0.861351	-0.546989
5	Cd72	-1.17275	-1.33187	-1.35228	1.35955	1.27198	1.39022	0.0598136	0.0686924	0.311057	0.312485	-0.454246	-0.462657
5	Tln1	-1.07684	-1.14967	-0.902853	1.70153	1.52789	1.24036	-0.359021	-0.229719	-0.067382	0.400698	-0.543601	-0.541388
5	Melk	-0.408368	-0.934145	-1.36369	1.10905	1.64844	1.36799	-0.562515	-0.679918	-0.17446	0.965237	-0.675168	-0.292454
5	Trim14	-1.0803	-1.17337	-1.14144	1.641	1.34897	1.41628	-0.230402	-0.289236	-0.0502943	0.380219	-0.493228	-0.328194
5	AI427809	-1.26661	-0.798313	-0.665066	0.475613	1.49582	1.3265	-0.434417	0.189621	0.787842	0.968932	-1.30974	-0.770175
5	Akna	-1.10829	-0.930325	-1.26676	1.66044	1.30173	1.22757	-0.614267	0.0416666	-0.104873	0.680562	-0.662819	-0.22463
5	Tlr4	-0.903913	-0.886491	-1.18742	1.29885	1.65753	1.53987	-0.45361	-0.0678088	0.0903235	0.237887	-0.781557	-0.543662
5	Rad54l	-0.618111	-0.662721	-1.0362	0.483624	1.79816	1.6988	0.0336203	-0.433254	-0.597131	0.847229	-0.343164	-1.17085
5	Kif2c	-1.26002	-1.17609	-1.04688	1.08972	1.08773	1.35091	0.166685	-0.0677966	0.154107	1.2224	-0.88457	-0.636199
5	Sdc3	-1.19115	-1.08168	-0.913852	1.62081	1.202	1.61833	-0.437638	-0.304291	-0.142125	0.454544	-0.28215	-0.542812
5	Wasf2	-1.00365	-0.979222	-1.2287	1.2429	1.66596	1.54897	-0.469032	-0.244154	-0.389797	0.424657	-0.409283	-0.158647
5	Cd52	-1.39738	-1.58986	-1.4043	0.96436	1.17973	1.18591	0.265871	0.278013	0.312216	0.663533	-0.349095	-0.108998
5	Cnr2	-1.40129	-0.815508	-1.58133	0.225973	1.47048	1.52217	-0.12504	0.15958	0.999271	0.23348	-0.413532	-0.274258
5	Id3	-1.16684	-0.871169	-0.821783	1.1699	1.5776	1.73718	0.130385	-0.133759	-0.0931045	0.0704498	-0.765854	-0.832997
5	Fblim1	-0.967357	-1.06771	-1.26784	0.68766	2.00925	1.26421	0.0750771	-0.160479	0.618055	0.0610651	-0.688557	-0.563378
5	Tnfrsf1b	-1.08137	-1.04229	-1.25437	1.27613	1.83657	1.28586	-0.246814	-0.105233	-0.0779594	0.260229	-0.36128	-0.489456
5	Isg15	-1.18154	-1.32802	-1.17255	1.47882	1.40136	1.36783	-0.183163	-0.124025	-0.0375769	0.424105	-0.374622	-0.270615
5	Gsap	-1.12461	-1.22215	-1.23354	1.4371	1.4863	1.01451	0.498154	-0.244748	0.19566	0.425923	-0.87028	-0.362311
5	Tyms	-1.07771	-1.33102	-1.04158	1.28209	-0.344873	1.64601	0.0811475	-0.124469	-0.0296836	1.52012	-0.226552	-0.353472
5	Sh3bp2	-1.10088	-0.860288	-1.07609	1.46235	1.63974	1.45718	-0.347776	-0.10158	0.0635482	0.0981969	-0.74485	-0.489558
5	Slc2a9	-1.14467	-1.06845	-1.20121	1.20525	1.54654	1.41128	0.053115	-0.769083	0.0164633	0.649067	-0.417711	-0.280596
5	Tlr1	-1.19186	-1.12293	-1.14169	1.23871	1.59172	1.33978	0.0857615	-0.25441	0.207081	0.459565	-0.820048	-0.391673
5	Rhoh	-1.08013	-1.30411	-1.2019	1.51369	1.5662	1.07109	-0.0793875	-0.0790831	-0.114767	0.565659	-0.632874	-0.224387
5	Rbm47	-0.846981	-1.1971	-1.02281	2.12963	1.1333	1.01281	0.157694	-0.474185	0.139051	0.12259	-0.640238	-0.513764
5	Shisa3	-0.726408	-0.317777	-0.865353	0.925492	1.3347	0.542026	0.682255	-0.862192	1.79474	-0.689264	-1.16678	-0.651442
5	Tec	-1.19653	-0.943109	-0.987362	1.34743	1.93604	1.21769	-0.368895	-0.205807	0.0793675	0.0526616	-0.599946	-0.331547
5	Rest	-1.35237	-0.645852	-0.869701	1.07113	1.96568	0.782996	-1.16399	0.596644	0.196725	0.078782	-0.777054	0.117014
5	Cxcl10	-1.30598	-1.27802	-1.27554	1.37651	1.49803	1.27847	-0.0910315	-0.0673049	0.0483782	0.331011	-0.299737	-0.214791
5	Cxcl13	-1.20401	-1.24543	-1.19599	0.999048	1.51519	1.53497	-0.30171	-0.0969446	0.0184322	0.730401	-0.363842	-0.390111
5	Anxa3	-1.22915	-1.14063	-1.57425	1.16767	1.38472	1.34887	-0.0498553	0.106962	0.595198	-0.0408303	-0.481785	-0.0869183
5	Antxr2	-1.22013	-1.25106	-1.18506	0.985901	1.40471	1.7089	-0.522944	-0.354081	0.431031	0.133623	-0.245936	0.115049
5	Hpse	-1.11889	-1.19531	-1.27892	1.49019	1.3885	1.09252	0.0207474	0.0233026	0.527938	0.390894	-0.600161	-0.740815
5	Gbp6	-1.1336	-1.1083	-1.03334	1.58082	1.44878	1.463	-0.378358	-0.218788	-0.128817	0.346245	-0.45173	-0.385911
5	Cryba4	-1.25544	-1.26763	-1.00431	0.245027	0.719736	2.19564	0.59369	-0.253241	0.312495	0.589143	-0.150137	-0.724965
5	Cmklr1	-1.07437	-1.22843	-1.25943	1.18496	1.61848	1.29966	-0.364666	0.0797247	-0.0244517	0.683366	-0.536191	-0.37864
5	Oasl2	-1.34512	-1.44418	-1.44798	1.24715	1.20355	1.24756	0.0136718	0.0562447	0.166016	0.60367	-0.21177	-0.0888117
5	Oasl1	-1.02024	-1.14475	-1.07403	1.52323	1.62861	1.39026	-0.315038	-0.26142	-0.127862	0.233203	-0.467542	-0.364419
5	Oas2	-1.14921	-1.1551	-1.18853	1.50415	1.4035	1.50589	-0.0590612	-0.10885	0.0178454	0.10712	-0.539183	-0.338561
5	Oas3	-1.02813	-1.02345	-1.07183	1.52326	1.52195	1.43519	-0.308153	-0.18745	-0.0895325	0.424681	-0.687623	-0.508913
5	Oas1b	-1.1265	-1.17281	-1.11755	1.45248	1.5073	1.49591	-0.294295	-0.0718782	0.0208044	0.150745	-0.51144	-0.332768
5	Oas1a	-1.04769	-1.13035	-1.06156	1.54729	1.47949	1.49714	-0.264661	-0.235214	-0.086971	0.26839	-0.513862	-0.452003
5	Kntc1	-0.774419	-0.97474	-0.734622	0.870583	1.05105	1.44883	-0.300124	-0.87055	-0.161298	1.78319	-0.666685	-0.671226
5	Hcar2	-1.26875	-1.31044	-1.33073	0.92087	1.57764	1.2266	-0.00211182	0.214585	0.426225	0.557167	-0.429978	-0.581078
5	Ncf1	-1.34213	-1.44981	-1.55974	1.05631	1.06792	1.24882	0.134415	0.099432	0.490813	0.676394	-0.338787	-0.083635
5	Lat2	-1.4566	-1.30991	-1.20175	1.13704	1.33306	1.23601	0.124889	0.195202	0.457983	0.507633	-0.706274	-0.317273
5	Pilra	-0.777282	-1.14373	-1.33857	0.959064	1.71103	1.69156	-0.0578445	-0.150474	0.0669325	0.0318871	-0.673853	-0.318706
5	Arpc1b	-1.09672	-1.20417	-0.985824	1.43347	1.6591	1.34226	-0.142298	-0.0811417	-0.0349632	0.257858	-0.65505	-0.492522
5	Alox5ap	-1.19114	-0.827428	-0.955675	1.52296	1.77338	1.20647	-0.41463	-0.215392	-0.26168	0.441229	-0.519388	-0.558703
5	Samd9l	-1.15777	-1.16604	-1.17092	1.53044	1.46651	1.43035	-0.194584	-0.170639	-0.0661676	0.224373	-0.413733	-0.311822
5	Peg10	-1.174	-1.31355	-0.681233	1.42468	1.94214	1.05339	-0.517512	-0.368678	-0.0653027	0.0465029	-0.0137911	-0.332654
5	Irf5	-1.15421	-1.03628	-0.996336	1.47428	1.77339	1.33147	-0.253181	-0.272657	-0.0742921	0.0552864	-0.467809	-0.379669
5	Parp12	-1.09448	-1.07759	-1.19728	1.59172	1.43648	1.44031	-0.347499	-0.245244	-0.135338	0.307379	-0.416826	-0.26162
5	Clec5a	-1.15977	-1.31431	-1.05021	1.32875	1.71624	1.26018	-0.235069	0.0449051	0.0813908	0.227534	-0.500467	-0.399174
5	Skap2	-1.11263	-1.35162	-0.956689	1.6333	1.43154	1.35817	-0.321637	-0.121614	0.100717	0.12317	-0.456432	-0.326274
5	Herc6	-1.01753	-1.12561	-1.02129	1.60385	1.49035	1.48183	-0.355842	-0.277104	-0.153705	0.233562	-0.516396	-0.34211
5	Vamp8	-1.24429	-1.24762	-0.926756	1.26176	1.45535	1.57271	-0.34728	0.0988987	0.181608	0.279295	-0.652079	-0.431591
5	Capg	-1.1259	-1.2128	-1.13733	1.35807	1.6286	1.35948	-0.0556338	-0.125977	0.179416	0.1721	-0.54693	-0.493104
5	Hk2	-1.52867	-0.989409	-1.34045	1.44886	1.61425	0.764269	0.0682609	-0.0667147	0.315002	0.440882	-0.489346	-0.236938
5	Dok1	-0.824262	-1.0968	-1.06093	1.25038	2.02721	1.19666	0.125233	-0.550677	-0.155674	0.0700008	-0.660353	-0.320777
5	Mob1a	-1.04936	-1.00442	-1.37759	1.48813	1.52381	1.16275	-0.534628	-0.0326267	0.187288	0.566421	-0.58455	-0.345224
5	Arhgap25	-1.30031	-1.03443	-1.73178	1.43779	1.28095	1.01677	-0.117298	0.0581211	0.318371	0.525809	-0.218715	-0.235285
5	Edem1	-1.11677	-0.867989	-0.930778	1.55682	1.5183	1.35071	-0.244561	0.060295	0.0995829	0.255597	-0.958495	-0.72271
5	Hnrnpf	-0.903678	-0.914034	-1.02278	1.57116	1.44935	1.38516	-0.495976	-0.244174	0.0477112	0.397868	-1.15519	-0.115423
5	Usp18	-1.26953	-1.18941	-1.27113	1.50152	1.38318	1.35362	-0.171028	-0.153426	-0.0210973	0.380328	-0.350507	-0.19252
5	A2m	-1.67646	-1.00221	-1.1782	1.12937	1.09505	1.43924	-0.20294	0.0373763	0.861063	0.317103	-0.533459	-0.285932
5	Apobec1	-0.982255	-1.17518	-1.01575	1.39647	1.66455	1.46061	-0.102295	-0.236865	-0.0455867	0.147868	-0.728751	-0.382806
5	C3ar1	-1.47283	-1.2599	-1.33781	1.05048	1.44997	1.21655	0.158284	0.0907003	0.56486	0.288936	-0.53472	-0.214515
5	Clec4a2	-0.887085	-1.17794	-1.05853	1.20346	2.20064	0.802989	0.0327949	0.195035	-0.283466	0.0600567	-0.708636	-0.379309
5	Ptpn6	-1.22069	-1.3977	-1.31303	1.35125	1.25271	1.27094	-0.0443705	0.0840684	0.256289	0.616657	-0.442591	-0.413526
5	Cdca3	-1.35702	-1.00072	-1.0182	0.78862	0.751509	1.94541	-0.262413	0.147414	-0.230529	1.22704	-0.430399	-0.560711
5	Ltbr	-1.08894	-0.976212	-0.990577	1.37911	1.64348	1.5073	-0.265966	-0.279068	0.135093	0.197019	-0.67525	-0.585998
5	Tnfrsf1a	-1.19349	-1.15544	-1.038	1.29211	1.79103	1.33711	-0.284945	-0.151268	0.0254094	0.208668	-0.461552	-0.369631
5	Arhgdib	-1.11047	-1.34556	-1.20202	1.25184	1.52891	1.24655	-0.190204	-0.131332	0.140393	0.733361	-0.554008	-0.367446
5	Dera	-1.03416	-1.39457	-0.552226	1.19945	1.78314	1.4867	-0.53867	-0.194074	-0.252372	0.332707	-0.435051	-0.400872
5	Lrmp	-1.30115	-1.02586	-1.32726	1.34741	0.908321	1.30278	0.11386	-0.281606	0.587448	0.914736	-0.380693	-0.857994
5	Lair1	-1.60849	-1.25914	-1.21264	0.962154	1.13927	1.40721	0.0592023	0.203404	0.509698	0.670047	-0.535857	-0.334852
5	C5ar2	0.410584	-1.56712	-1.23126	1.70329	0.68457	0.619642	0.346233	0.601675	0.584829	-0.860936	-1.24017	-0.0513361
5	C5ar1	-1.12922	-0.934219	-1.12213	1.24876	1.79187	1.40408	-0.379911	0.0430036	0.221268	-0.0499864	-0.379763	-0.713749
5	Slc1a5	-0.712275	-1.20517	-0.971259	0.964822	1.50417	1.7966	-0.550725	-0.502231	0.26432	0.491028	-0.876367	-0.202913
5	Vasp	-1.02	-1.09299	-0.914702	1.70105	1.52987	1.26752	-0.496817	-0.249206	-0.0907368	0.433583	-0.61314	-0.454435
5	Bcl3	-1.00773	-1.02094	-0.977471	1.63722	1.69078	1.26385	-0.209112	-0.091463	-0.205013	0.107092	-0.734699	-0.452514
5	Tgfb1	-1.59251	-1.312	-1.45632	0.768654	1.31738	1.12437	0.0986662	0.251734	0.5663	0.636495	-0.476291	0.0735134
5	Axl	-1.30865	-1.30611	-1.28793	1.29567	1.26756	1.35315	-0.0779639	0.0360702	0.171751	0.651785	-0.516534	-0.278798
5	Gmfg	-1.13694	-1.23601	-1.1852	1.41499	1.36815	1.2594	0.333785	-0.486178	-0.185233	0.550445	-0.788322	0.0911127
5	Rinl	-1.16131	-1.15993	-0.5333	1.42496	1.4205	1.45727	-0.294763	-0.0959665	-0.170812	0.672388	-0.610904	-0.948129
5	Hcst	-0.963826	-1.02198	-1.1229	1.41849	1.35451	0.346487	0.537928	-0.78326	0.59327	1.06024	-0.254944	-1.16401
5	Ftl1	-1.13784	-1.30921	-1.22587	0.90243	1.70545	1.26923	0.0131334	0.286909	0.3749	0.377149	-0.617202	-0.639089
5	Lrrk1	-1.00108	-1.03132	-1.37118	1.51871	1.38624	1.38825	-0.0893409	-0.146952	0.0381079	0.452338	-0.638815	-0.504967
5	Anpep	-0.698972	-1.24219	-0.871713	1.45447	1.15584	1.83802	-0.071497	-0.629526	0.514312	-0.454784	-0.419367	-0.574592
5	Fes	-1.28398	-1.05607	-0.999129	1.24764	1.76449	1.33187	-0.0686935	-0.0643714	-0.0270588	0.320991	-0.613467	-0.552232
5	Ctsc	-1.40556	-1.27947	-1.24205	1.09762	1.44608	1.35287	3.33352e-05	0.0277989	0.231216	0.579922	-0.428246	-0.380211
5	E230029C05Rik	-0.993054	-1.09069	-1.36684	1.11566	1.75834	1.38994	0.0825694	-0.286663	-0.209764	0.444977	-0.419991	-0.424486
5	Ucp2	-0.739133	-1.16525	-0.971971	1.27625	1.79118	1.46788	-0.352828	-0.210851	-0.0905597	0.318026	-0.717029	-0.605726
5	Trim21	-1.08189	-1.06393	-1.11335	1.60937	1.47274	1.42807	-0.279343	-0.29251	-0.133249	0.29548	-0.556705	-0.284675
5	Trim34a	-1.09217	-1.20109	-1.03174	1.53012	1.40768	1.54555	-0.224399	-0.208991	-0.190501	0.301967	-0.511048	-0.325373
5	Trim12c	-1.12964	-1.06289	-1.06436	1.64994	1.3526	1.47382	-0.196119	-0.266035	-0.200808	0.354603	-0.608814	-0.302285
5	Trim30a	-1.18579	-1.17495	-1.22312	1.48712	1.44647	1.43166	-0.179253	-0.165614	-0.0551185	0.276952	-0.392045	-0.266309
5	Trim30d	-1.18739	-1.12411	-1.01996	1.59669	1.53314	1.39014	-0.148137	-0.22535	-0.0930313	0.121444	-0.452825	-0.390617
5	Ampd3	-1.15551	-0.851668	-0.948275	1.33229	1.96155	1.25877	-0.459506	-0.108387	0.030914	-0.0178896	-0.702423	-0.339864
5	Itpripl2	-1.32063	-1.28029	-1.27773	1.12602	1.44834	1.27203	0.0823749	0.269498	0.352731	0.400168	-0.711482	-0.361031
5	Igsf6	-1.25887	-1.12275	-1.13485	0.973342	1.97782	1.17592	0.100467	-0.0132896	0.171318	0.0777744	-0.72926	-0.217627
5	Il4ra	-1.00994	-0.936884	-1.0129	1.31321	1.82861	1.36448	-0.14105	0.0315508	0.107491	-0.0553282	-0.774084	-0.71515
5	Il21r	-1.24584	-1.25108	-1.0039	1.44759	1.41566	1.4114	-0.163648	-0.184359	-0.0270734	0.534244	-0.48969	-0.443303
5	Apobr	-0.918707	-0.973301	-0.99939	1.16495	1.85753	1.57569	-0.3656	-0.172876	-0.0461698	0.0751281	-0.724144	-0.473114
5	AI467606	-0.885441	-1.48484	-0.990192	0.807317	1.58973	1.27503	0.675771	-0.407651	0.135941	0.73183	-0.751525	-0.695973
5	Pycard	-1.19116	-1.33506	-1.25689	1.48972	1.0559	1.5532	-0.0658788	-0.233796	0.21062	0.397424	-0.402346	-0.221728
5	Itgax	-1.41029	-1.42442	-1.35902	1.04331	1.22084	1.17702	0.159022	0.34813	0.424753	0.674045	-0.539539	-0.313853
5	Mki67	-1.03692	-0.954586	-1.32626	1.45696	0.858829	1.59268	-0.522666	-0.360147	-0.15904	1.07984	-0.495728	-0.13296
5	Ifitm3	-1.20585	-1.30531	-1.18253	1.34193	1.44647	1.42457	-0.129204	-0.204565	0.0187803	0.47601	-0.387049	-0.293247
5	Irf7	-1.32175	-1.32886	-1.298	1.32821	1.36583	1.33256	-0.0733268	-0.0184142	0.104809	0.46735	-0.333655	-0.224752
5	Tspan32	-1.10106	-1.33233	-1.27528	1.78322	1.03755	0.199147	0.709911	-0.364266	0.161923	0.991817	-0.64514	-0.165481
5	Ppp1r3b	-1.11665	-1.2023	-1.00428	2.03007	1.43643	0.69279	-0.272242	-0.444879	0.360609	0.092496	-0.459574	-0.112463
5	Cyp4v3	-1.17111	-0.773876	-1.15295	0.9065	1.39787	1.97191	-0.012643	-0.217212	0.06745	0.269124	-0.435053	-0.850017
5	Ddx60	-1.13979	-1.19658	-1.21194	1.4935	1.45272	1.39634	-0.136453	-0.114311	-0.0186692	0.283894	-0.591327	-0.217397
5	Gmip	-1.39022	-1.11523	-0.943197	1.48011	1.13374	1.47062	0.272162	-0.235183	0.415504	0.218858	-0.866689	-0.440487
5	Ifi30	-1.16038	-1.05079	-1.25481	1.29637	1.56405	1.47192	-0.12679	-0.184929	-0.0108979	0.389055	-0.615758	-0.317044
5	Bst2	-1.20426	-1.23824	-1.23197	1.41699	1.36124	1.43594	-0.170021	-0.107407	0.0063949	0.492126	-0.424691	-0.336101
5	Jak3	-0.995747	-1.2465	-1.2809	1.58167	1.21747	1.35829	-0.0400402	-0.0342821	0.134139	0.444329	-0.813112	-0.325303
5	Lyl1	-1.28989	-0.965561	-1.41336	1.14501	1.45968	1.33657	0.202152	-0.0190272	0.689547	-0.00447731	-0.644196	-0.496454
5	Junb	-1.6993	-0.219	-1.38393	1.43534	1.3805	1.23868	-0.0288519	0.265868	0.239633	-0.391915	-0.507996	-0.329014
5	Snx20	-0.895533	-1.27892	-0.952849	1.65801	1.70981	1.11325	-0.274286	-0.0904539	0.0251733	0.0877239	-0.698948	-0.402978
5	Cklf	-0.840468	-0.77783	-1.14547	2.15163	-0.53925	1.49869	0.0811852	-0.786908	0.241435	0.303528	0.363079	-0.549618
5	Rrad	-1.02247	-1.23899	-1.04248	1.26799	1.86474	1.00241	-0.483651	-0.537171	0.646852	-0.0129134	-0.540774	0.096461
5	Plcg2	-1.42654	-1.3557	-1.50693	1.1971	1.13007	1.04146	0.0733152	0.260235	0.438727	0.76421	-0.413407	-0.202535
5	Cotl1	-1.14648	-1.58451	-1.15084	1.22432	1.23655	1.14868	0.12165	0.10758	0.384747	0.807947	-0.661283	-0.48836
5	Gins2	-1.17573	-1.15597	-0.691235	0.870522	0.482094	2.14107	-0.683044	0.138055	0.42966	0.882722	-0.537694	-0.700444
5	Irf8	-1.2054	-1.44727	-1.36691	1.35619	1.23677	1.25756	-0.0694723	0.145876	0.245762	0.531139	-0.466564	-0.217673
5	Cyba	-1.22805	-1.42652	-1.2802	1.14487	1.33425	1.38599	0.00658194	0.179976	0.325175	0.484663	-0.505922	-0.420812
5	Fli1	-0.944008	-1.02403	-0.950806	1.46837	1.5173	1.22775	-0.245898	-0.0955849	0.796306	-0.0393	-0.96235	-0.747752
5	Slc37a2	-1.18068	-1.01687	-1.14049	1.41694	1.10179	1.08298	0.203396	0.151287	0.891936	0.40639	-1.04491	-0.871756
5	Il10ra	-0.845677	-1.14825	-1.15262	1.60592	1.45023	1.32891	-0.232582	-0.159308	-0.120878	0.525458	-0.761098	-0.490108
5	1700017B05Rik	-1.31111	-0.90953	-1.20181	1.15536	1.38998	1.59139	-0.447359	-0.193584	0.427874	0.511241	-0.59403	-0.418405
5	Kif23	-1.56603	-1.25846	-0.295469	0.959775	0.778474	1.42168	0.0048939	0.0295509	-0.710454	1.54425	-0.566844	-0.341362
5	Rab8b	-1.21738	-1.00578	-0.96218	1.8281	1.38948	1.25911	-0.372384	-0.110684	-0.144275	0.289986	-0.553694	-0.400298
5	Ccnb2	-1.41137	-0.748456	-0.779404	1.74304	0.470758	1.32379	0.00237629	-0.2348	-0.801341	1.21124	-0.813813	0.0379747
5	Cd109	-1.12015	-0.992831	-0.996694	1.22222	1.67964	1.26257	-0.0932069	-0.26147	0.662752	0.208915	-0.609907	-0.961832
5	Bcl2a1b	-1.25532	-1.07931	-1.34627	1.25491	1.57218	1.31865	0.201609	-0.0793906	0.205184	0.216357	-0.59633	-0.412267
5	Ctsh	-1.3858	-1.49367	-1.3758	0.867289	1.16046	1.35031	0.24564	0.314217	0.510002	0.569206	-0.388099	-0.373758
5	Plscr2	-1.01693	-1.1583	-1.11551	1.66091	1.41042	1.40184	-0.361888	-0.265644	0.260266	-0.0378153	-0.60541	-0.171939
5	Uba7	-1.02454	-1.10414	-0.934417	1.55067	1.47123	1.5285	-0.251913	-0.248964	-0.125992	0.323946	-0.642324	-0.542053
5	Shisa5	-1.18036	-1.32453	-1.08273	1.30479	1.29407	1.5519	-0.212758	-0.183239	-0.109121	0.712127	-0.376464	-0.393679
5	Nradd	-0.961389	-0.812521	-0.8262	0.00784424	1.82081	2.01929	-0.294135	-0.112609	0.574185	-0.0689156	-0.671414	-0.674947
5	Cmtm7	-0.872925	-1.75534	-1.0164	1.22795	1.10891	1.19305	0.0120732	-0.209654	0.39811	1.04798	-0.468763	-0.665
5	Eomes	-1.82378	-0.343424	-0.760685	2.13832	0.579375	1.07631	0.333112	0.198475	0.0853025	-0.379081	-0.548712	-0.55522
5	Was	-0.87644	-1.27755	-1.09323	1.51828	1.5106	1.3689	-0.249493	-0.208704	-0.0437475	0.464748	-0.564177	-0.549193
5	Cybb	-1.39439	-1.36116	-1.38305	1.10844	1.43767	1.17943	-0.03002	0.13886	0.292767	0.574728	-0.347467	-0.215807
5	Timp1	-0.957077	-1.04256	-0.948289	1.49728	1.66959	1.48726	-0.328908	-0.2498	0.052763	-0.0184789	-0.643981	-0.517797
5	Il13ra1	-0.902626	-1.29779	-1.24969	0.983966	2.04983	1.21496	-0.152974	-0.146088	0.065701	0.111483	-0.374786	-0.301981
5	Sash3	-1.02333	-1.1766	-1.02726	1.53384	1.31647	1.36097	-0.253123	-0.313974	0.130669	0.744578	-0.701182	-0.591057
5	Elf4	-1.04695	-1.21107	-0.994434	1.52432	1.56213	1.32055	-0.3247	-0.21406	-0.0387099	0.476196	-0.58339	-0.469888
5	Arhgap4	-1.53704	-1.0944	-0.971202	1.22401	1.00329	1.49638	0.410266	0.173884	-0.154755	0.706077	-0.976201	-0.280316
5	Renbp	-1.37682	-1.42081	-1.44682	0.748152	0.900083	1.39771	-0.0549983	0.609214	0.976182	0.338895	-0.366811	-0.303988
5	Msn	-1.07699	-1.15887	-1.05387	1.47781	1.59347	1.34388	-0.357816	-0.183911	-0.00636276	0.42802	-0.56149	-0.443858
5	Kif4	-1.31993	-0.925732	-0.85397	1.38246	1.18705	1.60648	-0.19035	-0.781128	0.133187	0.736406	-0.698463	-0.27602
5	Il2rg	-1.09575	-1.13601	-1.14082	1.28188	1.46653	1.56936	-0.321327	-0.150847	-0.0116974	0.54709	-0.595419	-0.412999
5	Tlr13	-1.20174	-1.2043	-1.25106	1.33745	1.71568	1.2053	-0.142908	-0.22722	0.16605	0.208547	-0.1833	-0.422513
5	Btk	-1.34125	-1.3999	-1.31938	1.35039	1.27597	1.10449	0.467774	0.0677031	0.373943	0.183822	-0.646809	-0.11677
5	Tlr7	-1.49369	-1.2611	-1.24861	1.22304	1.31433	1.23133	0.0865416	0.0036745	0.437594	0.553985	-0.335967	-0.511119
5	Mid1	-0.818348	-0.41834	-1.30298	1.18514	0.42643	2.11443	-0.771521	-0.666293	0.917822	0.122996	-0.704585	-0.0847554
6	AA619741	-0.573682	-0.588487	-0.570737	2.04681	1.46107	1.40435	-0.450191	-0.570532	-0.583356	-0.467236	-0.584416	-0.523592
6	Neurl3	-0.912471	-0.958808	-1.02766	1.62078	1.7699	1.27141	-0.27863	-0.417134	-0.120622	0.0926948	-0.497406	-0.542058
6	Arid5a	-0.692887	-0.577363	-0.729711	1.69429	1.82175	1.36769	-0.437778	-0.50904	-0.501647	-0.110355	-0.632411	-0.692529
6	Zap70	-0.472624	-0.851127	-0.51613	1.70954	1.17213	1.70577	-0.573008	-0.339636	-1.11162	0.409087	-0.780504	-0.351883
6	Mitd1	-0.97114	-0.927106	-0.725386	1.59364	1.50054	1.66963	-0.464995	-0.361686	-0.306384	0.0596409	-0.731829	-0.334924
6	Il18r1	-0.691308	-0.619367	-0.688087	1.35452	0.734069	2.28078	-0.600327	-0.589587	-0.433325	0.568788	-0.703018	-0.613137
6	Il18rap	-0.714559	-0.570125	-0.710631	1.54887	1.6814	1.57544	-0.461229	-0.573466	-0.684092	0.238109	-0.685773	-0.643951
6	Nabp1	-1.11344	-1.35589	-0.582563	1.98793	1.47401	0.922061	-0.349379	-0.481136	0.228739	-0.118065	-0.291613	-0.320654
6	Stat4	-0.518793	-0.778724	-1.09945	1.6847	1.30977	1.55536	-0.887079	-0.670587	-0.429131	0.526082	-0.399658	-0.292491
6	Inpp1	-0.530619	-0.559138	-0.498574	2.08611	1.43682	1.36624	-0.536854	-0.654508	-0.603626	-0.345517	-0.599828	-0.560509
6	Cflar	-1.03119	-0.772252	-0.853821	1.72468	1.80832	1.20287	-0.525609	-0.286047	-0.123731	-0.109414	-0.522243	-0.51157
6	Casp8	-0.999287	-0.924103	-1.04861	1.57592	1.63193	1.4585	-0.294959	-0.277697	-0.18322	0.118661	-0.569659	-0.487488
6	Cd28	-0.593783	-0.7087	-0.681392	1.99723	1.02792	1.58857	-0.467267	-0.432832	-0.592303	0.393346	-0.885616	-0.645169
6	Ctla4	-0.537086	-0.634173	-0.53269	1.7893	1.69558	1.45208	-0.622535	-0.532384	-0.628981	-0.265672	-0.553087	-0.630364
6	Icos	-0.623819	-0.617111	-0.659585	1.80139	1.45522	1.59336	-0.590855	-0.576198	-0.457678	0.0857949	-0.724835	-0.685686
6	Bard1	-0.763022	-0.432213	-0.868904	1.80252	1.16027	1.77598	-0.384661	-0.74206	-0.182335	-0.168071	-0.951921	-0.245587
6	Ap1s3	-0.676719	-0.654918	-1.11548	2.32747	0.84444	1.14217	-0.760099	-0.133344	-0.686643	0.374409	-0.266325	-0.394954
6	Sp110	-0.89167	-1.05792	-1.01872	1.47177	1.60829	1.48344	-0.435451	-0.251276	-0.273168	0.434855	-0.587721	-0.482424
6	Sp140	-0.967367	-0.908051	-0.86961	1.50022	1.72489	1.47017	-0.390035	-0.359102	-0.251066	0.231391	-0.574152	-0.60729
6	A630001G21Rik	-0.714379	-0.454359	-0.826521	1.88907	1.62452	1.26818	-0.72707	0.0145721	-0.273016	-0.344665	-0.755542	-0.700797
6	Dusp28	-0.317294	-0.515923	-0.590096	1.87171	1.3559	1.64114	-0.501314	-0.766609	-0.91765	-0.257758	-0.490842	-0.51126
6	Pdcd1	-0.900584	-0.977682	-0.948265	1.47265	1.00693	2.02415	-0.308833	-0.545672	-0.108438	0.246278	-0.22804	-0.732492
6	Serpinb8	-0.696866	-0.866041	-1.01329	1.65935	1.11185	1.89446	-0.420708	-0.163973	-0.384562	-0.362614	0.0620426	-0.819654
6	Nckap5	-0.668132	-1.34215	-0.296264	2.23366	1.12465	0.991034	-1.01362	-0.122297	-0.176318	0.0727486	-0.517497	-0.285821
6	Mcm6	-0.967178	-0.861941	-0.842899	1.80202	1.35312	1.50441	-0.626243	-0.43769	-0.271874	0.332191	-0.585815	-0.3981
6	Cxcr4	-0.761137	-0.875585	-0.875571	1.43568	1.81032	1.53035	-0.40124	-0.313754	-0.249459	-0.056177	-0.855279	-0.38815
6	Ikbke	-0.876274	-0.628614	-0.930581	1.6695	1.85899	1.23006	-0.500063	-0.320771	-0.214421	-0.0215415	-0.716022	-0.550266
6	Lax1	-0.830166	-0.859837	-0.727959	1.11621	1.46298	2.09524	-0.562743	-0.44774	-0.585651	0.184772	-0.339106	-0.506001
6	Ptpn7	-0.992767	-0.711336	-0.927432	1.84494	1.02169	1.62864	-0.337204	-0.327572	-0.591633	0.551831	-0.599208	-0.559952
6	Cacna1s	-0.792658	-0.887351	-0.961117	1.30222	1.77657	1.57139	-0.580305	-0.568556	-0.206393	0.340705	-0.382979	-0.611524
6	Rgs1	-0.863784	-0.897275	-0.885349	1.54543	1.57435	1.63999	-0.3546	-0.625743	-0.145627	0.0747614	-0.520353	-0.541806
6	Pla2g4a	-0.99079	-0.940895	-0.547712	1.63741	1.42283	1.62785	-0.489088	-0.635107	-0.0217356	-0.13187	-0.903577	-0.0273108
6	Fam129a	-1.07229	-0.806916	-0.778057	1.55491	1.67022	1.33265	-0.352995	-0.482637	-0.604437	0.584077	-0.502234	-0.542297
6	Rnasel	-0.362989	-0.649614	-0.95738	1.87546	1.56864	1.36376	-0.626786	-0.597322	-0.25893	-0.0413724	-0.58326	-0.730213
6	Tor1aip1	-0.923728	-0.746866	-0.905765	1.68569	1.67665	1.42068	-0.504605	-0.413286	-0.221684	0.0461734	-0.580066	-0.533192
6	Tor1aip2	-0.903969	-0.575351	-0.733054	1.8078	1.62502	1.45726	-0.598382	-0.407836	-0.351939	-0.251434	-0.526919	-0.541194
6	4930523C07Rik	-0.69946	-0.297154	-0.521086	1.70739	1.82278	1.167	-0.833307	-0.766922	-0.0679526	0.0746752	-0.814737	-0.771222
6	Fasl	-0.344281	-0.22482	-0.542744	2.07179	0.753224	1.59889	-0.667642	-0.760967	-0.78661	0.481221	-0.788724	-0.789332
6	Cd247	-0.457706	-0.671176	-0.680553	1.61368	1.2357	1.73031	-0.73995	-0.729149	-0.615805	0.640698	-0.70694	-0.619116
6	Cd244	-0.772224	-0.843441	-0.767113	1.62543	1.60931	1.65515	-0.377877	-0.439887	-0.362398	-0.226271	-0.61282	-0.487863
6	Slamf7	-0.708384	-0.75852	-0.702166	1.6094	1.66678	1.53099	-0.548573	-0.516398	-0.50741	0.228888	-0.679515	-0.615096
6	Slamf1	-0.108929	-1.18171	-0.93168	1.67779	0.181265	1.74168	-0.741846	-0.500762	-0.185336	1.02911	-0.0060175	-0.973564
6	Slamf6	-0.914697	-1.08226	-0.965393	1.50301	1.28078	1.70385	-0.429872	-0.443429	-0.134545	0.380662	-0.842617	-0.0554966
6	Tagln2	-0.883041	-0.881278	-0.861717	1.43474	1.67165	1.58779	-0.477389	-0.462903	-0.227172	0.293981	-0.726328	-0.468324
6	Slamf8	-0.980001	-0.974915	-0.99807	1.48068	1.45439	1.59574	-0.495361	-0.428857	-0.084352	0.471228	-0.660163	-0.380323
6	BC094916	-0.634246	-0.651854	-0.630758	2.08597	1.19138	1.46201	-0.59	-0.630515	-0.599236	0.199252	-0.600779	-0.601222
6	Pydc4	-0.780409	-0.859796	-0.799053	1.52288	1.79038	1.45065	-0.470719	-0.52799	-0.370962	0.2018	-0.713455	-0.44332
6	Pydc3	-0.883499	-0.902435	-0.840028	1.60504	1.68221	1.39713	-0.543318	-0.574632	-0.176129	0.308803	-0.619765	-0.453376
6	Mndal	-0.674269	-0.689286	-0.778408	1.66093	1.69908	1.39971	-0.493757	-0.623633	-0.380111	0.286022	-0.779887	-0.626387
6	Mnda	-0.914355	-0.933419	-0.907413	1.53287	1.70482	1.48335	-0.523869	-0.34178	-0.0892235	0.0896057	-0.549751	-0.550828
6	Ifi203	-0.755381	-0.902452	-0.869183	1.67785	1.62146	1.40376	-0.437094	-0.410126	-0.166282	0.241941	-0.782519	-0.621979
6	Ifi205	-0.694499	-0.741927	-0.705258	1.62347	1.82924	1.43583	-0.579651	-0.456598	-0.431719	-0.11004	-0.57038	-0.598465
6	Kmo	-0.633452	-0.677758	-0.582546	1.99881	1.7292	1.12616	-0.602432	-0.581897	-0.54543	-0.243059	-0.511685	-0.475911
6	Aida	-0.754669	-0.85979	-0.813206	1.79181	1.35772	1.61934	-0.564509	-0.48816	0.0733496	-0.136301	-0.508522	-0.71706
6	Esr1	-0.580906	-1.93915	-0.177898	1.15818	1.60627	1.18194	-0.65345	-0.562427	-0.289739	0.691941	-0.492682	0.0579251
6	Katna1	-0.629518	-0.58158	-0.640397	1.59629	1.64409	1.67416	-0.489975	-0.437955	-0.73215	-0.173451	-0.460624	-0.768889
6	Zc3h12d	-0.599581	-0.686316	-0.645365	2.05403	1.57603	1.10924	-0.40999	-0.644894	-0.479779	0.131554	-0.727327	-0.677609
6	Stx11	-0.69905	-0.683477	-0.692781	1.7723	1.72806	1.33407	-0.680895	-0.410967	-0.535079	0.0772923	-0.581774	-0.627698
6	Tnfaip3	-0.948085	-0.896912	-0.689903	1.60335	1.7862	1.38968	-0.468624	-0.359519	-0.312251	0.0541732	-0.643743	-0.514363
6	Myb	-0.25903	-0.446242	-0.897048	2.44462	0.557332	1.38635	-0.730841	-0.328055	-0.691147	-0.326923	-0.702825	-0.00619417
6	Vnn1	-0.780025	-0.673072	-0.313274	1.8786	1.54102	1.46947	-0.343891	-0.692504	-0.375034	-0.597302	-0.73227	-0.381721
6	Themis	-0.706962	-0.72617	-0.602968	2.18004	0.646501	1.48863	-0.567215	-0.553843	-0.672302	0.680174	-0.582626	-0.58326
6	Rsph4a	-0.78974	-0.560386	-0.394553	1.97139	1.41123	1.41633	-0.845105	-0.913784	-0.234216	-0.202664	-0.496473	-0.362025
6	Zufsp	-0.718431	-0.880828	-0.648812	1.76817	1.60763	1.48642	-0.348688	-0.38308	-0.428583	-0.164481	-0.812677	-0.476639
6	Fam26f	-0.680297	-0.766333	-0.727158	1.59271	1.7238	1.55108	-0.58877	-0.620848	-0.371017	0.0155965	-0.563926	-0.564851
6	Slc16a10	-0.733844	-0.888217	-0.945941	1.54353	1.63216	1.4211	-0.116216	-0.548969	-0.369252	0.438898	-0.85943	-0.57383
6	Scml4	-0.719863	-1.10246	-0.86542	2.03556	0.531666	1.59555	-0.253508	-1.06381	-0.0281988	0.42605	-0.197532	-0.358035
6	Aim1	-0.636325	-0.774911	-0.586106	1.75691	1.73565	1.31345	-0.595591	-0.362596	-0.490344	0.0938117	-0.857918	-0.596032
6	Prdm1	-0.764486	-0.980432	-1.17458	2.096	1.40817	0.926243	-0.248086	-0.568498	-0.545915	-0.0205576	-0.337099	0.209248
6	Ascc3	-0.815526	-1.04367	-0.84278	1.79284	1.62501	1.36737	-0.509266	-0.442391	-0.311031	-0.128583	-0.384892	-0.307076
6	Lilr4b	-0.732003	-0.760812	-0.726434	1.51897	1.89977	1.447	-0.389385	-0.53335	-0.346153	-0.153635	-0.709083	-0.514889
6	Pln	-0.2699	-0.755859	-0.926728	2.22683	0.981967	0.582205	-0.322331	-0.0849262	-1.64235	0.245266	0.410598	-0.444779
6	Prf1	-0.595117	-0.652965	-0.629623	1.53473	1.61011	1.74464	-0.637802	-0.55225	-0.609663	0.0109404	-0.611267	-0.611729
6	Ppa1	-0.684149	-1.06102	-0.598737	1.79627	1.38436	1.65712	-0.523336	-0.490412	-0.539097	-0.122058	-0.368422	-0.450518
6	Srgn	-0.757919	-0.932953	-1.01291	1.34643	1.89281	1.46216	-0.383524	-0.304784	-0.266232	0.115349	-0.563629	-0.594803
6	Rtkn2	-0.529124	-0.731903	-0.471233	2.15402	0.971586	1.41324	-0.594681	0.00562036	-0.754181	-1.12327	-0.4339	0.0938271
6	Ggt5	-0.618549	-0.457003	-0.390531	1.39278	1.70091	1.46621	-1.12223	-0.19941	-0.308368	0.391508	-0.97626	-0.879053
6	Icosl	-1.0937	-0.774168	-0.979255	1.41767	1.62294	1.5465	-0.181301	-0.606702	-0.237481	0.335848	-0.735427	-0.314923
6	Syde1	-0.304492	-0.610019	-0.566104	1.70289	1.66416	1.40752	-1.1634	-0.444871	-0.194054	-0.147629	-0.830532	-0.513469
6	Cnn2	-0.78581	-0.790937	-0.571332	1.79299	1.39378	1.32928	-0.494223	-0.497708	-0.617557	0.724799	-0.80223	-0.68105
6	S1pr4	-0.811733	-0.842013	-0.59224	2.02174	0.827521	1.62634	-0.220178	-0.59157	-0.255187	0.406181	-0.734527	-0.834328
6	Slc5a8	-1.48167	-0.710487	-0.840729	1.87129	1.45905	1.03596	-0.304674	-0.531686	-0.102387	-0.419994	-0.391418	0.416748
6	Dcn	-0.504052	-0.602098	-0.844298	1.12842	1.75137	1.82828	-0.875478	-0.791344	-0.402937	0.198161	-0.459041	-0.426978
6	Rab21	-0.865695	-0.728706	-0.763487	2.07247	1.33105	1.39982	-0.582509	-0.35264	-0.243575	-0.236806	-0.494207	-0.535719
6	4933412E12Rik	-0.697344	-0.700616	-0.792732	1.76769	1.46697	1.66339	-0.478177	-0.566733	-0.404061	-0.148945	-0.547637	-0.561807
6	Iltifb	-0.470002	-0.723398	-0.301372	2.25033	1.10139	1.1892	-0.765813	-0.918708	0.310682	-0.528742	-0.653229	-0.490337
6	Ifng	-0.627695	-0.644165	-0.624423	1.54234	1.86264	1.43439	-0.631377	-0.624196	-0.583551	0.121183	-0.639633	-0.585511
6	Ddit3	-0.75548	-1.00139	-0.832016	1.34579	1.89361	1.54519	-0.395282	-0.395297	-0.388434	-0.0487274	-0.396065	-0.571897
6	Arhgap9	-0.811168	-1.07242	-0.851191	1.77418	1.25446	1.46938	-0.534272	-0.44894	-0.120623	0.556878	-0.741619	-0.474651
6	Timeless	-0.596335	-0.731122	-0.816869	1.61568	1.73614	1.41852	-0.881849	-0.437839	-0.192317	0.126592	-0.537113	-0.703491
6	Stat2	-0.970096	-0.950747	-1.05946	1.61053	1.57671	1.45096	-0.391307	-0.300639	-0.196892	0.235155	-0.555125	-0.44909
6	Esyt1	-0.738156	-0.444179	-0.32983	1.68437	1.45014	1.676	-0.858802	-0.737261	-0.904398	-0.0420061	-0.460406	-0.295469
6	Ormdl2	-1.17843	-0.81909	-0.21086	1.2137	1.5811	1.53246	0.0285581	-0.676645	0.031452	0.0929551	-1.44332	-0.151881
6	Tespa1	-0.722355	-0.603026	-0.41922	1.85643	1.15157	1.77817	-0.72595	-0.71893	-0.732831	0.053462	-0.458225	-0.459091
6	Osm	-0.920601	-0.952844	-1.01889	2.1915	1.20731	0.898793	-0.175957	-0.415013	-0.216984	0.469382	-0.755641	-0.311058
6	Dbnl	-0.85492	-0.809722	-0.652458	1.89023	1.40361	1.56087	-0.442425	-0.483384	-0.491875	-0.124222	-0.38417	-0.611538
6	Myo1g	-0.860324	-1.00269	-0.92406	1.5608	1.59145	1.44343	-0.467096	-0.529385	-0.289426	0.489318	-0.591269	-0.420748
6	Upp1	-0.79789	-0.721274	-0.608936	1.64523	1.82612	1.42957	-0.515497	-0.52625	-0.507303	-0.176916	-0.586231	-0.460623
6	Pnpt1	-0.589125	-0.645375	-0.712627	1.82867	1.59609	1.47913	-0.454646	-0.336718	-0.420322	-0.330503	-0.853458	-0.561114
6	Spdl1	-0.746934	-0.58314	-0.834267	1.69587	1.61445	1.58749	-0.451755	-0.716349	-0.421726	-0.168993	-0.536568	-0.438084
6	Pttg1	-0.685094	-0.804437	-0.561334	1.59381	1.56308	1.74115	-0.347916	-0.489524	-0.639476	-0.14714	-0.527519	-0.695597
6	Itk	-0.667199	-0.658135	-0.601017	1.82142	1.21287	1.45957	-0.825819	-0.413035	-0.695958	0.741954	-0.755214	-0.619446
6	Timd4	-0.560458	-0.845128	-0.765672	1.2182	1.79469	1.13676	-0.793783	-0.76475	-0.616326	1.05293	-0.826984	-0.029487
6	Gm12185	-0.620219	-0.73642	-0.657252	1.81859	1.3113	1.75316	-0.528066	-0.492815	-0.544207	-0.11393	-0.623756	-0.566376
6	Psme2b	-0.573372	-0.949586	-0.805878	1.86187	1.58793	1.21892	-0.214721	-0.477342	-0.12152	0.111922	-0.779727	-0.858495
6	9930111J21Rik1	-0.85288	-0.770917	-0.736019	1.85438	1.76944	1.08064	-0.330272	-0.515058	-0.0721951	-0.0027899	-0.762938	-0.6614
6	Tgtp1	-0.698938	-0.750081	-0.772276	1.6043	1.54176	1.68869	-0.620708	-0.590107	-0.513161	0.112028	-0.640554	-0.360951
6	Tgtp2	-0.784451	-0.834474	-0.825176	1.55183	1.54895	1.67427	-0.522665	-0.597415	-0.377683	0.224752	-0.61232	-0.445623
6	Ifi47	-0.997493	-1.0197	-0.999545	1.57643	1.50797	1.50691	-0.380109	-0.301157	-0.186373	0.331963	-0.610283	-0.428614
6	Irf1	-0.895266	-0.828269	-0.940964	1.62048	1.57397	1.51181	-0.416879	-0.481703	-0.395191	0.318316	-0.589293	-0.477016
6	Gm12216	-0.575564	-0.710322	-0.784781	1.76895	1.5466	1.51499	-0.588065	-0.399681	-0.572703	0.0865355	-0.821906	-0.464056
6	Ccdc69	-0.553733	-0.400676	-0.642536	2.21483	0.793785	1.17758	-1.08328	0.193188	-0.111422	-0.058259	-1.39776	-0.131725
6	Gm12250	-0.865031	-0.856273	-0.83507	1.66517	1.53394	1.55643	-0.489594	-0.430941	-0.390425	0.240543	-0.574508	-0.554239
6	Sco1	-0.389236	-0.386319	-0.495876	1.95966	1.50637	1.37329	-0.672285	-0.886386	-0.223248	-0.63831	-0.80245	-0.345207
6	Glp2r	-0.796468	-0.436071	-0.842613	1.49401	1.33737	1.84542	-1.04622	-0.69623	0.230162	-0.332427	-0.449212	-0.307729
6	Tafa3	-0.710497	-0.791707	-0.761034	1.81702	1.06754	1.35388	-0.717219	-0.540291	-0.782831	1.03939	-0.63018	-0.344083
6	Zmynd15	-0.846982	-0.732225	-0.635134	1.45199	1.6599	1.70595	-0.50884	-0.674026	-0.241747	0.022586	-0.794813	-0.406655
6	Scimp	-0.768976	-0.766224	-0.76398	1.65145	1.81042	1.33076	-0.631237	-0.431799	-0.518997	0.160633	-0.596695	-0.475354
6	Ankfy1	-0.750524	-0.599386	-1.12457	1.79451	1.62819	1.3687	-0.348246	-0.352644	-0.442795	-0.13012	-0.702521	-0.340597
6	Rnf135	-0.690149	-0.872002	-0.855452	1.78227	1.40325	1.65987	-0.431805	-0.425254	-0.462813	-0.0704398	-0.574012	-0.463466
6	Ccl2	-0.893546	-0.941269	-0.839823	1.43768	1.75457	1.54786	-0.482493	-0.347517	-0.364463	0.177266	-0.553315	-0.494956
6	Ccl7	-0.762888	-0.749346	-0.707779	1.52864	1.82157	1.4868	-0.540551	-0.485483	-0.432791	0.0808037	-0.599251	-0.639731
6	Slfn9	-0.950512	-0.976844	-0.96179	1.68828	1.70126	1.27607	-0.303514	-0.37573	-0.292713	0.183569	-0.535955	-0.452119
6	Slfn1	-0.791235	-0.823484	-0.785052	1.585	1.61118	1.50648	-0.550541	-0.44196	-0.51197	0.43007	-0.64455	-0.583934
6	Slfn4	-0.609793	-0.663666	-0.629896	1.60456	1.74241	1.53672	-0.603824	-0.566932	-0.616502	0.0329287	-0.606737	-0.619274
6	Slfn3	-0.892001	-0.849532	-0.746661	1.89327	1.1985	1.62849	-0.564928	-0.478019	-0.406028	0.165331	-0.651237	-0.297188
6	AI662270	-0.764447	-0.832571	-0.788525	1.73379	1.49509	1.48269	-0.342626	-0.467191	-0.620274	0.359769	-0.734447	-0.521264
6	Brip1	-0.650693	-0.946112	-0.802816	2.1206	0.626682	1.68561	-0.745558	-0.0938581	-0.695601	0.175214	-0.335715	-0.337753
6	Brip1os	-1.02535	-0.625817	-0.871961	1.42985	1.20757	1.87478	-1.00646	-0.0717982	-0.256724	0.384165	-0.453535	-0.584729
6	Prr11	-0.716757	-0.472758	-1.11991	1.26732	1.20122	1.83062	-0.557129	-0.133132	-0.519211	0.609371	-1.27525	-0.114372
6	Lpo	-1.05625	-0.588647	-0.77211	1.25908	1.54776	1.79534	-0.644732	0.048658	-0.339304	0.213919	-0.94095	-0.522756
6	Hoxb8	-1.23688	-0.538885	0.419065	0.794461	0.392569	1.14567	-1.4797	-0.721788	-1.05495	0.575269	0.0469387	1.65823
6	Skap1	-0.655636	-0.656146	-1.20644	1.60382	0.527617	1.88451	-0.733081	-0.827671	-0.518525	0.862573	-0.0801052	-0.200908
6	Tbx21	-0.668504	-0.828332	-0.843396	1.87814	1.34786	1.34559	-0.433891	-0.617193	-0.242999	0.536039	-0.736313	-0.737001
6	Ikzf3	-0.6303	-0.811024	-0.62355	1.93181	1.08136	1.33328	-0.637914	-0.74246	-0.54642	0.894459	-0.766347	-0.482895
6	Cdc6	-0.796781	-0.320372	-1.00195	1.64156	1.41183	1.40476	-1.03808	-0.448294	-0.461053	0.659395	-0.769416	-0.281597
6	Ccr7	-0.681101	-0.550729	-0.677834	1.69497	1.60265	1.62958	-0.684773	-0.434687	-0.466433	-0.196961	-0.617096	-0.617576
6	Hap1	-0.903363	-0.980691	-0.606902	1.86538	1.4227	1.47492	-0.562759	-0.510033	-0.194393	0.0456493	-0.469316	-0.581191
6	Stat5a	-0.875785	-1.0061	-0.635589	1.60349	1.6904	1.24549	-0.446314	-0.695082	-0.0232184	0.346292	-0.995344	-0.208252
6	Stat3	-1.02211	-1.0274	-0.969972	1.63463	1.70963	1.29606	-0.42985	-0.340335	-0.156673	0.130795	-0.443104	-0.381679
6	Map3k14	-1.19178	-0.720156	-0.922742	1.30394	1.7518	1.61476	-0.426848	-0.446526	-0.0449849	-0.0262995	-0.606322	-0.284843
6	Arhgap27os3	-0.72799	-0.922832	-1.0415	1.62565	1.45253	1.54224	-0.894054	0.195076	-0.470789	0.05508	-0.476341	-0.33708
6	Gna13	-1.01661	-0.639289	-0.801103	1.75777	1.76769	1.22796	-0.650048	-0.425688	-0.106696	-0.0412718	-0.563204	-0.50951
6	Cd300ld	-0.806174	-0.715543	-0.607288	1.52264	1.8138	1.55128	-0.333294	-0.54431	-0.416135	-0.170091	-0.705248	-0.589638
6	Cd300lf	-0.869891	-0.926944	-0.842026	1.46394	1.80207	1.49741	-0.282556	-0.436011	-0.221681	0.0106925	-0.66455	-0.530463
6	Unc13d	-0.749309	-0.844319	-0.63868	1.99121	1.28706	1.32026	-0.737852	-0.554512	-0.382389	0.441822	-0.32403	-0.809258
6	Trim47	-0.758615	-1.12788	-0.929866	1.52602	1.88534	1.24111	-0.22526	-0.242809	-0.39187	0.0646219	-0.686344	-0.354445
6	Rhbdf2	-0.886279	-0.747865	-1.02561	1.41889	1.80634	1.44446	-0.325104	-0.22499	0.0053742	0.00355974	-0.680817	-0.787963
6	Tmc8	0.0657605	-0.573071	-1.15968	1.0895	1.52716	1.61487	-0.447514	-0.758909	-0.401372	0.8138	-1.00441	-0.766141
6	Birc5	-0.692752	-0.831663	-0.86606	1.82315	0.774503	1.62021	-0.124708	-0.663369	-0.542169	0.861866	-0.917941	-0.441074
6	Socs3	-0.873781	-0.854945	-0.77429	1.56042	1.91075	1.2819	-0.420255	-0.261569	-0.185941	-0.0537256	-0.741409	-0.587151
6	Pqlc3	-0.52109	-0.669722	-0.644227	1.4986	1.71647	1.67705	-0.482086	-0.721225	-0.378169	-0.106013	-0.773124	-0.596471
6	Rrm2	-0.839799	-1.07388	-0.838909	1.85827	0.396639	1.46174	-0.398075	-0.472398	-0.656188	1.27404	-0.322828	-0.388604
6	Cmpk2	-0.912842	-0.900054	-0.857644	1.73911	1.63726	1.41252	-0.426405	-0.396149	-0.298693	-0.00495061	-0.512758	-0.479394
6	Nampt	-0.689805	-0.853859	-0.712177	1.85621	1.57737	1.4429	-0.484527	-0.563845	-0.326062	-0.162895	-0.536108	-0.547189
6	Baz1a	-0.891237	-0.851753	-1.14197	1.8335	1.73934	0.951011	-0.189313	-0.371345	-0.403507	0.289132	-0.48045	-0.483405
6	Pole2	-0.447801	-0.497282	-0.221565	1.655	0.702478	1.66203	-0.496104	-0.776822	-1.1168	1.0946	-0.776798	-0.78094
6	Plek2	-0.958702	-0.782474	-0.466033	1.91763	1.51118	1.36241	-0.607305	-0.373266	-0.155812	-0.114356	-0.665442	-0.667831
6	Ddx24	-0.992976	-1.02399	-0.869763	1.7096	1.54552	1.37116	-0.506453	-0.539898	-0.491333	0.291581	-0.143406	-0.350037
6	Serpina3g	-0.656985	-0.821327	-0.722637	1.57084	1.58241	1.70708	-0.612912	-0.504235	-0.486168	0.043295	-0.467549	-0.631806
6	Serpina3f	-0.736651	-0.766393	-0.636546	1.55472	1.5591	1.75289	-0.485881	-0.569912	-0.542718	0.0428792	-0.605393	-0.566093
6	Serpina3i	-0.675903	-0.693966	-0.672319	1.52433	1.69276	1.68028	-0.577181	-0.618361	-0.446214	-0.0747045	-0.688992	-0.449739
6	Bdkrb2	-0.805031	-1.17065	-0.480138	2.43986	1.29111	0.140986	-0.527885	-0.175318	-0.861184	-0.057626	-0.0305796	0.236447
6	Tnfaip2	-0.821534	-0.935463	-0.849038	1.55387	1.79548	1.43574	-0.436196	-0.458176	-0.259266	0.0257588	-0.592441	-0.458739
6	Zbtb42	-0.589811	-0.475814	-1.03196	1.94328	1.41427	1.35204	-0.318861	-0.441935	-0.265773	0.00966857	-1.03877	-0.556339
6	Crip1	-0.777338	-0.873371	-0.726338	1.86437	1.10624	1.59649	-0.446139	-0.313581	-0.495806	0.480841	-0.908837	-0.506536
6	Ncapg2	-0.798986	-0.761005	-0.691595	2.04526	1.56276	1.23038	-0.56426	-0.427788	-0.308981	-0.447119	-0.328193	-0.51047
6	Akr1c14	-0.0704959	-0.275916	-0.917419	2.72351	-0.104189	0.973792	-0.234235	0.0931998	-1.03541	-0.593424	-0.447573	-0.111845
6	Klf6	-0.760683	-0.672989	-0.826143	1.71857	1.81577	1.35067	-0.498873	-0.501587	-0.527282	-0.249838	-0.497963	-0.349648
6	Aoah	-0.829295	-1.08867	-0.81898	1.40762	1.75495	1.57659	-0.5799	-0.25527	-0.178227	-0.0165924	-0.527268	-0.444946
6	Irf4	-0.439391	-0.30491	-0.672571	2.29028	1.27981	1.05831	-1.03888	-0.587139	-0.647039	-0.0842038	-0.574872	-0.27939
6	Serpinb6b	-0.756174	-0.820329	-0.771244	1.72799	1.38398	1.69185	-0.451813	-0.559917	-0.31923	0.111368	-0.605747	-0.630741
6	Serpinb9	-0.831499	-0.903012	-0.897561	1.68223	1.43122	1.57549	-0.392813	-0.469949	-0.165004	0.2717	-0.699813	-0.600984
6	Serpinb1b	-1.13672	-0.674075	-0.11736	1.63717	0.973611	1.46604	-1.5432	-0.364275	-0.556537	0.322586	-0.520441	0.513197
6	Ripk1	-0.721291	-0.754521	-0.55198	1.57068	1.64446	1.57978	-0.381403	-0.223382	-0.449407	0.0147028	-1.02009	-0.70755
6	Psmg4	-0.870028	-0.922031	-0.787862	1.75373	1.4307	1.46393	-0.521594	-0.108671	-0.194699	0.248627	-0.81624	-0.675859
6	Dek	-0.917806	-0.775175	-0.94684	1.99495	1.42106	1.27642	-0.596093	-0.264846	-0.310639	0.100027	-0.586861	-0.394192
6	Fbxw17	-0.568963	-0.76643	-0.528123	1.83929	1.43169	1.61781	-0.535608	-0.47129	-0.356972	-0.18819	-0.77455	-0.698668
6	Tgfbi	-0.716985	-0.757247	-0.721445	1.59626	1.7126	1.53152	-0.619367	-0.459116	-0.496235	0.121453	-0.606483	-0.584962
6	Idnk	-0.747129	-0.862053	-0.601688	1.87583	1.35451	1.62494	-0.373972	-0.379006	-0.392884	-0.198857	-0.547843	-0.75184
6	Zcchc6	-0.554002	-0.587396	-1.03926	1.9941	1.52518	1.30518	-0.571876	-0.5785	-0.333744	-0.251699	-0.535319	-0.372658
6	4930486L24Rik	-0.894831	-1.22488	-0.738552	2.18599	0.524297	1.43518	0.0127865	0.204599	-0.171021	0.0340495	-0.811699	-0.555913
6	Ctla2b	-0.82441	-0.970884	-0.974633	1.60659	1.42511	1.58246	-0.131016	-0.0809294	0.119469	-0.180067	-0.730845	-0.840846
6	Zfp455	-1.32465	-1.23651	-0.208101	1.60717	1.3477	1.43026	-0.32471	-0.954244	0.258052	-0.314164	-0.201093	-0.0797056
6	Zfp429	-0.999115	-0.810596	-0.846229	1.341	1.47503	1.75969	-0.143172	-0.213959	-0.807012	0.400453	-0.655219	-0.500874
6	Gm20554	-1.10407	-0.89042	-0.0466269	1.99464	0.445923	1.85518	-0.343182	-0.043221	-0.256385	-0.868737	-0.646044	-0.0970543
6	Slc12a7	-0.721228	-1.23312	-0.565311	1.31496	1.22888	2.04213	-0.114252	-0.216166	-0.247958	0.00103481	-0.731324	-0.75764
6	Erap1	-0.938853	-0.849837	-1.13945	1.64448	1.48121	1.44	-0.449916	-0.310109	-0.300687	0.453632	-0.528767	-0.501706
6	Cast	-0.771863	-0.63377	-0.62926	1.6573	1.72484	1.47662	-0.691462	-0.400991	-0.491155	0.0290481	-0.729308	-0.539998
6	Dhfr	-0.330587	-0.581932	-0.82777	1.90486	1.4955	1.29433	-0.542658	-0.699324	-0.94033	0.248328	-0.705845	-0.314564
6	Tmem171	-0.679842	-0.696416	-0.523879	1.62155	1.66427	1.63751	-0.464516	-0.599206	-0.690678	-0.165237	-0.482257	-0.621291
6	Gzma	-0.665592	-0.714826	-0.678815	1.49164	1.46653	1.76152	-0.653912	-0.603772	-0.632334	0.43338	-0.634757	-0.569065
6	Gzmk	-0.599295	-0.691473	-0.66649	1.41436	0.994086	1.97389	-0.675236	-0.666205	-0.684196	0.837266	-0.618085	-0.618622
6	Esm1	-0.231659	-0.105175	-0.891495	1.83028	1.24768	1.33967	-0.601378	-0.889848	-0.992748	0.501498	-0.203144	-1.00368
6	Gm21188	-0.604583	-0.620864	-0.545579	1.79099	1.76228	1.38721	-0.501433	-0.601128	-0.512206	-0.373242	-0.564731	-0.616717
6	BC147527	-0.79141	-0.885837	-0.815298	1.77404	1.57075	1.36902	-0.450139	-0.501178	-0.317852	0.303007	-0.652769	-0.602334
6	Dnase1l3	-0.639307	-0.749952	-0.661656	1.61335	1.53675	1.7449	-0.491226	-0.551277	-0.532302	-0.047857	-0.66127	-0.560154
6	Il3ra	-0.856615	-0.750562	-0.836544	1.51605	1.51263	1.64923	-0.585246	-0.483712	0.351792	-0.124747	-0.619909	-0.772366
6	Arf4	-0.982683	-0.811025	-0.560204	1.84211	1.69537	1.29324	-0.445343	-0.44682	-0.228692	-0.254571	-0.573451	-0.527926
6	Mustn1	-0.555061	-0.857104	-0.906281	1.4815	1.48982	1.8667	-0.291164	-0.104711	-0.557058	-0.429964	-0.566921	-0.569759
6	Galnt15	-0.695667	-0.040226	-0.491416	2.00741	1.5406	1.17762	-0.911304	-0.697679	-0.614765	-0.0207359	-0.652777	-0.601063
6	Ptger2	-0.395422	-1.17598	-1.03389	1.35169	1.55043	1.72368	-0.277307	-0.358676	-0.35689	0.173108	-0.370153	-0.830603
6	Socs4	-0.315134	-0.963233	-1.07231	1.79672	1.42016	0.871469	-1.05247	0.258014	0.325227	0.289819	-1.12581	-0.432448
6	Dlgap5	-1.08555	-0.510686	-0.979551	1.63515	0.646884	1.4953	-0.834704	-0.978543	-0.469139	1.09341	-0.325002	0.312425
6	Tep1	-0.785984	-0.899762	-0.869236	1.73551	1.52013	1.51483	-0.575076	-0.473646	-0.516562	0.128401	-0.559683	-0.218932
6	Pnp	-1.06774	-0.902017	-0.838791	1.63541	1.66473	1.44752	-0.356428	-0.440372	-0.329655	0.0426711	-0.473976	-0.381346
6	Pnp2	-0.401136	-0.723066	-0.883063	2.00138	1.0521	1.51986	-0.0616726	-0.673004	-0.679575	0.322458	-0.688562	-0.785729
6	Rnase6	-0.693241	-0.896684	-0.727832	1.31237	1.7818	1.66433	-0.357678	-0.775976	-0.563308	0.188719	-0.48575	-0.446743
6	Mmp14	-1.3367	-0.793046	-0.636235	1.53963	1.72264	1.38967	-0.438504	-0.311673	-0.22737	0.12876	-0.60467	-0.432498
6	Haus4	-0.217396	-0.581197	-0.309118	1.70139	1.44242	1.55516	-0.857014	-0.700246	-0.337932	0.174013	-0.873284	-0.996806
6	Myh7	-0.798108	-0.834939	-1.38254	1.88787	1.08038	1.32689	0.0532137	-0.293284	-0.2181	0.281866	-0.0835726	-1.01967
6	Psme1	-0.984764	-1.01046	-0.940584	1.64879	1.41774	1.55882	-0.362789	-0.307027	-0.214013	0.279461	-0.659891	-0.425275
6	Psme2	-0.804251	-0.950533	-0.77158	1.71574	1.44934	1.58057	-0.417486	-0.552723	-0.370264	0.24643	-0.586177	-0.539057
6	Rnf31	-0.615348	-0.787284	-0.763728	1.86481	1.5859	1.43904	-0.466903	-0.565484	-0.468921	-0.150604	-0.550237	-0.521247
6	Tgm1	-0.925646	-0.94968	-0.951218	1.57281	1.66043	1.39169	-0.387934	-0.345618	0.0660031	0.176506	-0.720228	-0.587122
6	Ripk3	-0.665128	-0.911547	-0.764852	1.69663	1.37528	1.785	-0.57347	-0.3496	-0.454374	-0.125909	-0.505387	-0.506644
6	Gzmb	-0.689045	-0.741548	-0.683278	1.50302	1.47195	1.66716	-0.631198	-0.597133	-0.587173	0.592753	-0.647347	-0.658158
6	Cenpj	-0.705668	-0.472097	-0.641725	1.95675	1.46033	1.39865	-0.897117	-0.63938	-0.730305	-0.113694	-0.318199	-0.297547
6	Parp4	-0.677854	-0.781875	-0.757699	1.87647	1.54143	1.45807	-0.47814	-0.561996	-0.418405	-0.1035	-0.530971	-0.565524
6	Gm6904	-0.412085	-0.743741	-0.724499	1.92695	1.28086	1.62753	-0.575382	-0.724276	-0.588391	-0.0316995	-0.444088	-0.591177
6	Phf11a	-0.768045	-0.821927	-0.737388	1.6816	1.72812	1.42614	-0.572595	-0.453699	-0.40399	0.0516165	-0.515434	-0.6144
6	Phf11c	-0.503086	-0.670701	-0.55926	1.70924	1.30751	1.81711	-0.576543	-0.558696	-0.723801	0.0805608	-0.628601	-0.693732
6	Setdb2	-0.487709	-0.580459	-0.573974	1.8606	1.62349	1.38999	-0.752619	-0.601774	-0.568645	-0.0798046	-0.776554	-0.452543
6	Fam167a	-0.978652	-0.448361	-0.891737	1.25196	1.96723	1.2649	-0.290425	-0.542551	-0.0777905	0.399541	-1.04638	-0.60773
6	Dok2	-0.934206	-0.859532	-0.57998	2.12542	0.709308	1.5796	-0.425547	-0.645551	-0.291384	0.449441	-0.653191	-0.474379
6	Gm9199	-0.75588	-0.77274	-0.473913	1.8247	1.59028	1.47141	-0.624385	-0.203569	-0.508957	-0.643795	-0.26357	-0.639584
6	Cysltr2	-0.694252	-0.711286	-0.616801	1.85339	1.47814	1.56928	-0.556417	-0.401797	-0.636597	-0.140929	-0.571062	-0.571664
6	5031414D18Rik	-1.03379	-0.967494	-0.740499	1.69794	1.59968	1.40394	-0.60451	-0.286547	-0.188275	0.122795	-0.37399	-0.629245
6	Elf1	-1.07907	-0.767559	-0.888124	1.74168	1.5365	1.35013	-0.5859	-0.358176	-0.231566	0.252897	-0.78558	-0.185224
6	Irg1	-0.808549	-0.841332	-0.802255	1.58486	1.82983	1.35916	-0.458438	-0.475023	-0.501756	0.162432	-0.63241	-0.416527
6	Dct	-1.04674	-1.00221	-0.736304	1.61457	1.62694	1.45172	-0.0349944	-0.827869	-0.201573	-0.327042	-0.137944	-0.378552
6	Gpr18	-0.678622	-0.633482	-0.606312	1.48046	1.14681	2.1118	-0.550537	-0.53823	-0.689703	0.150207	-0.564673	-0.627719
6	Capsl	-0.389528	-0.932344	-1.34033	1.42197	1.51577	1.74827	-0.127769	-0.156064	-0.50345	-0.418519	-0.445333	-0.372674
6	Tmem71	-0.852067	-0.665745	-0.842389	1.41464	1.41142	1.73451	-0.777903	-0.666807	-0.188336	0.57665	-0.725641	-0.418332
6	Ly6i	-0.72672	-0.75274	-0.666574	1.48669	1.89303	1.48679	-0.506464	-0.562376	-0.501043	-0.0284166	-0.595188	-0.526988
6	Ly6a	-0.806577	-0.961038	-0.897561	1.41914	1.51004	1.74693	-0.389303	-0.428396	-0.257579	0.302662	-0.704387	-0.533933
6	Ly6c2	-0.693476	-0.700918	-0.687795	1.45702	1.64643	1.54656	-0.633489	-0.65286	-0.606836	0.584126	-0.629044	-0.629725
6	Gsdmd	-0.867133	-0.691286	-0.939937	1.60478	1.66855	1.51767	-0.400151	-0.375029	-0.311883	0.0725924	-0.68298	-0.595194
6	Parp10	-1.01157	-0.964809	-1.04295	1.68472	1.4508	1.45124	-0.48491	-0.329658	-0.175359	0.332433	-0.525249	-0.384682
6	Apol6	-0.573916	-0.587781	-0.500564	1.74441	1.62343	1.59193	-0.495604	-0.589693	-0.596653	-0.372256	-0.599183	-0.64412
6	Apol9a	-0.727692	-0.744332	-0.74247	1.69185	1.51358	1.66151	-0.523145	-0.43323	-0.526314	0.00518737	-0.693768	-0.481184
6	Apol10b	-0.635675	-0.629123	-0.597482	1.6601	1.53773	1.75276	-0.514766	-0.630598	-0.58896	-0.397878	-0.59102	-0.365091
6	Apol9b	-0.705177	-0.716127	-0.746797	1.77011	1.49381	1.59623	-0.581974	-0.564993	-0.413846	0.0367112	-0.642622	-0.525328
6	Ncf4	-0.905129	-0.857773	-0.993609	1.56786	1.75399	1.39334	-0.463583	-0.094806	-0.348698	0.0713415	-0.578821	-0.544107
6	Il2rb	-0.722847	-0.834585	-0.661957	1.5463	1.44112	1.64675	-0.650851	-0.509059	-0.547163	0.584399	-0.694487	-0.59762
6	Lgals1	-0.82008	-0.949588	-0.447357	1.72275	1.3694	1.58936	-0.527017	-0.407138	-0.512233	0.392556	-0.7325	-0.678153
6	Triobp	-0.651701	-0.755684	-0.755309	1.64291	1.63886	1.57733	-0.753513	-0.544085	-0.300715	-0.12855	-0.729681	-0.239868
6	Tmem184b	-0.760246	-0.738477	-0.67215	1.66582	1.76064	1.44451	-0.698753	-0.447131	-0.375142	-0.0590322	-0.516097	-0.603937
6	D730005E14Rik	-0.917281	-0.829453	-1.05283	1.63978	1.72237	1.22356	-0.183958	-0.70378	-0.170511	0.30381	-0.631742	-0.399971
6	Grap2	-0.658411	-0.706324	-0.649	1.91776	1.30763	1.43027	-0.639559	-0.618043	-0.604944	0.494559	-0.636435	-0.637504
6	Arhgap8	-0.570302	-0.706788	-0.564841	1.90149	1.51427	1.50233	-0.250025	-0.564461	-0.533519	-0.436527	-0.64558	-0.646048
6	Gtse1	-0.627814	-0.783779	-1.09682	1.85732	0.830351	1.41692	-0.585526	-0.436896	-0.581079	1.06026	-0.740778	-0.312158
6	Dhh	-0.658595	-0.566603	-0.652652	1.65034	1.70111	1.57591	-0.405767	-0.652238	-0.805854	-0.44097	-0.432244	-0.312438
6	Krt18	0.188203	-0.185712	-0.694547	1.21274	0.769216	1.33198	-1.44474	-1.06591	-0.16089	1.47573	-1.00213	-0.423943
6	Soat2	-0.650408	-0.75432	-0.862514	1.24547	1.8634	1.45568	-0.659118	-0.642125	-0.295155	0.591717	-0.678628	-0.614008
6	Itgb7	-0.47314	-0.592091	-0.50419	1.5337	1.48716	1.69608	-0.862428	-0.660026	-0.488866	0.376301	-0.872344	-0.640157
6	Ciita	-0.506241	-0.510988	-0.534996	1.88173	1.5317	1.37317	-0.708944	-0.67639	-0.563526	0.030814	-1.03155	-0.284778
6	Socs1	-0.8995	-0.801302	-0.741297	1.66277	1.71112	1.43716	-0.575813	-0.403348	-0.363673	0.0771935	-0.550863	-0.552451
6	Rmi2	-0.677134	-0.947395	-0.559269	2.0654	0.999623	1.60594	-0.405992	-0.458056	-0.636676	-0.0447063	-0.832487	-0.109252
6	Litaf	-1.00443	-0.772446	-0.444724	1.58007	1.86478	1.3416	-0.380582	-0.503356	-0.266838	-0.0722224	-0.825543	-0.51631
6	3110001I22Rik	-1.20193	0.137418	-1.06325	1.49181	1.31008	1.67801	-0.307195	-0.47514	-0.764555	0.322317	-0.518056	-0.609505
6	Nde1	-0.56188	-0.74766	-0.567677	1.61202	1.23901	2.01127	-0.567372	-0.42294	-0.635426	-0.193931	-0.545002	-0.620405
6	Spidr	-0.698937	-0.921166	-0.748064	1.73379	1.47056	1.60158	-0.447072	-0.498269	-0.385646	0.100263	-0.734505	-0.472534
6	Serpind1	-0.724022	-1.22855	-0.485744	1.75248	1.14559	1.74535	-0.503256	-0.30135	-0.280469	-0.241637	-0.904903	0.0265034
6	Apod	-0.770569	-0.789643	-0.670037	1.52818	1.59401	1.7667	-0.572229	-0.529793	-0.494106	-0.0893937	-0.522325	-0.450797
6	Muc13	-0.671968	-0.687147	-0.412434	1.52963	1.48624	1.87534	-0.675375	-0.286738	-0.681901	-0.228063	-0.682986	-0.564601
6	Tigit	-0.655963	-0.515267	-0.652841	1.6376	1.52782	1.76393	-0.574874	-0.478461	-0.666198	-0.210861	-0.667318	-0.507559
6	Cd47	-0.747991	-0.649594	-0.635674	1.61061	1.67126	1.61132	-0.682763	-0.513441	-0.630276	-0.0779004	-0.334115	-0.621438
6	Bbx	-0.797018	-1.05086	-0.502068	1.94163	1.57501	1.27427	-0.691658	-0.489638	-0.377877	-0.201168	-0.36264	-0.317984
6	Nfkbiz	-0.518653	-0.0634048	-0.893581	1.93586	1.57882	1.24458	-0.353964	-0.497301	-0.695706	-0.20926	-0.954019	-0.573368
6	Gpr15	-0.501659	0.420929	0.468375	2.54364	0.806801	0.372438	-0.715611	-1.08806	-0.566096	-0.589415	-0.756529	-0.394804
6	4930453N24Rik	-0.569631	-0.655618	-0.429259	1.85425	1.59715	1.44466	-0.627238	-0.681856	-0.596718	-0.185622	-0.381377	-0.768732
6	Usp25	-0.98528	-0.689863	-0.675571	1.93306	1.55528	1.31224	-0.681685	-0.385584	-0.304956	-0.0910447	-0.588156	-0.398437
6	Chaf1b	-0.933528	-0.967314	-0.65429	1.49782	1.69478	1.16555	-0.640901	-0.981085	-0.0877952	0.743891	-0.471951	-0.365185
6	Mx1	-0.998992	-1.0481	-1.0438	1.5759	1.62364	1.44044	-0.236023	-0.301321	-0.226217	0.11686	-0.473104	-0.429294
6	Sytl3	-0.728819	-0.59284	-0.453924	2.49364	0.91356	0.942678	-0.390954	-0.816128	-0.335606	0.303169	-0.834121	-0.50065
6	Ezr	-0.983648	-1.0106	-0.858102	1.17155	1.98979	1.37627	-0.321986	-0.494414	-0.343368	0.334897	-0.205978	-0.654414
6	Rnaset2b	-0.269225	-1.18978	-1.38162	1.11137	0.844787	2.0762	-0.0675856	-0.560852	-0.596103	0.644367	-0.122793	-0.488763
6	Dll1	-0.965175	-0.0618727	-0.121609	1.87204	1.18873	1.6446	-0.803838	-0.451576	-0.749469	-0.199245	-0.851286	-0.501307
6	Lnpep	-1.34327	-0.638581	-0.897142	1.77278	1.54504	1.02394	-0.932418	-0.612139	-0.238923	0.186409	-0.105583	0.23989
6	Mmp25	-0.88109	-0.758972	-0.870702	1.79804	1.56427	1.07651	-0.264397	-0.489445	-0.391818	0.699676	-0.740333	-0.741729
6	Hn1l	-1.59435	-0.877108	-0.244962	1.61071	1.20165	1.41425	-0.854721	-0.532786	-0.164054	0.505315	-0.536896	0.0729528
6	Bak1	-0.719019	-0.682764	-0.770167	1.49568	1.7538	1.56672	-0.593903	-0.529274	-0.46928	0.181437	-0.68659	-0.546638
6	Def6	-0.558825	-0.769371	-1.07076	1.60762	1.17481	1.78211	-0.491699	-0.330614	-0.395778	0.476533	-0.885234	-0.538786
6	Cmtr1	-0.792907	-1.09803	-0.74268	1.83519	1.22109	0.990722	-1.21986	-0.952245	0.469148	0.277644	-0.19583	0.207759
6	Ubash3a	-0.769599	-0.621903	-0.766015	1.77327	0.776146	1.75243	-0.509171	-0.672659	-0.526816	0.874649	-0.696962	-0.613375
6	Pglyrp2	-0.771051	-0.668202	-0.767608	1.60236	0.476653	1.87128	-0.774918	-0.501138	-0.536075	1.14955	-0.660279	-0.420571
6	Kifc1	-1.09909	-0.86048	-0.357847	2.22734	0.541863	0.707075	0.197386	-0.218594	-0.664483	1.03848	-0.297759	-1.21389
6	Daxx	-0.763079	-0.66998	-0.749271	1.74657	1.72422	1.41782	-0.569994	-0.443572	-0.365673	-0.150141	-0.547771	-0.62913
6	Psmb9	-0.953175	-1.05837	-0.977555	1.60684	1.44686	1.51882	-0.384634	-0.304479	-0.337022	0.426268	-0.575204	-0.408351
6	Tap2	-0.987384	-0.988508	-0.967469	1.65304	1.42957	1.54466	-0.412371	-0.325528	-0.22419	0.305657	-0.546768	-0.480711
6	H2-Ab1	-0.768156	-0.728501	-0.971464	1.42162	1.32044	1.76742	-0.616094	-0.293972	-0.473501	0.679664	-0.685733	-0.651731
6	H2-Aa	-0.724045	-0.749044	-0.864882	1.40112	1.43491	1.76921	-0.488556	-0.473635	-0.445974	0.569312	-0.778522	-0.649889
6	H2-Eb1	-0.625388	-0.769773	-0.838348	1.54721	1.261	1.83582	-0.564233	-0.564728	-0.510309	0.478199	-0.462909	-0.786542
6	Cfb	-0.977665	-0.973426	-1.05106	1.51391	1.55353	1.55794	-0.351841	-0.319238	-0.17763	0.257168	-0.558979	-0.472711
6	Lst1	-0.756079	-1.10027	-0.762386	1.34769	1.90551	1.32119	-0.439284	-0.318598	-0.30125	0.42668	-0.684049	-0.639155
6	Ltb	-0.634762	-0.836943	-0.671792	1.55907	0.366259	1.97629	-0.601573	-0.721494	-0.410496	1.11688	-0.459052	-0.682382
6	Tnf	-0.741468	-0.884261	-0.810904	1.6688	1.70526	1.3715	-0.574629	-0.485472	-0.238114	0.222218	-0.567009	-0.665924
6	H2-Q5	-0.764194	-0.819467	-0.758561	1.51349	1.62913	1.71246	-0.38952	-0.455291	-0.452538	-0.0144797	-0.658046	-0.542974
6	Cdsn	-0.470468	-1.01379	-0.98551	1.35391	1.68085	1.7658	-0.241934	-0.629716	-0.267721	-0.385335	-0.442896	-0.363184
6	A930015D03Rik	-0.582651	-0.703645	-0.825095	1.61772	1.50963	1.78332	-0.449489	-0.533888	-0.558214	-0.191332	-0.485603	-0.580756
6	H2-T24	-0.93612	-1.09176	-0.988567	1.60386	1.32807	1.69733	-0.253896	-0.311396	-0.296845	0.192041	-0.528952	-0.413768
6	H2-T22	-0.729619	-0.767013	-0.722192	1.78786	1.26947	1.74558	-0.408462	-0.490784	-0.486687	0.0558648	-0.812493	-0.441513
6	H2-T10	-0.770569	-0.836897	-0.790206	1.59998	1.70866	1.5247	-0.323364	-0.557489	-0.514175	0.0431615	-0.606369	-0.477435
6	Trim26	-0.806814	-0.784459	-0.991713	1.7501	1.57515	1.49716	-0.445643	-0.470506	-0.373051	-0.0540471	-0.471702	-0.424476
6	Ubd	-0.584072	-0.609224	-0.579224	1.51712	1.66123	1.76482	-0.589585	-0.578888	-0.600354	-0.240496	-0.602174	-0.559159
6	H2-M3	-0.855202	-0.950204	-0.9378	1.63159	1.50631	1.57239	-0.426143	-0.254949	-0.16199	0.131171	-0.577348	-0.677821
6	Enpp4	-0.557621	-0.427237	-0.718613	2.06701	1.2663	1.4405	-0.954052	-0.484442	-0.810083	-0.188439	-0.286622	-0.346711
6	Nfkbie	-1.00546	-0.83244	-0.744236	1.68917	1.85923	1.19072	-0.494945	-0.377955	-0.411139	0.0711847	-0.530244	-0.413882
6	Ccnd3	-1.03578	-0.965069	-0.826749	1.61816	1.38445	1.66611	-0.47051	-0.124148	-0.230611	0.151811	-0.640781	-0.52688
6	B430306N03Rik	-0.774452	-0.904138	-0.834191	1.45372	1.81426	1.5329	-0.544016	-0.410515	-0.31422	0.0428839	-0.570121	-0.492112
6	Efhb	-0.876822	-0.517909	-0.658474	2.49909	0.997474	1.04098	-0.37718	-0.450467	-0.312014	-0.51184	-0.693914	-0.13892
6	Tgif1	-0.918295	-1.12721	-0.826252	1.40505	1.90327	1.33914	-0.340128	-0.260134	-0.109613	-0.0318081	-0.720178	-0.313849
6	Myl12a	-0.714488	-0.938675	-0.91529	1.53082	1.70577	1.55045	-0.429245	-0.293641	-0.259641	-0.0389166	-0.768363	-0.428792
6	Ndc80	-0.977783	-0.906825	-0.780662	1.5099	1.23688	1.77566	-0.103371	-0.691646	-0.395487	0.531914	-0.637003	-0.561575
6	Xdh	-0.786836	-0.849743	-0.841554	1.64659	1.59368	1.58971	-0.534246	-0.438071	-0.36707	0.0404394	-0.573017	-0.479888
6	Ltbp1	-0.540325	-0.295789	-0.731523	1.87034	1.65744	1.36689	-0.646928	-0.607722	-0.773193	-0.310368	-0.473632	-0.515194
6	Cyp1b1	-0.923247	-0.63692	-0.386834	1.79808	1.80777	1.21257	-0.613687	-0.701363	-0.374504	-0.0946997	-0.621429	-0.465743
6	Map3k8	-0.764105	-0.280106	-1.18468	1.53165	1.81494	1.35506	-0.307883	-0.70264	-0.0782029	-0.0829658	-0.721823	-0.579244
6	Mocos	-0.719919	-1.14788	-0.816205	1.61652	1.75136	1.367	-0.301973	-0.483004	-0.12035	-0.180232	-0.718726	-0.246586
6	Gypc	-0.471676	-0.653694	-0.693813	1.59415	1.80641	1.52942	-0.648714	-0.668762	-0.374954	-0.297577	-0.559135	-0.561648
6	Dcp2	-0.840038	-0.930556	-0.773467	2.1996	1.41167	1.02658	-0.635524	-0.428215	-0.431293	-0.0126998	-0.29779	-0.288271
6	Lmnb1	-1.07438	-0.683682	-0.71091	2.26398	0.966627	1.05507	-0.585477	-0.724725	-0.186429	0.578075	-0.621539	-0.276611
6	Isoc1	-1.00552	-0.88327	-0.631756	1.96237	1.28924	1.38846	-0.655097	-0.665713	0.0531018	0.119408	-0.547771	-0.423456
6	Gm4951	-1.01995	-1.04923	-0.986919	1.65515	1.45035	1.49442	-0.385522	-0.360148	-0.232261	0.300484	-0.506096	-0.360274
6	Gm4841	-0.763489	-0.848433	-0.791478	1.62199	1.69439	1.48373	-0.499078	-0.571851	-0.426917	0.172962	-0.486415	-0.585404
6	F830016B08Rik	-0.783701	-0.856583	-0.818388	1.64056	1.56185	1.65297	-0.471013	-0.288929	-0.335366	-0.175092	-0.69819	-0.428113
6	Ska1	-0.935368	-0.483324	-0.74106	1.5838	0.183625	2.00918	-0.415045	-0.198876	-0.789771	1.04168	-0.793849	-0.460992
6	Cndp1	-0.825479	-0.001761	-0.664427	2.45551	0.871956	0.969365	-0.840557	-0.811123	-0.86945	-0.108839	-0.0861909	-0.0890077
6	Tcirg1	-0.742207	-0.927659	-0.917193	1.61005	1.66869	1.4071	-0.328525	-0.129768	-0.0115084	-0.0820724	-0.95027	-0.596635
6	BC021614	-0.608698	-0.633875	-0.603673	2.3012	0.696895	1.28918	-0.712439	-0.70524	-0.625165	0.672056	-0.534771	-0.535463
6	Cabp4	-0.5996	-0.545264	-0.469384	1.82324	1.13264	1.89091	-0.728756	-0.588228	-0.523375	-0.221773	-0.419211	-0.751199
6	Ptprcap	-0.686348	-0.41185	-0.597668	1.62351	0.976218	1.98838	-0.735519	-0.597035	-0.527619	0.440062	-0.793628	-0.678496
6	Tbc1d10c	-0.427765	-0.50239	-0.62517	2.11734	0.589334	1.47637	-0.561824	-0.294824	-0.995846	0.741275	-0.945375	-0.571124
6	Rhod	-0.899459	-0.913174	-0.483091	1.81755	1.49763	1.43756	-0.536454	-0.246315	-0.651798	-0.0379784	-0.137688	-0.846785
6	Ctsw	-0.750317	-0.553851	-0.744431	1.3035	0.704555	2.07808	-0.594138	-0.496175	-0.574419	1.05324	-0.77187	-0.65417
6	Neat1	-0.576788	-0.805776	-0.706657	1.7041	1.60516	1.46945	0.056724	-0.261505	-0.344373	-0.423309	-0.991558	-0.725472
6	Frmd8	-0.975174	-0.717495	-0.0410807	1.83229	1.56571	1.30969	-0.810404	-0.453829	-0.755172	-0.103782	-0.743869	-0.106882
6	Cdca5	-1.14445	-0.137222	-1.12688	1.45559	0.808487	1.72633	-0.496048	-0.703997	-0.938731	0.969921	-0.204712	-0.208289
6	Batf2	-0.745541	-0.798601	-0.677202	1.69906	1.65264	1.53577	-0.616054	-0.509855	-0.452579	-0.0664998	-0.533778	-0.487364
6	Pla2g16	-0.618041	-0.763067	-0.579601	1.99216	1.23725	1.59442	-0.686588	-0.588035	-0.594095	-0.0324257	-0.591139	-0.370836
6	Cd5	-0.841512	-0.808965	-0.757615	1.21146	0.685983	1.97179	-0.289545	-0.391947	-0.586873	1.26315	-0.72746	-0.728467
6	AW112010	-0.958481	-0.944214	-0.965721	1.56219	1.50757	1.5377	-0.38853	-0.267677	-0.28247	0.385986	-0.703456	-0.482898
6	Ms4a4c	-0.808085	-0.81858	-0.840907	1.56453	1.70459	1.48603	-0.48594	-0.405153	-0.403134	0.255428	-0.637898	-0.610881
6	Ms4a4b	-0.732768	-0.782157	-0.74643	1.52534	1.28984	1.61729	-0.631554	-0.565667	-0.614093	0.894193	-0.683345	-0.570652
6	Ms4a6c	-0.901203	-1.03641	-0.905789	1.46223	1.7103	1.52745	-0.411697	-0.326485	-0.204314	0.142089	-0.50479	-0.551385
6	Gm8369	-0.477868	-0.646279	-0.60966	2.16846	1.54709	0.757016	-0.691994	-0.681236	-0.569925	0.480796	-0.637884	-0.638513
6	Ms4a6b	-0.841519	-0.819642	-0.775862	1.51033	1.61924	1.57288	-0.477935	-0.433822	-0.484407	0.410603	-0.606648	-0.673212
6	Ms4a6d	-0.932938	-0.939588	-0.895079	1.53357	1.74655	1.44537	-0.373937	-0.18978	-0.176373	-0.0013481	-0.669185	-0.547263
6	Lpxn	-0.936024	-1.0061	-1.03413	1.52696	1.63488	1.43666	-0.390149	-0.394823	-0.17831	0.351344	-0.511712	-0.498589
6	Ostf1	-0.932819	-1.12922	-0.77931	1.59164	1.61251	1.43664	-0.647455	-0.106541	-0.216165	0.199693	-0.555662	-0.473311
6	Jak2	-0.861189	-0.637414	-0.659986	2.00445	1.73098	1.0673	-0.418702	-0.431578	-0.410301	-0.244979	-0.681299	-0.45729
6	Cd274	-1.03416	-1.09258	-0.951953	1.55039	1.608	1.45702	-0.398754	-0.271362	-0.25485	0.237094	-0.470435	-0.378409
6	Ifit2	-1.09098	-1.06902	-0.998303	1.66055	1.52495	1.41719	-0.35756	-0.256307	-0.17113	0.15067	-0.457141	-0.352915
6	Ifit1bl1	-0.630138	-0.789739	-0.637474	1.73343	1.77067	1.32045	-0.57384	-0.609333	-0.575011	0.104841	-0.441418	-0.672436
6	Kif20b	-0.943847	-0.837139	-0.365431	1.84636	0.608065	1.28798	-0.462973	-0.258286	-0.661493	1.27161	-1.18916	-0.295683
6	Pcgf5	-0.727178	-0.831904	-0.788876	1.94774	1.531	1.30353	-0.706962	-0.516171	-0.339291	0.0188802	-0.589521	-0.301245
6	2019-03-05	-0.622467	-0.797037	-0.723215	1.79057	1.75303	1.34449	-0.266267	-0.524092	-0.518776	-0.276194	-0.538305	-0.621738
6	Myof	-0.873587	-0.69945	-0.818124	1.54144	1.86034	1.4429	-0.438227	-0.545618	-0.193489	-0.182373	-0.566358	-0.527459
6	Loxl4	-0.436323	-0.416543	-0.809945	1.33555	1.57614	1.77972	-0.70814	-0.809079	-0.498271	0.361505	-0.867603	-0.507002
6	Cutc	-0.649326	-0.686376	-0.0223842	1.61232	1.59726	1.63055	-0.47965	-0.777726	-0.59337	-0.178869	-0.834437	-0.618004
6	Nfkb2	-0.69529	-0.904826	-1.09673	1.68951	1.59741	1.29176	-0.575152	-0.251202	-0.473019	0.473122	-0.631696	-0.42389
6	Calhm2	-0.914002	-1.28998	-0.689976	1.5209	0.802439	1.99266	0.15636	-0.199825	-0.310746	0.204284	-0.429974	-0.842146
6	Itprip	-0.766503	-0.605641	-0.885233	1.23533	1.83711	1.67759	-0.218607	-0.586243	-0.397928	0.105901	-0.773976	-0.621802
6	Nrap	-0.977597	-0.701178	-0.322933	1.98485	1.39532	1.39213	-0.296474	-0.67723	-0.147627	-0.452752	-0.857747	-0.338761
6	Casp7	-0.662252	-0.619585	-0.841164	1.74225	1.53261	1.54767	-0.696983	-0.470972	-0.230824	0.0507568	-0.758288	-0.593219
6	Mcm10	-0.939908	-0.331513	-0.244432	2.08569	1.20718	1.31514	-0.481159	-0.997365	-0.483354	-0.0290474	-0.964675	-0.13655
6	Il2ra	-0.618023	-0.672943	-0.39443	1.58411	1.7003	1.6611	-0.65619	-0.547327	-0.633525	-0.305155	-0.543703	-0.574211
6	Il1rn	-0.762393	-0.740964	-0.756303	1.61617	1.82328	1.37758	-0.47825	-0.500625	-0.424069	0.10417	-0.657226	-0.601376
6	Psd4	-0.964504	-0.859428	-0.920339	1.6657	1.46354	1.45243	-0.500352	-0.279171	-0.181124	0.45595	-0.688608	-0.644096
6	Traf2	-0.602033	-0.855649	-0.689434	2.03055	1.63621	1.04999	-0.774955	-0.533019	-0.218304	0.0415497	-0.591284	-0.493617
6	Lcn2	-0.889763	-0.952279	-0.933222	1.46262	1.59585	1.64774	-0.435693	-0.351562	-0.0401691	0.0856603	-0.601743	-0.587436
6	Traf1	-0.540793	-0.88762	-0.818685	1.76217	1.62936	1.37571	-0.465858	-0.260497	-0.509231	0.139094	-0.811438	-0.612215
6	Kynu	-0.603622	-0.803424	-0.590988	2.0372	1.56854	1.11238	-0.191419	-0.440274	-0.786038	-0.128057	-0.241614	-0.93268
6	Rbm43	-0.703078	-0.838022	-0.678147	1.98049	1.33406	1.53317	-0.479227	-0.59496	-0.363718	-0.136445	-0.508364	-0.545766
6	Nmi	-0.927444	-0.843399	-0.998727	1.60623	1.51546	1.55271	-0.225846	-0.497513	-0.362733	0.298071	-0.580539	-0.536273
6	Cytip	-0.678432	-0.714257	-0.645157	1.83623	1.49785	1.36935	-0.635556	-0.520072	-0.628139	0.417876	-0.781665	-0.518025
6	Cd302	-0.683869	-0.978288	-1.25899	1.41453	1.60621	1.55018	0.199695	-0.126093	-0.746047	-0.306444	-0.529176	-0.141706
6	Dpp4	-0.502392	-0.610866	-0.383077	1.81283	0.967682	1.93369	-0.556211	-0.870036	-0.911759	-0.023255	-0.409345	-0.447259
6	Spc25	-1.06791	-0.967549	-0.559126	1.20218	1.27558	1.92209	-0.5536	-0.556401	-0.388831	0.682318	-0.741752	-0.247004
6	Wipf1	-0.956233	-0.745027	-1.07047	1.85538	1.66806	1.00359	-0.257785	-0.115148	-0.305958	0.247789	-0.80551	-0.518689
6	Itga4	-0.375111	-0.414049	-1.09322	1.77184	1.01338	1.7078	-0.799801	-0.737508	-0.881572	0.448708	-0.466118	-0.174353
6	Ssfa2	-1.20196	-0.847766	-0.852879	1.75688	1.54081	1.35348	-0.490989	-0.391262	-0.0165277	0.0503675	-0.535011	-0.365146
6	Serping1	-0.86614	-0.872047	-0.859808	1.5186	1.48761	1.74166	-0.511542	-0.422448	-0.164371	0.134028	-0.662262	-0.523288
6	Ube2l6	-1.01611	-0.934796	-1.02823	1.62497	1.4902	1.50904	-0.44662	-0.269989	-0.148581	0.245871	-0.605173	-0.420572
6	Nr1h3	-0.493781	-0.580847	-0.770226	1.80838	1.58587	1.51674	-0.258007	-0.62632	-0.484113	-0.401815	-0.798751	-0.497133
6	Cd44	-0.88976	-0.96568	-0.964097	1.34204	1.96866	1.36268	-0.449713	-0.329728	-0.0800125	-8.5424e-05	-0.519548	-0.474763
6	Abtb2	-1.11263	-0.752751	-0.407061	2.0645	1.52123	0.874273	-0.794139	-0.241125	-0.845089	0.308732	-0.33137	-0.284571
6	Rcn1	-0.754819	-0.945579	-0.745408	1.7117	0.893665	2.02993	-0.552671	-0.347041	-0.249497	0.0846959	-0.522405	-0.602576
6	Rad51	-0.836629	-0.879735	-0.148424	1.76318	0.391194	1.84191	-0.557468	-0.543649	-1.29562	0.591173	0.121721	-0.447652
6	Nusap1	-1.5109	-0.10991	-1.22278	1.7098	1.22874	1.24398	-0.526448	0.0330423	-0.384278	0.542972	-0.548252	-0.455969
6	Ehd4	-0.878315	-0.864576	-0.9459	1.72389	1.64912	1.31178	-0.511671	-0.185609	-0.049058	0.0696843	-0.671956	-0.647396
6	AA467197	-0.717401	-0.716148	-0.671872	1.74892	1.78092	1.34294	-0.516171	-0.450262	-0.392144	-0.102525	-0.669977	-0.636279
6	Atp8b4	-0.676151	-0.696049	-0.672223	1.54034	1.40367	1.73412	-0.641017	-0.590992	-0.650861	0.517376	-0.652507	-0.615708
6	Sppl2a	-0.765012	-0.832414	-0.685834	1.71644	1.74383	1.40825	-0.337882	-0.425767	-0.230685	-0.287674	-0.635045	-0.668207
6	Ncaph	-0.977384	-0.265781	-0.595623	1.51697	0.965952	0.725034	-0.421054	-0.996696	-0.0414631	1.75266	-1.17263	-0.489988
6	Dusp2	-0.381869	-0.633769	-0.969282	2.06178	1.38015	1.24713	-0.51134	-0.608492	-0.56043	0.223321	-0.742946	-0.504251
6	Gins1	-0.283463	-1.58201	-0.344899	2.22279	1.21064	0.905869	-0.575185	0.00621463	-0.357874	-0.11217	-0.596966	-0.492946
6	Tpx2	-0.768945	-0.8754	-0.654152	1.83148	1.40189	1.54999	-0.574411	-0.546635	-0.534641	0.204662	-0.489717	-0.544126
6	Plagl2	-1.40641	-0.549036	-0.731562	1.59162	1.76631	1.17839	-0.778184	-0.471048	0.0660705	-0.164102	-0.532876	0.0308276
6	Sla2	-0.561502	-0.596651	-0.319125	1.76322	1.14455	1.66077	-0.38256	-0.643376	-1.07003	0.435026	-0.457861	-0.972453
6	Samhd1	-0.813787	-0.796422	-0.897683	1.69146	1.61417	1.47649	-0.496855	-0.459908	-0.422208	0.18211	-0.559548	-0.517816
6	Rbl1	-0.694671	-0.778751	-0.807948	1.8403	1.54426	1.40854	-0.474388	-0.395868	-0.65137	0.129874	-0.722312	-0.397664
6	Tgm2	-0.887188	-0.835502	-0.647787	1.64642	1.72152	1.47946	-0.428986	-0.493771	-0.422346	-0.0131479	-0.558477	-0.560189
6	Ada	-1.05716	-0.211967	-0.856899	1.16408	1.76723	1.80489	-0.537725	-0.226041	-0.522305	-0.106093	-0.634766	-0.583237
6	Wisp2	-0.640109	-0.578176	-0.685387	1.64872	1.76505	1.49398	-0.550666	-0.439781	-0.520842	-0.124589	-0.66028	-0.707921
6	Cd40	-0.725802	-0.67551	-0.767927	1.70348	1.70306	1.5047	-0.517191	-0.379797	-0.480975	-0.200809	-0.561116	-0.602118
6	Znfx1	-0.881048	-0.829227	-0.941077	1.74979	1.59281	1.44561	-0.454227	-0.448558	-0.336783	0.0325021	-0.526804	-0.402985
6	1500012F01Rik	-0.598978	-0.742786	-0.926373	1.67456	1.51288	1.66453	-0.420522	-0.521225	-0.28289	-0.0867703	-0.741407	-0.531013
6	Rnf114	-0.742436	-0.691502	-0.669559	1.69495	1.65544	1.54058	-0.405029	-0.491306	-0.48862	-0.0757003	-0.611409	-0.715417
6	Ogfr	-0.902817	-0.757029	-0.9167	1.72825	1.61951	1.4392	-0.375773	-0.514706	-0.383848	0.0908281	-0.485841	-0.541078
6	Helz2	-0.883722	-0.960486	-0.993949	1.65251	1.58568	1.43275	-0.338604	-0.336454	-0.246483	0.218125	-0.700123	-0.429247
6	Il7	-0.539493	-0.843188	-0.282575	2.2318	1.38981	1.00274	-0.440087	-0.522498	-0.706301	0.0306232	-0.944464	-0.376367
6	Car13	-1.11965	-0.990638	-0.663917	1.42959	1.82226	1.37478	-0.428571	-0.395298	0.036109	0.125303	-0.545516	-0.644456
6	Sirpb1b	-0.57417	-0.588761	-0.571266	1.6053	1.64464	1.71638	-0.577436	-0.501208	-0.583706	-0.399973	-0.584751	-0.585051
6	Cp	-0.881983	-0.784617	-0.813829	1.62642	1.53253	1.69669	-0.52753	-0.412479	-0.303822	-0.113646	-0.510167	-0.507561
6	Ect2	-0.848578	-1.21095	-0.32523	1.07314	1.14436	1.5588	-1.1877	-0.0436857	-0.240958	1.22468	-0.881817	-0.262053
6	Tnfsf10	-0.764542	-0.915373	-0.770156	1.65292	1.57711	1.60616	-0.382023	-0.445528	-0.433939	0.00647424	-0.645589	-0.485506
6	Gm11549	-0.794299	-1.10203	-0.801679	1.60313	1.65014	1.49788	-0.30453	-0.586213	-0.316051	-0.112795	-0.0863412	-0.647199
6	Il21	-0.683249	-0.698828	-0.561768	1.93741	1.68718	1.26771	-0.460598	-0.561409	-0.693442	-0.380624	-0.373106	-0.479282
6	Gpr171	-0.56998	-0.560454	-0.608165	1.66468	1.46046	1.71322	-0.57665	-0.6078	-0.715681	0.150584	-0.632706	-0.717501
6	Igsf10	-1.25978	-0.529115	-0.988097	1.98135	1.51707	0.833037	-0.78151	-0.282779	0.287231	0.137312	-0.569201	-0.345527
6	Smc4	-0.688147	-0.809392	-0.873001	1.53433	1.02053	1.77761	-0.495498	-0.335157	-0.859215	0.824383	-0.845579	-0.250871
6	Sh2d2a	-0.720164	-0.744924	-0.715327	1.79006	1.10312	1.70611	-0.439567	-0.656826	-0.654495	0.543182	-0.63058	-0.580588
6	Nes	-0.806595	-0.73056	-0.758666	1.53294	1.94708	1.32717	-0.46621	-0.470898	-0.475818	0.0159186	-0.716903	-0.397467
6	Npr1	-0.648696	-0.728944	-0.540298	1.8036	1.53102	1.55242	-0.346881	-0.564721	-0.314794	-0.219578	-0.726783	-0.796342
6	S100a11	-0.81784	-0.940503	-0.542841	1.31965	1.95769	1.48089	-0.447705	-0.424773	-0.368079	0.0820651	-0.745827	-0.552727
6	S100a10	-0.749756	-1.31044	-0.621802	1.46143	1.74848	1.44722	-0.282772	-0.450699	-0.18267	0.114922	-0.468977	-0.704937
6	Mcl1	-1.01825	-0.609981	-0.929779	1.67642	1.83751	1.27386	-0.524661	-0.35677	-0.188922	-0.248111	-0.487161	-0.424155
6	Adamtsl4	-0.740999	-1.08702	-0.462182	1.38936	1.68935	1.56513	-0.353986	-0.885201	-0.90721	-0.0378997	0.107891	-0.277227
6	Cd2	-0.692048	-0.712992	-0.649561	1.41314	1.14783	1.9911	-0.659509	-0.53848	-0.669691	0.608877	-0.636268	-0.602393
6	Ptpn22	-0.453398	-0.281418	-0.742594	1.67721	1.38366	1.65616	-0.471555	-0.437983	-0.590989	0.148993	-1.19434	-0.693745
6	Rhoc	-0.849594	-0.914493	-0.852794	1.52116	1.62801	1.66284	-0.312265	-0.308603	-0.172229	-0.253248	-0.713727	-0.435064
6	Mov10	-0.822464	-0.550005	-0.818039	1.59733	1.51305	1.71824	-0.301257	-0.32133	-0.477628	-0.03102	-0.765777	-0.741097
6	I830077J02Rik	-1.00494	-0.887957	-0.837619	1.30274	1.77565	1.36962	-0.591815	-0.548662	-0.22684	0.68991	-0.685116	-0.354974
6	Dennd2d	-0.373904	-0.632573	-0.847703	1.90806	0.974386	1.86594	-0.722634	-0.492228	-0.182568	-0.501366	-0.247705	-0.747702
6	Alx3	0.0177884	-1.01581	-0.640223	1.54687	1.76514	1.42745	-0.369413	-0.63779	-0.622328	-0.187451	-0.309336	-0.974895
6	Csf1	-1.02918	-0.7537	-0.981358	1.36771	1.8906	1.46749	-0.344895	-0.364992	-0.220283	-0.0474222	-0.601787	-0.382177
6	Vcam1	-1.00572	-0.813382	-0.828608	1.3708	1.56407	1.75881	-0.448408	-0.293114	-0.32837	0.245852	-0.710229	-0.511696
6	Tifa	-0.976126	-0.898045	-0.996955	1.87177	1.56461	1.27692	-0.3369	-0.414712	-0.223205	-0.0602839	-0.411104	-0.395965
6	Cenpe	-0.439788	-0.863686	-0.581759	1.91835	1.35165	1.44687	-0.808365	-0.252278	-0.654861	0.220152	-0.536782	-0.799499
6	Nfkb1	-1.11108	-0.900997	-0.842334	1.633	1.83616	1.08539	-0.585528	-0.250863	-0.148383	0.242165	-0.682559	-0.274969
6	Plekhf2	-1.05868	-0.775098	-0.805517	1.75914	1.59665	1.2762	-0.311475	-0.431341	-0.244202	0.317733	-0.798946	-0.524453
6	Ripk2	-0.764243	-0.630633	-0.870966	1.72894	1.70113	1.42232	-0.234579	-0.5838	-0.252793	-0.21257	-0.649683	-0.653121
6	Ccl19	-0.663416	-0.507803	-0.745594	1.58182	1.12759	2.05734	-0.428761	-0.612092	-0.687335	0.0601743	-0.649372	-0.532553
6	Glipr2	-1.01443	-0.899629	-0.843546	1.56686	1.64346	1.51572	-0.492123	-0.421244	-0.240984	0.144051	-0.618927	-0.339217
6	Aldh1b1	-0.203958	-0.680012	-0.551218	1.86485	1.70586	1.1925	-0.70074	-1.09558	-0.386573	-0.128093	-0.444963	-0.572085
6	Tdrd7	-1.06658	-1.02504	-0.791356	1.89136	1.37653	1.40064	-0.556803	-0.308753	-0.123382	0.0166624	-0.409453	-0.403826
6	Txn1	-0.485433	-0.755071	-0.629164	1.87853	1.39267	1.61329	-0.486773	-0.39378	-0.448834	-0.216361	-0.671796	-0.797284
6	Ptbp3	-0.801297	-0.912349	-1.12736	1.56569	1.78671	1.31478	-0.416744	-0.353389	-0.188772	0.149074	-0.576413	-0.439941
6	Slc31a2	-0.811258	-0.440858	-0.621226	1.62659	1.7003	1.56057	-0.480036	-0.448175	-0.294392	-0.47303	-0.957965	-0.36052
6	Tnfsf8	-0.745475	-0.713792	-0.741625	1.56084	1.74129	1.61806	-0.48632	-0.521203	-0.552967	-0.239832	-0.411389	-0.507585
6	Plin2	-1.04273	-0.929006	-0.755419	1.38404	1.89044	1.44814	-0.327509	-0.293658	-0.0759243	-0.151504	-0.653067	-0.493803
6	Spata6	-0.867535	-0.603044	-0.757842	1.26906	1.45201	2.01671	-0.699438	-0.446427	-0.529134	0.0231108	-0.123107	-0.734355
6	Cdc20	-1.09954	-0.586785	-0.922155	1.72075	0.463658	1.83334	-0.602707	-0.19291	-0.274051	0.608032	-1.09226	0.14463
6	Ccdc23	-0.904543	-0.747343	-1.12492	1.80045	1.55857	1.38067	-0.156102	-0.345079	-0.27598	-0.149571	-0.486085	-0.550069
6	Cdca8	-0.225396	-1.45412	-0.758784	1.78853	0.516538	0.947842	-0.159119	-0.621954	-0.554588	1.60737	-0.570553	-0.515766
6	Zc3h12a	-0.68005	-0.813371	-1.02016	1.48003	1.96672	1.28383	-0.326159	-0.548937	-0.34696	0.0723258	-0.64692	-0.420354
6	Lck	-0.85836	-0.744415	-0.770533	1.82521	1.19228	1.52648	-0.406046	-0.501787	-0.466976	0.624081	-0.709254	-0.710673
6	Snhg12	-0.669993	-0.844479	-0.840683	1.27521	1.75896	1.78784	-0.182363	-0.413656	-0.320094	-0.284566	-0.520547	-0.745629
6	Ptafr	-0.713656	-0.843967	-1.01649	1.45713	1.93641	1.33975	-0.490099	-0.437999	-0.318164	0.116759	-0.503504	-0.526181
6	Themis2	-0.987086	-1.00168	-0.89265	1.57162	1.71004	1.39727	-0.417149	-0.277886	-0.204947	0.160594	-0.528314	-0.529822
6	Fgr	-0.821377	-0.894034	-0.886419	1.71499	1.88169	1.09027	-0.514044	-0.252611	-0.334875	0.116456	-0.62364	-0.476412
6	Ldlrap1	-0.902377	-0.456104	-0.365787	1.86899	1.78922	1.06748	-0.462225	-0.524681	-0.947482	-0.0161663	-0.713642	-0.337226
6	Runx3	-0.696285	-0.69958	-0.691155	1.6865	1.5904	1.46254	-0.585799	-0.617915	-0.666658	0.402708	-0.624004	-0.56075
6	E2f2	-0.807744	-0.747345	-0.508267	1.55538	1.08539	1.68718	-0.473461	-0.612765	-0.495794	0.938467	-0.963378	-0.657673
6	Asap3	-1.04452	-0.70307	-0.911679	1.72389	1.66422	1.34386	-0.46773	-0.0108234	-0.16341	-0.212227	-0.648845	-0.569663
6	Tmco4	-0.596581	-0.91802	-0.719814	1.65975	1.61616	1.54522	-0.538247	-0.402644	-0.574819	0.116474	-0.711787	-0.475695
6	Epha2	-1.05443	-0.766287	-0.560091	1.42634	1.60567	1.58393	-0.392349	-0.218563	0.00277467	0.167441	-0.783122	-1.01132
6	Pdpn	-0.88462	-0.822424	-1.04128	1.37141	1.64377	1.67471	-0.334726	-0.409294	-0.139042	0.14643	-0.710019	-0.494914
6	Tnfrsf14	-0.899178	-0.849116	-0.9843	1.80467	1.39689	1.58298	-0.407401	-0.375715	-0.214094	-0.164419	-0.520372	-0.369949
6	AW011738	-0.740136	-0.682993	-1.04395	1.72343	1.60158	1.46867	-0.524546	-0.447969	-0.556913	0.0598046	-0.275453	-0.581534
6	Steap4	-0.773662	-0.865644	-0.738888	1.8942	1.72837	1.13664	-0.47452	-0.24542	-0.360249	-0.042938	-0.752902	-0.504999
6	Dbf4	-0.136743	-1.10888	-0.996302	1.27697	1.04717	1.48655	-0.620085	-0.651628	-0.597036	1.4164	-0.674493	-0.44193
6	Crot	-0.789172	-0.73969	-0.738856	1.90054	1.53101	1.45722	-0.390764	-0.519574	-0.439125	-0.250289	-0.460816	-0.560484
6	Tmem243	-1.01321	-1.054	-0.856513	1.63001	1.63067	1.39221	-0.16041	-0.434004	-0.30063	0.187282	-0.592739	-0.428648
6	Hgf	-0.717099	-0.00705493	-1.51019	1.56213	1.08915	1.75334	-0.77014	-0.469773	0.262962	-0.222757	-0.260826	-0.709736
6	Cd36	-0.75248	-0.814025	-0.994154	1.31537	1.2848	1.95286	-0.616197	-0.529182	-0.30901	0.516699	-0.59739	-0.4573
6	Fgl2	-0.953884	-0.96516	-0.931063	1.56778	1.62662	1.43559	-0.450987	-0.382836	-0.221222	0.364589	-0.573704	-0.515729
6	Cenpa	-0.517173	-1.03233	-1.02954	1.36809	2.00607	0.961266	-0.207505	-0.336963	-0.600044	0.632446	-0.841305	-0.403016
6	Lap3	-1.09488	-1.15244	-0.811311	1.78588	1.25454	1.54842	-0.340042	-0.207464	-0.0567017	0.051403	-0.565703	-0.411702
6	Ncapg	-1.03794	-0.850865	-0.568072	1.87831	1.03348	1.30948	-0.696357	-0.655374	0.0427152	0.870217	-0.743442	-0.582155
6	Tbc1d1	-0.636267	-0.847328	-0.567854	2.10235	1.4135	1.24719	-0.32338	-0.827639	-0.347919	-0.0969226	-0.697443	-0.418288
6	Txk	-0.407779	-0.394501	-0.691203	2.30773	0.975483	1.33317	-0.712134	-0.690517	-0.547051	0.116487	-0.551766	-0.737928
6	Kdr	-0.821708	-0.612885	-0.6301	1.39631	1.73199	1.71488	-0.594807	-0.435763	-0.305914	-0.333624	-0.940858	-0.167523
6	Cox18	-0.584295	-0.850512	-0.619794	1.62121	1.63432	1.64591	-0.455325	-0.194748	-0.63695	-0.309039	-0.709239	-0.541538
6	Btc	-1.00968	-0.822763	-0.604342	1.60513	1.52266	1.61444	-0.344418	-0.6807	-0.0565511	-0.0834204	-0.88215	-0.258216
6	Cxcl9	-0.901205	-0.983244	-0.963396	1.55208	1.49867	1.63125	-0.395924	-0.314781	-0.379012	0.257549	-0.568729	-0.433259
6	Art3	-0.541727	-0.831144	-0.452403	1.50329	1.2595	1.95728	-0.24292	-0.553568	-0.109801	-0.163263	-1.09152	-0.73372
6	Cxcl11	-0.685764	-0.75553	-0.719649	1.58062	1.79781	1.53115	-0.517157	-0.51678	-0.429987	-0.177176	-0.585293	-0.522245
6	Plac8	-0.840284	-0.863447	-0.785121	1.59125	1.66948	1.36295	-0.494742	-0.608412	-0.451039	0.544692	-0.621189	-0.504138
6	Gbp8	-0.637229	-0.714417	-0.5381	1.60626	1.59162	1.72494	-0.553018	-0.493628	-0.59004	-0.143518	-0.659589	-0.593275
6	Gbp9	-0.879566	-0.997548	-0.837363	1.63046	1.6024	1.53089	-0.450172	-0.403551	-0.400406	0.0937241	-0.56836	-0.320508
6	Gbp4	-0.814366	-0.825605	-0.91621	1.60697	1.59062	1.56883	-0.480887	-0.473504	-0.523607	0.184391	-0.629098	-0.287541
6	Gbp10	-0.733268	-0.783442	-0.709344	1.6388	1.51091	1.69612	-0.446381	-0.594566	-0.477942	0.0893928	-0.630186	-0.560094
6	Gbp11	-0.670362	-0.722365	-0.624424	1.74257	1.62525	1.57139	-0.480341	-0.549018	-0.498179	-0.259778	-0.566969	-0.567775
6	Lrrc8c	-1.32389	-0.725739	-0.960468	1.46097	1.41172	1.6699	-0.75098	-0.402468	-0.390866	-0.0258159	-0.0132709	0.0509107
6	Gfi1	-0.67879	-0.694114	-0.546833	2.01811	1.5606	0.922581	-0.68223	-0.546464	-0.688818	0.597817	-0.689914	-0.571947
6	Mfsd7a	-0.77419	-0.713179	-0.930498	1.58514	1.48753	1.64566	-0.0910801	-0.181061	0.0557963	-0.476029	-0.683991	-0.924093
6	Hspb8	-0.990133	-0.842101	-0.617937	1.42127	1.53002	1.84699	-0.361678	-0.513218	-0.194589	-0.0870339	-0.537772	-0.653818
6	Slc8b1	-0.496036	-1.17558	-0.89818	1.91033	1.3678	1.38788	-0.0941976	-0.157887	-0.153831	-0.59621	-0.315335	-0.778749
6	Oas1c	-0.566818	-1.03597	-0.569634	1.67791	1.34866	1.78799	-0.502907	-0.464146	-0.543054	0.0174468	-0.461552	-0.687927
6	Oas1h	-0.677399	-0.692898	-0.674303	1.71975	1.31353	1.85692	-0.354703	-0.559197	-0.581261	-0.384333	-0.688648	-0.277453
6	Oas1g	-0.855691	-0.950784	-0.91031	1.61389	1.63535	1.49802	-0.489325	-0.399604	-0.194533	0.11314	-0.543052	-0.5171
6	Trafd1	-0.775573	-0.569809	-0.82789	1.74924	1.61545	1.53079	-0.532512	-0.495766	-0.434473	-0.131478	-0.608867	-0.519102
6	P2rx4	-0.876013	-0.932566	-0.492151	1.42049	1.5542	1.80259	-0.408617	-0.389823	-0.0670205	-0.133189	-0.788148	-0.689742
6	Rasa4	-0.7311	-0.87395	-1.11487	1.49761	1.69113	1.53666	-0.339128	-0.222248	-0.18914	-0.00238926	-0.697054	-0.555528
6	Plod3	-0.657871	-0.876305	-0.767587	1.77131	1.6999	1.40765	-0.284699	-0.294419	-0.511697	-0.349129	-0.609869	-0.527284
6	Trim56	-0.941747	-0.962947	-0.813962	1.79414	1.64614	1.21764	-0.499382	-0.400667	-0.477818	0.298507	-0.516244	-0.343662
6	Card11	-0.823269	-0.857826	-0.78336	1.72608	1.53152	1.38475	-0.532674	-0.481345	-0.477539	0.498567	-0.727097	-0.4578
6	Asb4	-0.873809	-1.31881	-0.433838	1.2365	1.2061	2.01577	-0.758398	-0.55243	-0.271812	0.354413	-0.298063	-0.305619
6	Mdfic	-1.02612	-0.989249	-0.852067	1.71693	1.73933	1.19393	-0.390638	-0.36976	-0.0944427	0.0910865	-0.604787	-0.414213
6	Tes	-0.874907	-0.76592	-0.55565	1.59338	1.62077	1.51976	-0.52931	-0.525956	-0.339043	0.284091	-0.929019	-0.498196
6	Zc3hav1	-0.998299	-1.1269	-1.0253	1.69274	1.5057	1.36829	-0.443226	-0.32306	-0.199089	0.273246	-0.373032	-0.351065
6	Klrg2	-0.59577	-0.838643	-0.89644	2.31214	0.83356	1.45209	-0.32527	-0.574668	-0.517134	-0.207297	-0.455161	-0.187412
6	4930599N23Rik	-0.833407	-0.746483	-0.744369	1.87364	1.76259	1.1581	-0.339062	-0.158248	-0.58293	-0.273348	-0.728314	-0.388175
6	Rab19	-0.815018	-0.620236	-0.730471	1.81307	0.997184	1.74199	-0.66506	-0.730108	-0.396087	0.553629	-0.538618	-0.610283
6	Gimap8	-0.748385	-0.526626	-1.01173	1.88734	0.969745	1.67086	-0.51567	-0.250991	-0.456225	0.459526	-0.786425	-0.691426
6	Gimap9	-0.980553	-0.827504	-0.514515	1.70606	1.35025	1.66508	-0.309624	-0.639754	-0.514021	0.27693	-0.576456	-0.635892
6	Gimap4	-0.806193	-0.823074	-0.842197	1.5553	1.30653	1.61243	-0.540537	-0.519233	-0.696593	0.784108	-0.664566	-0.365965
6	Gimap6	-0.802142	-0.653261	-0.688454	1.63981	1.62946	1.49988	-0.605728	-0.668643	-0.616727	0.295244	-0.673913	-0.355533
6	Gimap7	-0.696011	-0.7137	-0.692493	1.91825	1.26136	1.35679	-0.522024	-0.692249	-0.59222	0.67571	-0.594209	-0.7092
6	Gimap1	-0.722902	-0.82698	-0.817547	2.27126	0.584498	1.53135	-0.278103	-0.588756	-0.531982	0.319117	-0.590952	-0.349003
6	Gimap5	-0.509712	-0.88448	-0.750507	1.65352	1.45077	1.5301	-0.686862	-0.332675	-0.709624	0.515821	-0.792997	-0.483355
6	Gimap3	-0.753715	-0.779657	-0.7486	1.74686	0.962181	1.68528	-0.581185	-0.529544	-0.631205	0.834044	-0.667565	-0.536898
6	Nod1	-0.535164	-0.670491	-0.982927	1.78171	1.62372	1.44288	-0.328064	-0.467954	-0.391855	-0.192197	-0.825834	-0.453821
6	Nt5c3	-0.564844	-0.541529	-0.561895	1.9575	1.37403	1.57035	-0.396454	-0.665905	-0.69199	-0.276534	-0.542175	-0.660555
6	Cd8b1	-0.660211	-0.713195	-0.655191	1.58581	1.08118	1.83727	-0.694639	-0.625899	-0.596337	0.719176	-0.678762	-0.599209
6	Cd8a	-0.735859	-0.762992	-0.730588	1.67213	1.03655	1.72677	-0.646937	-0.564977	-0.617189	0.807819	-0.685591	-0.499139
6	M1ap	-0.784597	-0.854007	-0.302201	1.88083	1.3966	1.25132	-0.572703	-0.533345	-0.830025	0.588213	-0.403677	-0.836414
6	Loxl3	-1.25972	-0.76009	-0.585154	1.45058	1.45447	1.82268	-0.338286	-0.205554	-0.263941	-0.12624	-0.628078	-0.560669
6	Mthfd2	-0.485888	-0.98486	-0.666824	1.70797	1.72255	1.27591	-0.580213	-0.758532	-0.247388	0.172082	-0.288077	-0.866728
6	Anxa4	-0.909455	-0.935812	-0.630504	1.57533	1.83264	1.40439	-0.551825	-0.459398	-0.28096	-0.0549435	-0.498201	-0.491263
6	Prokr1	0.0265238	-1.17366	-1.06857	2.18249	0.88264	1.40897	-0.551955	-0.491964	-0.350351	-0.137137	-0.361839	-0.365141
6	Mcm2	-0.540055	-0.969452	-1.07596	1.48699	0.821179	1.68282	-0.354293	-0.53055	-1.08275	1.02607	-0.509162	0.0451563
6	Bid	-0.794154	-0.660836	-0.78894	1.62314	1.74745	1.5243	-0.559737	-0.456171	-0.528311	-0.15046	-0.382883	-0.573399
6	C1rl	-0.698049	-1.36903	-0.761139	1.40169	1.29944	1.66259	0.178611	-0.428227	-0.928329	0.446524	-0.546767	-0.257327
6	C1ra	-0.783436	-0.860604	-0.849815	1.58737	1.55545	1.65596	-0.479113	-0.422639	-0.363969	0.129212	-0.616511	-0.551906
6	C1s1	-0.652948	-0.642057	-0.685299	1.62323	1.50089	1.78811	-0.604969	-0.457358	-0.503146	-0.166475	-0.724368	-0.475602
6	Tapbpl	-0.821439	-0.827493	-0.749212	1.70061	1.55333	1.58616	-0.507374	-0.571728	-0.395212	0.0472704	-0.524747	-0.490167
6	Cd27	-0.662215	-0.620099	-0.658879	1.84468	1.02744	1.78112	-0.665967	-0.658647	-0.673173	0.396778	-0.61401	-0.497029
6	Dyrk4	-1.00423	-1.24887	-0.59444	1.12227	1.4341	1.88748	0.318949	-0.218	-0.492184	-0.10186	-0.243894	-0.859316
6	Parp11	-0.688673	-0.877864	-0.661168	1.82015	1.41817	1.64344	-0.467089	-0.625753	-0.317126	-0.204812	-0.536956	-0.502317
6	Klrb1b	-0.789852	-0.890383	-0.78438	1.16066	1.78449	1.82549	-0.423289	-0.180512	-0.245947	-0.199594	-0.66354	-0.593134
6	Clec2i	-0.406157	-0.927718	-1.12053	1.51776	0.99257	1.96795	-0.425934	0.311352	-0.463803	-0.0593158	-0.470102	-0.916068
6	BC064078	-0.851171	-0.784389	-0.871808	1.09925	1.38515	1.68309	-0.353566	-0.868713	-0.189201	1.07129	-0.715564	-0.604365
6	Clec2d	-0.643772	-1.06045	-0.805076	1.55845	1.6063	1.62671	-0.360437	-0.416298	-0.420054	0.0742937	-0.586327	-0.573344
6	2310001H17Rik	-0.666564	-0.722407	-0.843562	1.86105	1.46854	1.51324	-0.503175	-0.654665	-0.368887	-0.0797188	-0.707068	-0.296779
6	Cd69	-0.864414	-0.892638	-0.858894	1.69191	1.67175	1.35613	-0.5352	-0.275811	-0.427398	0.222937	-0.676019	-0.412347
6	Clec12a	-0.666578	-0.65829	-0.855654	1.46758	1.84044	1.57107	-0.394215	-0.286373	-0.611291	-0.202315	-0.559617	-0.644759
6	Klrk1	-0.636357	-0.688472	-0.660181	1.53462	1.68386	1.57416	-0.561191	-0.602829	-0.68018	0.293382	-0.628119	-0.628683
6	Klrc1	-0.626273	-0.642497	-0.623048	1.70602	0.876703	2.10902	-0.569572	-0.622824	-0.578734	0.0775871	-0.638035	-0.468348
6	Etv6	-0.913945	-0.87577	-0.8561	1.80045	1.76495	1.20519	-0.433012	-0.408498	-0.370371	-0.0643607	-0.424463	-0.424065
6	Plbd1	-0.619923	-0.632616	-0.635243	1.49407	1.84484	1.52513	-0.648291	-0.571117	-0.6008	0.0546656	-0.664106	-0.546617
6	Mgst1	-0.776573	-0.811813	-0.799747	1.28357	1.69336	1.86697	-0.300486	-0.501751	-0.295854	-0.268628	-0.50597	-0.583072
6	Pik3c2g	-0.587162	-0.834912	-0.686917	1.86743	1.64436	1.38123	-0.391844	-0.576671	-0.420572	-0.247559	-0.622837	-0.524539
6	Slco1a5	-0.62035	-0.737691	-0.912156	2.15407	0.142573	1.79362	-0.950385	-0.284483	-0.409471	0.107378	0.139624	-0.422724
6	Pirb	-0.781422	-0.716825	-0.649735	1.46096	1.89152	1.49282	-0.531915	-0.38966	-0.471237	-0.000992036	-0.595943	-0.707568
6	Ssc5d	-0.760437	-0.522945	-0.721996	1.63074	1.37745	1.4948	-0.193236	0.41127	-0.74664	0.0592468	-0.938256	-1.09
6	Rps5	-1.03119	-1.07342	-0.876143	1.59228	1.54536	1.45658	-0.165319	-0.188145	-0.16706	0.159873	-0.438418	-0.814398
6	Rnf225	-0.619426	-0.407734	-0.626936	1.87397	1.52486	1.52284	-0.355114	-0.671783	-0.585794	-0.345216	-0.612002	-0.697665
6	Pla2g4c	-0.501846	-0.54957	-0.574695	1.90574	1.42902	1.60601	-0.592046	-0.491682	-0.533039	-0.470477	-0.689972	-0.537439
6	Ehd2	-0.753444	-0.977178	-0.86807	1.58983	1.63055	1.58696	-0.0803969	-0.378887	-0.529047	-0.229757	-0.646802	-0.343754
6	Mill2	-0.709621	-0.59739	-0.70113	1.60607	1.4565	1.86553	-0.500751	-0.585748	-0.425711	-0.490905	-0.58202	-0.334825
6	Zfp296	-0.520339	-0.836406	-0.433844	2.27979	1.29063	1.10921	-0.397037	-0.598773	-0.894539	-0.174335	-0.236948	-0.587407
6	Relb	-1.13451	-0.849097	-0.771021	1.54588	1.8398	1.24546	-0.393451	-0.430825	-0.229821	0.271112	-0.487458	-0.606068
6	Kcnn4	-0.775313	-0.808452	-0.703467	1.70542	1.2571	1.84206	-0.362239	-0.513493	-0.617469	0.0488389	-0.620936	-0.452059
6	Phldb3	-1.03813	-0.774776	-1.02983	2.44555	0.816111	0.703584	-0.402483	-0.0399932	0.28157	-0.177545	-0.910632	0.126579
6	Sertad3	-0.873239	-0.625083	-0.733451	1.67069	1.48092	1.67821	-0.714257	-0.40612	-0.0569736	-0.241128	-0.395028	-0.784544
6	Zfp36	-0.991102	-0.930891	-0.929957	1.48722	1.91273	1.28466	-0.269241	-0.395444	-0.14565	-0.00856554	-0.478366	-0.535392
6	Map4k1	-0.159631	-0.731858	-0.785194	1.79642	1.22136	1.42559	-0.37568	-0.39154	-0.767771	0.623967	-0.73261	-1.12306
6	Wdr62	-0.588362	-0.0273863	-0.360148	1.98675	1.44263	1.31743	-0.723714	-0.707104	-0.508855	-0.124352	-0.900882	-0.806007
6	Zbtb32	-0.675019	-0.59144	-0.438154	2.14148	1.39441	1.2534	-0.76969	-0.656656	-0.695949	-0.122195	-0.307393	-0.53279
6	Fxyd5	-0.646641	-0.672922	-0.945184	1.15663	1.87067	1.70636	-0.309691	-0.385827	-0.38121	0.0838908	-0.7496	-0.726474
6	1600014C10Rik	-0.706016	-0.888458	-0.555201	1.86288	1.52622	1.42598	-0.525598	-0.487535	-0.363248	0.0499212	-0.783665	-0.555279
6	Nkg7	-0.715418	-0.767102	-0.685642	1.57131	1.20098	1.69347	-0.674865	-0.5494	-0.644276	0.826077	-0.690515	-0.564627
6	Klk8	-0.668127	-0.424334	-0.699397	1.47633	1.20884	1.76706	0.47621	-0.546201	-0.205349	-0.204789	-0.830232	-1.35001
6	Klk6	-1.38957	-0.455964	-0.220715	1.71238	1.25117	1.73345	-0.712034	-0.434225	-0.501656	-0.3529	-0.456031	-0.173904
6	Atf5	-0.65914	-0.914916	-0.711624	1.38217	1.56596	1.89771	-0.37274	-0.531277	-0.458927	-0.0994127	-0.632159	-0.465642
6	Flt3l	-0.458886	-0.765475	-0.739147	1.48607	1.32527	1.95237	-0.189591	-0.433488	-0.507274	0.00187935	-0.868555	-0.803169
6	Plekha4	-0.982735	-0.998038	-0.927829	1.51216	1.66193	1.51298	-0.29204	-0.307889	-0.258871	0.145678	-0.575806	-0.489543
6	Emp3	-0.975471	-0.996646	-0.597264	1.24891	1.91952	1.41895	-0.492382	-0.408043	0.107508	0.180208	-0.71449	-0.690802
6	Spty2d1	-1.22101	-0.539096	-0.822071	1.89216	1.57343	1.15405	-0.553917	-0.525149	0.0145612	-0.209321	-0.725866	-0.0377695
6	Atp10a	-0.412825	-0.596149	-0.643872	1.62353	1.71427	1.53788	-0.316792	-0.659197	-0.516445	-0.118259	-0.85543	-0.75671
6	Fam169b	-0.751508	-0.532171	-0.669129	2.04899	1.23206	1.41345	-0.689448	-0.668463	-0.710102	0.182166	-0.141307	-0.714535
6	Isg20	-0.857841	-0.910898	-0.762714	1.63397	1.60512	1.51256	-0.405841	-0.494794	-0.306109	0.222834	-0.644771	-0.591523
6	Iqgap1	-0.726048	-0.238215	-0.764829	1.39921	1.76718	1.65738	-0.68232	-0.470759	-0.597938	0.0156999	-0.811322	-0.548034
6	Stard5	-0.881721	-0.677223	-0.564719	2.04308	1.2504	1.53498	-0.545052	-0.463922	-0.413033	-0.192337	-0.409744	-0.680718
6	Folh1	-1.18926	-0.908133	-0.329704	1.80653	0.519873	1.99525	-0.432443	-0.6648	0.256335	-0.179695	-0.556464	-0.317487
6	Ddias	-0.236457	-0.340583	-1.10932	1.76184	0.842945	1.75312	0.213257	-1.10662	-0.410075	-0.148994	-1.11249	-0.106625
6	Gab2	-0.882867	-0.877176	-0.68547	1.8759	1.60295	1.28531	-0.784753	-0.276652	-0.241088	-0.0370146	-0.420444	-0.558694
6	Omp	-0.271561	-0.979455	-0.488564	1.89002	1.25341	0.928932	0.891637	-1.00019	-0.141061	-0.851759	-1.07567	-0.155737
6	Il18bp	-0.659554	-0.739751	-0.712829	1.4903	1.55166	1.79918	-0.48013	-0.353073	-0.63015	0.0621902	-0.719562	-0.608286
6	Chrna10	-0.607439	-0.443932	-0.599671	2.0466	-0.530332	2.1641	-0.293112	-0.714653	-0.321846	-0.142204	-0.128261	-0.429255
6	Rhog	-0.896776	-0.862124	-0.604176	1.67291	1.66574	1.39646	-0.613614	-0.343697	-0.618126	0.297338	-0.56395	-0.529991
6	Trim12a	-0.980879	-0.852394	-0.986485	1.64201	1.46715	1.59143	-0.274744	-0.353812	-0.428615	0.17678	-0.642841	-0.357605
6	Trim30e-ps1	-1.03627	-0.1932	-0.520136	1.66588	1.33238	1.56906	-0.087647	-0.0280308	-0.833265	-0.399145	-1.31096	-0.158678
6	Olfr658	-0.945065	-0.609093	-0.348399	2.07007	0.768691	1.41442	-0.566189	-0.739662	0.11414	0.577221	-0.959869	-0.776264
6	Hpx	-0.519426	-0.562091	-0.621013	1.55091	1.71649	1.66052	-0.477045	-0.456695	-0.756426	-0.228476	-0.704932	-0.601811
6	Gm1966	-0.932649	-0.923832	-0.854493	1.73332	1.50321	1.34075	-0.406238	-0.512429	-0.199341	0.49047	-0.689035	-0.549734
6	Cyb5r2	-0.544704	-0.962745	-0.187603	2.07454	1.25699	1.48755	-0.568566	-0.521988	-0.614305	-0.485498	-0.465597	-0.468072
6	Crym	-0.707457	-0.829909	-0.958103	1.51712	1.2287	1.99518	-0.155657	-0.299137	-0.247621	-0.282851	-0.46965	-0.790619
6	Lat	-0.723008	-0.719254	-0.681681	1.7526	1.08088	1.68517	-0.499863	-0.611894	-0.675386	0.689643	-0.743919	-0.55328
6	Nupr1	-0.93232	-0.912011	-0.620186	1.33739	1.81448	1.62945	-0.401831	-0.39818	-0.275196	-0.0043218	-0.526063	-0.711209
6	Mvp	-0.787633	-0.67585	-0.709039	1.71198	1.74389	1.40895	-0.520529	-0.452287	-0.378878	-0.0430025	-0.639507	-0.65809
6	Spn	-0.713708	-0.811023	-0.707423	1.37007	1.09174	1.86591	-0.790069	-0.571877	-0.576792	0.944259	-0.550081	-0.551017
6	2019-09-01	-0.433694	-0.573309	-0.700767	1.68377	1.07213	1.60899	-0.788598	-0.699702	-0.932845	0.889171	-0.644762	-0.480377
6	Itgal	-0.978069	-0.782663	-0.827312	1.40827	1.26618	1.76047	-0.599825	-0.552377	-0.322944	0.786706	-0.607246	-0.551192
6	Athl1	-0.611032	-1.20196	-1.00302	1.65128	1.06159	1.9101	-0.278757	-0.164607	-0.303344	-0.0934676	-0.503676	-0.463097
6	Ifitm2	-0.912821	-0.945554	-0.78623	1.36478	1.86801	1.51258	-0.432667	-0.469793	-0.209161	0.0675325	-0.530759	-0.525926
6	Ifitm1	-0.886453	-0.949337	-0.690554	1.3683	1.67889	1.7616	-0.420651	-0.458087	-0.295018	-0.0664138	-0.622478	-0.419798
6	Sct	-0.563066	-0.661357	-0.557391	1.60222	1.71951	1.63753	-0.605968	-0.59465	-0.581835	-0.392916	-0.583905	-0.418175
6	Pnpla2	-0.611298	-0.319488	-0.717804	1.59783	1.48486	1.7534	-0.463828	-0.830503	-0.540275	0.0301198	-0.797944	-0.585074
6	Lsp1	-0.763042	-0.859846	-0.946206	1.52141	1.65748	1.36009	-0.451554	-0.542902	-0.370291	0.637762	-0.789463	-0.453438
6	H19	-0.572723	-1.26641	-0.733328	1.35792	1.80381	1.51278	-0.293714	-0.250597	-0.643246	0.0401841	-0.726446	-0.22822
6	Ccnd1	-1.00527	-1.1694	-0.694223	1.48723	1.71371	1.49398	-0.174884	-0.499436	-0.167841	-0.0353264	-0.479509	-0.469026
6	Shcbp1	-0.464387	-0.723884	-0.538091	1.476	0.429895	1.79073	-0.500782	-0.752796	-0.976408	1.18997	-1.09007	0.159823
6	Tnfsf13b	-1.18778	-0.619719	-0.790333	1.15966	1.46453	1.87396	-0.5238	-0.31283	-0.0614538	0.422685	-0.780596	-0.64432
6	3930402G23Rik	-1.03759	-0.342095	-0.608843	1.82624	0.923905	1.72828	-0.251793	-0.00205465	-0.871744	0.204635	-1.07081	-0.498141
6	Rab20	-0.838286	-1.07115	-0.642126	1.43075	1.73969	1.59235	-0.187769	-0.424249	-0.30265	-0.0155761	-0.619182	-0.661801
6	Nek5	-0.930715	-0.555869	0.181339	1.94576	1.0075	1.54456	-0.55227	-1.04772	-1.01659	-0.0521643	-0.382571	-0.141261
6	Sfrp1	-0.687868	-0.477805	-0.323204	1.77739	1.45923	1.64777	-0.759872	-0.850374	-0.449498	-0.244387	-0.418004	-0.673375
6	Tlr3	-1.05671	-0.797799	-0.921435	1.78931	1.48752	1.44964	-0.408951	-0.300289	-0.360554	0.0943966	-0.559224	-0.415906
6	Irf2	-0.919679	-0.908699	-0.91287	1.68477	1.69418	1.38189	-0.253095	-0.407131	-0.490524	0.0288343	-0.485169	-0.412509
6	Sap30	-1.13744	-0.381483	-0.962998	1.59171	1.77525	1.3189	-0.484855	-0.0441046	-0.209288	-0.147591	-0.795943	-0.522164
6	Hmgb2	-0.611406	-0.832075	-0.871025	1.77261	1.45376	1.48668	-0.562219	-0.511964	-0.541704	0.363708	-0.728707	-0.417655
6	Sh2d4a	-1.26657	-0.892129	-0.778022	1.81897	1.52898	1.18717	-0.153959	0.136018	-0.642951	-0.0532735	-0.230701	-0.653534
6	Il12rb1	-0.720987	-0.65622	-0.595076	1.71912	1.53908	1.63688	-0.468229	-0.634502	-0.635267	-0.0316404	-0.55836	-0.594794
6	Tmem221	-1.07444	-0.970536	-0.506178	1.18172	1.09765	1.88442	0.287354	-0.504625	-0.601598	0.763654	-0.777718	-0.779703
6	B3gnt3	-0.824356	-0.539733	-1.01153	0.979503	1.8604	1.84809	-0.53807	-0.334203	-0.406327	0.0602875	-0.519036	-0.57502
6	Cyp4f18	-0.761452	-0.915094	-0.801205	1.39888	1.79744	1.60289	-0.432908	-0.242904	-0.440365	0.00867475	-0.549242	-0.664722
6	Hsh2d	-0.599252	-0.67569	-0.655201	1.9761	1.63213	1.2289	-0.546964	-0.654965	-0.504241	-0.0247957	-0.56037	-0.615645
6	Mcm5	-1.01249	-1.11235	-0.848823	1.73658	0.96447	1.43289	-0.624618	-0.616524	-0.213239	0.962682	-0.173039	-0.495536
6	Il15	-0.828361	-0.862113	-0.716206	1.52733	1.76549	1.49744	-0.571965	0.0847148	-0.252192	-0.395417	-0.750232	-0.498488
6	Asf1b	-0.666144	-0.889752	-1.05213	1.55515	0.540321	1.41287	-0.747346	-0.640836	-0.343963	1.59477	-0.260738	-0.5022
6	Il27ra	-0.592842	-1.06758	-0.574885	1.63955	0.875644	1.3576	-0.885875	0.0972968	-0.782098	1.25299	-0.530483	-0.789321
6	9330175E14Rik	-0.617351	-0.689401	-0.612935	1.91231	1.60336	1.37136	-0.518771	-0.558529	-0.435402	-0.136217	-0.684485	-0.633937
6	Nlrc5	-1.01228	-1.00371	-1.03888	1.63064	1.45302	1.48838	-0.37714	-0.258776	-0.188693	0.323748	-0.64422	-0.372091
6	Ccdc102a	-0.45631	-1.4566	-0.652453	1.50816	1.09725	1.68358	-0.112812	0.0707545	-0.184553	0.351464	-0.769824	-1.07866
6	Adgrg5	-0.606043	-0.645613	-0.675509	1.6461	0.543961	2.22441	-0.398104	-0.753833	-0.561109	0.355453	-0.564384	-0.565325
6	Psmb10	-0.874018	-0.960474	-0.79035	1.73523	1.49873	1.5508	-0.425304	-0.411254	-0.353881	0.070619	-0.573046	-0.467046
6	Cdh3	-1.04416	-0.419965	-0.935807	2.04999	1.14798	1.2335	-1.15297	-0.581131	-0.14661	-0.330128	0.0565926	0.122712
6	Mlkl	-0.699033	-0.717287	-0.750656	1.65814	1.65048	1.56584	-0.520696	-0.550101	-0.439126	0.0161597	-0.654757	-0.558969
6	Kars	-0.777795	-0.730834	-0.675759	1.7679	1.53478	1.61047	-0.576066	-0.509962	-0.448234	-0.205278	-0.442754	-0.54647
6	Fanca	0.00818362	-0.847654	-0.38966	1.77736	1.73084	1.06926	-1.10587	-0.570779	-0.0436733	-0.092875	-0.984181	-0.550953
6	Casp1	-0.952103	-0.906235	-0.938755	1.55826	1.60151	1.50251	-0.445689	-0.444472	-0.142234	0.295363	-0.550736	-0.577429
6	Casp4	-0.83332	-0.931542	-0.884722	1.51169	1.76199	1.49215	-0.362092	-0.360261	-0.255455	0.0529473	-0.602309	-0.589075
6	Casp12	-0.699067	-0.700081	-1.05589	1.56013	1.51866	1.70231	-0.659216	-0.250711	-0.0496199	-0.144318	-0.627077	-0.595116
6	Mmp13	-0.506823	-0.530417	-0.610239	2.46376	1.03549	1.16666	-0.616293	-0.395407	-0.522256	-0.336598	-0.623451	-0.524429
6	Birc3	-0.808878	-1.03245	-0.793793	1.70424	1.71934	1.23736	-0.344113	-0.301641	-0.187016	0.195805	-0.62072	-0.768132
6	Piwil4	-0.615354	-0.562352	-0.608161	1.87409	1.55842	1.44359	-0.623436	-0.508557	-0.0241622	-0.557512	-0.734313	-0.642252
6	Fut4	-0.76185	-0.816892	-0.536447	2.12683	1.40604	0.488928	-0.811075	-1.27656	-0.40299	0.00935988	0.521895	0.0527565
6	Icam1	-0.939663	-0.981019	-0.995665	1.46029	1.70005	1.48159	-0.373925	-0.261455	-0.227503	0.244794	-0.632539	-0.474958
6	AB124611	-0.963448	-0.963751	-0.978193	1.58246	1.57908	1.46869	-0.381427	-0.269887	-0.0915705	0.235668	-0.67146	-0.546153
6	Acp5	-0.533566	-0.546837	-0.63161	1.53472	1.51187	1.8568	-0.612187	-0.631095	-0.733662	-0.167685	-0.379691	-0.667047
6	Npsr1	-0.495409	-0.640852	-0.641603	1.90149	1.43758	1.58028	-0.593275	-0.687817	-0.427363	-0.319326	-0.663678	-0.45002
6	Ets1	-0.808201	-0.698274	-0.838896	1.99045	1.05794	1.31874	-0.310554	-0.196893	-0.603582	0.684215	-1.01617	-0.578774
6	Tirap	-0.883943	-0.861702	-0.832702	1.34443	2.06054	1.16078	-0.694677	-0.430687	-0.189912	0.360596	-0.601786	-0.430933
6	Tbrg1	-0.66315	-0.971141	-0.630369	1.62372	1.6945	1.54566	-0.107657	-0.536754	-0.509841	-0.270392	-0.599528	-0.575054
6	Vwa5a	-1.02649	-0.995868	-0.791694	1.76281	1.4668	1.53306	-0.419262	-0.287142	-0.28787	-0.0980355	-0.452304	-0.40401
6	Cd3g	-0.721524	-0.744542	-0.650717	1.47875	0.950411	1.91194	-0.694106	-0.618149	-0.555953	0.885755	-0.738162	-0.503703
6	Cd3d	-0.66072	-0.725364	-0.7017	1.70976	0.901345	1.82317	-0.580123	-0.567126	-0.634054	0.74888	-0.677555	-0.636516
6	Cd3e	-0.694195	-0.758728	-0.689425	1.48523	0.808359	2.02426	-0.575165	-0.689094	-0.55091	0.827006	-0.515702	-0.671634
6	Amica1	-0.712334	-0.818859	-0.357896	1.67238	1.50085	1.63084	-0.603023	-0.598717	-0.668827	0.191032	-0.528791	-0.706658
6	Pstpip1	-0.636329	-0.689851	-0.540091	1.81954	1.57117	1.38333	-0.604288	-0.652768	-0.615756	0.264178	-0.80847	-0.490665
6	Islr	-0.554138	-0.868359	-0.813127	1.61826	1.10933	1.91655	-0.436051	-0.623227	-0.488408	0.391607	-0.611644	-0.640791
6	Pml	-0.911024	-0.838687	-0.861783	1.7645	1.5543	1.44852	-0.437649	-0.425876	-0.344786	0.106095	-0.665312	-0.388298
6	Uaca	-0.639856	-0.777266	-0.54432	1.66423	1.60954	1.63217	-0.355661	-0.310573	-0.575808	-0.394858	-0.878011	-0.429595
6	Plekho2	-0.897004	-1.04888	-0.721253	1.64826	1.95337	1.00098	-0.303392	-0.501427	-0.146552	0.139509	-0.673589	-0.450013
6	2810417H13Rik	-0.88199	-1.1349	-0.718404	1.87899	0.457192	1.72885	-0.612746	-0.441065	-0.46093	0.831458	-0.265247	-0.381207
6	Rps27l	-0.603422	-1.12237	-0.921909	1.4198	1.52059	1.79816	-0.351478	-0.252785	-0.323327	-0.00554948	-0.542021	-0.615678
6	Anxa2	-0.805877	-0.940557	-0.596083	1.56048	1.838	1.42854	-0.475972	-0.380707	-0.289801	-0.0770616	-0.639118	-0.621834
6	Aldh1a2	-0.92863	-0.868203	-0.450174	1.37068	1.74251	1.65484	-0.949924	-0.518602	-0.141942	-0.204015	-0.503158	-0.203384
6	Mns1	-1.30752	-0.929301	-0.0291195	1.71157	0.332309	2.00375	-0.935717	-0.541927	-0.161169	0.161746	-0.379519	0.0749027
6	Mb21d1	-1.06694	-0.633302	-0.702505	1.63982	1.87078	1.13044	-0.331372	-0.233562	-0.112232	0.0302341	-0.96337	-0.627988
6	Fam46a	-0.936147	-0.888577	-1.13151	1.55964	1.74172	1.39153	-0.273927	-0.300065	-0.102371	-0.206711	-0.61216	-0.241432
6	Bcl2a1d	-0.751289	-0.834497	-0.746208	1.43986	1.91432	1.46853	-0.636801	-0.384738	-0.595545	-0.00209804	-0.435206	-0.436316
6	Plscr1	-0.82219	-0.737534	-1.13471	1.49933	1.73977	1.49319	-0.407684	-0.631993	-0.119279	-0.0110994	-0.308286	-0.559515
6	Trf	-0.70736	-0.742941	-0.424969	1.68504	1.51758	1.66421	-0.801987	-0.603174	-0.790882	-0.178857	-0.323453	-0.293207
6	Tlr9	-0.941067	-0.986614	-1.00658	1.54422	1.68098	1.39844	-0.490386	-0.213189	-0.403385	0.321954	-0.469346	-0.435028
6	Parp3	-0.929914	-0.922857	-0.94234	1.58818	1.64801	1.48491	-0.348955	-0.348272	-0.278121	0.135023	-0.653274	-0.432391
6	Mapkapk3	-0.955975	-0.96029	-0.897116	1.67213	1.64581	1.39192	-0.263087	-0.310354	-0.272169	0.0742732	-0.70201	-0.423132
6	Trex1	-0.805361	-0.78837	-0.969592	1.56626	1.72422	1.48895	-0.357155	-0.321123	-0.317595	0.0481532	-0.698946	-0.569448
6	Ccrl2	-0.900917	-0.967376	-0.700581	1.58566	1.76676	1.44838	-0.270571	-0.324368	-0.414313	-0.0696931	-0.641715	-0.51127
6	Myd88	-0.890416	-0.79851	-0.854619	1.71196	1.74769	1.3523	-0.35142	-0.389979	-0.305679	-0.089049	-0.626209	-0.506078
6	Kif15	-0.542185	-0.695331	-0.921973	1.06746	1.80119	1.6306	-0.499932	-0.430949	-1.02738	0.569	-0.653112	-0.297386
6	Cxcr6	-0.720138	-0.601358	-0.797441	1.92815	0.679074	1.15397	-0.420861	-0.63347	-0.443135	1.40974	-0.815029	-0.739507
6	Ccr2	-0.682963	-0.692405	-0.676761	1.74427	1.69878	1.29422	-0.534429	-0.676331	-0.614486	0.356329	-0.660733	-0.555503
6	Ccr5	-1.00174	-0.958355	-1.08857	1.53681	1.59883	1.47272	-0.193845	-0.146038	-0.319634	0.175393	-0.671795	-0.403767
6	Lamp2	-1.09741	-1.02925	-0.872379	1.53319	1.59682	1.50646	-0.47009	-0.190257	-0.0867826	0.132276	-0.523473	-0.499107
6	Sh2d1a	-0.633491	-0.648396	-0.630517	2.184	0.709069	1.56595	-0.636834	-0.63031	-0.553052	0.47308	-0.644306	-0.555193
6	Mbnl3	-0.978741	-0.571615	-0.710663	1.57393	1.88805	1.23455	-0.499877	-0.583577	-0.654985	0.287953	-0.660879	-0.324142
6	Zfp185	-1.03476	-0.860796	-0.420904	1.53327	1.81151	1.11471	-0.496595	-0.182923	-0.137616	0.46657	-0.815838	-0.976624
6	5430427O19Rik	-1.02783	-0.873091	-0.975546	1.47912	1.77707	1.37402	-0.565315	-0.287487	0.149697	-0.0368077	-0.339675	-0.674161
6	Cxcr3	-0.787293	-0.806457	-0.711829	1.42869	0.773356	1.58048	-0.522046	-0.711481	-0.603408	1.50996	-0.606023	-0.543945
6	Rgag4	-1.21098	-1.01116	-0.519	1.84925	1.76864	0.879226	-0.373619	-0.505119	-0.487779	0.191969	-0.0878617	-0.493581
6	Ercc6l	-0.798088	-0.713875	-0.787926	1.65398	0.706012	2.06306	-0.664489	-0.488402	0.22906	0.194805	-0.696412	-0.697721
6	P2ry10	-0.554754	-0.641514	-0.622801	1.67734	0.71563	2.11872	-0.559597	-0.622585	-0.636109	0.400449	-0.637226	-0.637547
6	Gpr174	-0.595875	-0.749283	-0.590171	2.27625	0.565823	1.47863	-0.60228	-0.729423	-0.487519	0.541672	-0.616589	-0.491236
6	Armcx6	-0.66758	-0.537558	-0.381899	2.04937	1.54916	1.26821	-0.710734	-0.758487	-0.376216	-0.470387	-0.524346	-0.439527
6	Sat1	-0.892419	-0.822717	-0.934766	1.54897	1.74771	1.44969	-0.189976	-0.185456	-0.0684049	-0.303055	-0.774427	-0.575149
6	G530011O06Rik	-0.631869	-0.738347	-0.691209	1.87538	0.521404	2.02124	-0.208501	0.229335	-0.598515	-0.549999	-0.30494	-0.923977
6	Tram2	-0.491152	-0.72622	-0.309312	1.09409	2.48793	0.767533	-0.671703	-0.640911	-0.5464	0.302174	-0.863797	-0.402237
6	Col9a1	0.017982	0.630238	-0.527106	1.04494	1.69277	0.7238	0.92856	-0.153492	-1.12327	-1.42393	-0.784195	-1.0263
6	Il1r2	-0.66199	-0.395571	-0.492763	1.03515	2.53876	1.0094	-0.626332	-0.573023	-0.599042	-0.495558	-0.489126	-0.249897
6	Il1r1	-1.17146	-0.547418	-1.25395	0.670269	2.3568	0.844807	0.307331	-0.0906698	-0.231313	0.138771	-0.0997182	-0.923446
6	Sdpr	0.0728911	0.263952	0.175917	1.22515	1.86705	0.806542	-0.686311	-0.578038	0.198702	-1.51283	-0.445643	-1.38737
6	Gm20257	-0.11432	-0.670076	-0.581564	1.73724	1.87932	1.00242	-0.0624813	-1.01	-0.614417	-0.017473	-0.625914	-0.922735
6	Des	-0.04991	-0.284469	-0.00357352	0.0198794	2.20445	1.07458	0.417456	-0.934934	-0.668843	-1.74182	-0.447483	0.41467
6	Htr2b	-0.160617	-0.79324	-1.126	0.405622	2.56382	0.965954	-0.369514	-0.137263	0.285057	-0.431683	-0.239967	-0.962163
6	B3gnt7	-0.510321	-0.609587	-0.85462	0.377521	2.76602	0.872265	-0.407254	-0.121387	-0.618582	-0.0197898	-0.699381	-0.174887
6	Gpr35	-0.822588	-0.956151	-0.839575	1.44774	2.02108	1.22195	-0.388684	-0.312788	-0.0773753	-0.0682516	-0.712813	-0.512542
6	Rab7b	-1.1538	-0.873691	-0.0182704	1.7952	2.00512	0.394824	-0.525268	-0.58129	-0.0607948	0.0613516	-0.934218	-0.109161
6	Nuak2	-0.904692	-0.620448	-0.635393	1.56787	1.97474	1.3014	-0.521744	-0.607696	-0.360477	-0.223185	-0.642219	-0.328152
6	5730559C18Rik	-0.771695	-0.933811	0.146969	1.21417	2.17687	1.115	-0.705254	0.189019	-0.506219	-0.502767	-0.687724	-0.734558
6	Ptgs2	-0.756317	-0.602221	-0.738134	0.8592	2.59445	0.980076	-0.283218	-0.46046	-0.301285	-0.638678	-0.534247	-0.119164
6	Prg4	-1.2204	-0.873947	-0.897612	0.1456	2.2556	1.45021	-0.606272	-0.543999	0.225514	0.0925227	0.0401634	-0.0673828
6	Gm5532	-1.05067	-0.512825	-0.0193455	0.883014	1.89561	1.59215	-0.851606	-1.04584	0.423577	-0.140632	-0.491665	-0.681763
6	Sele	-0.661279	-0.676981	-0.567214	1.39785	2.16466	1.2842	-0.577143	-0.657928	-0.422708	-0.431777	-0.425447	-0.426234
6	Sell	-0.589552	-0.638176	-0.606723	1.43965	1.95748	1.49742	-0.552898	-0.56189	-0.565545	-0.139106	-0.63078	-0.609883
6	Selp	-0.520587	-0.606396	-0.588527	1.11563	2.15921	1.56799	-0.59483	-0.516138	-0.468414	-0.474753	-0.602301	-0.470878
6	Sh2d1b1	-0.665726	-0.681668	-0.662546	1.89717	2.08414	0.647389	-0.585308	-0.405229	-0.437697	-0.224164	-0.288741	-0.67762
6	Il20ra	-1.38188	-0.768321	-1.06015	0.710334	2.3911	0.133306	-0.0583479	0.859387	-0.430713	0.00518275	0.0540361	-0.453932
6	Vnn3	-0.620959	-0.500269	-0.617906	1.77164	1.77554	1.39093	-0.550856	-0.392782	-0.630977	-0.430225	-0.561741	-0.63239
6	Arg1	-0.407615	-0.320409	-0.270667	2.30659	1.64144	0.593441	-0.735406	-0.516441	-0.458491	-0.710561	-0.824698	-0.297179
6	Adamts14	-0.467134	-0.547009	-0.104411	1.13775	2.19791	1.41456	-0.572067	-0.361362	-0.603325	-0.874949	-0.693268	-0.526695
6	Ddx21	-0.875629	-0.469632	-1.04874	1.59391	1.89239	1.1544	-0.40798	-0.897546	-0.0347034	-0.11338	-0.677583	-0.115508
6	Cstb	-0.837083	-0.831186	-0.523334	1.27817	2.10977	1.35055	-0.460214	-0.544374	-0.0998823	-0.105897	-0.627734	-0.708776
6	Misp	-0.454425	-0.603577	-0.497209	1.8399	1.74107	1.33711	-0.465996	-0.661383	-0.691829	-0.452601	-0.694351	-0.396709
6	Ptbp1	-0.87393	-0.556272	-0.739212	1.26072	1.93782	1.54044	-0.307123	-0.356051	-0.339253	-0.0456496	-1.04984	-0.471643
6	Sbno2	-0.743807	-0.477307	-0.824966	1.60548	1.97905	1.22817	-0.378968	-0.27435	-0.309192	-0.350716	-0.871752	-0.581643
6	Gadd45b	-0.782518	-0.337531	-0.776632	1.33684	2.25266	1.18494	-0.38312	-0.596704	-0.48154	-0.4449	-0.473581	-0.49792
6	Dram1	-0.688629	-1.03314	-0.375327	1.50964	1.90926	1.41373	-0.248766	-0.338936	-0.456515	-0.414211	-0.744331	-0.532774
6	Apaf1	-0.560379	-0.853141	-1.10174	1.6177	2.18248	0.700834	-0.169088	-0.339307	-0.136959	-0.339629	-0.717552	-0.283219
6	Il22	-0.628478	-0.0540972	-0.277745	2.09819	1.94543	-0.2419	-0.0451153	-0.435747	0.0161834	-0.90444	-0.431715	-1.04056
6	Irak3	-0.687702	-0.824688	-0.0166537	1.67913	1.93578	1.14764	-0.458358	-0.523115	-0.842151	-0.268343	-0.722993	-0.418547
6	Mmp19	-1.18363	-0.741334	-0.793699	1.27123	2.25556	0.93376	-0.550729	-0.128078	0.0792536	-0.325563	-0.60649	-0.210268
6	Lif	-0.65459	-0.826364	-0.577973	1.5541	2.08473	1.18123	-0.348038	-0.611719	-0.489709	-0.227253	-0.434497	-0.649915
6	Gm11974	-0.647937	-0.529506	-0.359522	0.832048	2.25768	1.39089	-0.260991	0.117494	-1.21138	-0.339392	-0.652522	-0.596854
6	Igfbp3	-0.38741	-0.5639	-0.585647	1.09667	2.22478	1.48791	-0.576325	-0.524112	-0.63978	-0.545845	-0.387889	-0.598458
6	Sec61g	-0.464869	-0.605812	-0.312923	1.46687	2.00989	0.522196	0.231802	0.0458664	0.236054	-0.487336	-1.41157	-1.23017
6	Egfr	-0.9959	-0.646322	-1.11948	1.09082	2.13365	1.22182	-0.890561	-0.398018	-0.361094	-0.0166969	-0.108274	0.0900558
6	Rel	-0.984219	-0.336261	-0.872454	1.57753	2.29018	0.531532	-0.557683	-0.505304	-0.0539677	-0.243486	-0.701089	-0.144775
6	Il12b	-0.656434	-0.679617	-0.651905	1.52931	2.09625	1.23062	-0.573104	-0.42082	-0.557949	-0.275484	-0.53327	-0.507595
6	Fndc9	-0.55844	-0.437245	-0.289412	-0.117215	3.10953	-0.180981	0.217232	-0.454934	-0.25679	-0.428748	-0.224696	-0.378303
6	Gm5431	-0.846567	-0.943353	-0.872725	1.58413	1.87971	1.3063	-0.177415	-0.258359	-0.252696	-0.291759	-0.563055	-0.564211
6	Olfr56	-0.630127	-0.58843	-0.626912	1.43632	1.84025	1.65145	-0.510955	-0.626688	-0.464712	-0.255382	-0.641846	-0.582978
6	Trim17	-0.611698	-0.277727	-0.343179	1.08514	2.42033	1.0561	-0.183477	-0.43333	-0.767592	-0.27527	-0.848027	-0.82127
6	2410006H16Rik	-0.775645	-1.00269	-0.840334	0.993543	2.09595	1.51959	-0.232578	-0.11427	-0.50556	0.0146904	-0.504865	-0.647836
6	Hs3st3b1	-1.07848	-0.924863	-0.593051	1.61072	1.90545	1.15518	-0.602071	-0.222893	-0.228613	-0.271323	-0.729196	-0.0208504
6	Hes7	-0.301795	-0.948332	-1.10341	1.52469	1.70608	1.43045	-0.50614	-0.183362	-0.00684417	-0.936057	-0.0963757	-0.578912
6	Kctd11	-0.835746	-0.501535	-1.06372	0.940607	2.47536	0.904518	-0.633071	0.0673801	-0.331308	-0.466513	-0.594947	0.0389788
6	Bcl6b	-0.901952	-0.341018	-0.238484	0.858577	2.28885	1.43172	-0.805332	-0.235246	-0.377052	-0.620157	-0.842314	-0.217592
6	Nos2	-0.631528	-0.409116	-0.565987	1.74584	1.91248	1.24605	-0.5533	-0.565489	-0.54304	-0.380164	-0.655335	-0.600408
6	Ccl11	-0.625484	-0.655731	-0.619436	1.57991	1.73445	1.6076	-0.490164	-0.47132	-0.374151	-0.652435	-0.785321	-0.247923
6	Slfn10-ps	-0.63403	-0.651241	-0.576766	1.73875	2.05739	1.03975	-0.585825	-0.52358	-0.497317	-0.366716	-0.547588	-0.452827
6	Heatr9	-0.259308	-0.553523	-0.660417	1.22721	2.48907	0.87119	-0.532516	-0.383451	-0.673162	-0.304217	-0.674229	-0.546654
6	Wfdc17	-0.71016	-0.961699	-0.873932	1.60483	2.09116	0.810113	-0.266252	-0.281928	-0.209197	0.179145	-0.588467	-0.793611
6	Tex14	-0.935951	-0.125503	-0.236119	0.730123	2.44419	1.28895	-0.78994	-0.233995	-0.366828	-0.70865	-0.531697	-0.534574
6	Arl5c	-1.03806	-0.828976	-0.878837	1.26692	2.36372	0.64009	-0.224049	-0.284646	-0.305981	0.312861	-0.597711	-0.425325
6	Cd300e	-0.51326	-0.574415	-0.652483	1.26835	2.3841	0.866546	-0.526981	-0.651812	-0.836277	0.215398	-0.420268	-0.558901
6	Sphk1	-0.67746	-0.669069	-0.166091	0.794687	2.71596	0.810711	-0.62608	-0.474265	-0.420452	-0.284214	-0.396028	-0.607698
6	Slc16a3	-1.10642	-0.661751	-1.00033	1.39568	2.17734	0.785574	-0.299316	-0.135228	0.00499861	0.114796	-0.857967	-0.417389
6	Cd7	-0.0857846	-0.580907	-0.815199	1.11549	1.89519	1.46611	-0.729229	-0.342026	-1.25528	-0.145451	0.296555	-0.819465
6	Sectm1a	-0.568794	-0.582524	-0.566055	1.91677	1.76016	1.23648	-0.485611	-0.476277	-0.577773	-0.581026	-0.49631	-0.579038
6	Metrnl	-0.696046	-0.604779	-0.799349	1.19226	2.46258	0.911531	-0.321459	-0.741469	-0.452306	-0.458311	-0.296639	-0.196006
6	Odc1	-0.707595	-0.67508	-0.55846	1.44004	2.24738	1.00951	-0.416085	-0.711789	-0.484172	-0.000280715	-0.471305	-0.672171
6	Ifrd1	-0.662904	-0.543491	-0.777556	1.5083	2.08848	1.21591	-0.281538	-0.469702	-0.278537	-0.36351	-0.770314	-0.665146
6	Nfkbia	-0.720826	-0.609956	-0.976386	1.41189	1.94591	1.46416	-0.528343	-0.301198	-0.256955	-0.274134	-0.741656	-0.412511
6	Rhoj	-0.909495	-0.865662	-0.685011	1.23757	2.22473	1.23689	-0.304808	-0.295969	-0.166997	-0.398525	-0.554985	-0.517744
6	Batf	-0.79877	-0.882427	-0.792369	1.30964	1.98726	1.47266	-0.351027	-0.179321	-0.425884	-0.0976855	-0.669391	-0.572688
6	Serpina3h	-0.604661	-0.783357	-0.449694	1.46544	2.23004	1.081	-0.474394	-0.305248	-0.49943	-0.38295	-0.637904	-0.638845
6	Syne3	-0.791037	-0.218481	-0.519562	1.02111	2.01625	1.49869	-0.261216	-0.755997	-1.24576	0.105682	-0.68821	-0.161467
6	Gpr132	-0.655381	-0.735391	-0.713547	1.52054	1.97966	1.3148	-0.372783	-0.528048	-0.670634	0.0358225	-0.615233	-0.559806
6	Akr1c13	-1.01007	-0.569292	-0.819365	0.492793	2.53587	0.845201	-0.67108	-0.28838	-0.377488	0.643455	-0.707787	-0.0738642
6	Lgals8	-0.646932	-0.768737	-0.528643	1.65268	1.90378	1.34141	-0.535304	-0.506053	-0.617097	-0.250942	-0.632522	-0.411637
6	Gpr141	-0.521393	-0.575003	-0.579352	1.6205	1.93027	1.36945	-0.588046	-0.579069	-0.596995	-0.282938	-0.598498	-0.598931
6	C230035I16Rik	0.738427	-0.299555	-0.89196	2.16692	1.51637	0.460799	-0.737779	-0.498352	-0.601128	-0.629183	-0.789023	-0.435535
6	Dcdc2a	-0.465723	-1.01738	-0.642514	1.42192	2.18962	1.08406	-0.298727	-0.302572	-0.166414	-0.49385	-0.521225	-0.787196
6	F13a1	-0.683158	-1.18714	-0.649237	0.919588	2.70817	-0.328112	-0.179772	0.0322948	0.113297	-0.59825	-0.0716636	-0.0760163
6	Nedd9	-1.23807	-0.615722	-0.850785	1.0565	2.24271	1.03152	-0.750823	-0.50777	-0.119801	0.358107	-0.245523	-0.360342
6	Edn1	-0.344406	-0.649628	-0.608446	1.26563	2.28598	1.22059	-0.671569	-0.606383	-0.320248	-0.632031	-0.399981	-0.53951
6	Gadd45g	-0.744711	-0.499437	-1.19723	1.49347	2.08211	1.1223	-0.325155	-0.387153	-0.176005	-0.349781	-0.579575	-0.438837
6	Nfil3	-1.14821	-1.00682	-0.817469	1.47257	2.07123	0.949284	-0.249159	-0.077973	-0.320821	-0.664499	-0.0502911	-0.15784
6	Hrh2	-0.788659	-0.698574	-1.12151	1.3621	2.23015	0.930828	-0.797602	-0.386358	-0.181445	-0.175283	-0.091949	-0.281703
6	Dok3	-0.633049	-0.199708	-0.332699	1.25981	2.21305	1.0616	0.105304	-0.205019	-0.82027	-0.998856	-0.900824	-0.549347
6	Ctla2a	-0.622578	-0.534061	-0.531	1.16261	2.01087	1.6629	-0.544162	-0.530165	-0.621522	-0.114743	-0.748914	-0.589235
6	2610042L04Rik	-0.47954	-0.583164	-0.25048	2.31085	1.75278	0.107303	-0.706826	-0.669298	-0.1633	-0.196033	-0.173189	-0.949103
6	Nid2	-1.0379	-0.292298	-0.399428	1.45013	2.06469	1.09023	-0.81259	-0.701074	-0.190191	-0.0119551	-0.942363	-0.217246
6	Lrrc18	-0.260883	-1.32429	-0.449966	0.745927	2.31165	1.01524	-0.531339	-0.215938	0.634403	-0.448647	-0.844546	-0.631605
6	Gch1	-0.815299	-0.811872	-0.37957	1.63884	1.96559	1.21167	-0.650576	-0.398897	-0.430657	-0.137162	-0.689351	-0.502721
6	Ajuba	-0.699071	-0.531839	-0.39376	1.04858	2.48232	0.997344	-0.635813	-0.173612	-0.0791363	-0.598988	-0.795409	-0.620611
6	Ltb4r1	-0.389424	0.0622004	-0.161062	1.12	2.62876	0.198685	-0.0139521	-0.794294	-0.850908	-0.671741	-0.271349	-0.85691
6	Dleu2	-0.865496	-0.462993	-0.632566	0.84746	1.92239	1.57402	0.499522	-0.0997773	-0.3097	-1.04943	-1.08275	-0.340684
6	Sox7	-0.313422	-0.872955	-0.677573	1.1978	2.04524	1.36235	-0.666172	-0.0437566	-0.150689	-0.411124	-1.22954	-0.240159
6	Scara5	-0.381442	-0.297764	-0.0206929	1.52204	1.96029	1.08233	-0.159606	-0.92092	-1.31762	-0.716678	-0.497588	-0.252351
6	Loxl2	-0.22349	-0.465426	-0.413207	0.739347	2.62363	0.925624	-0.430602	-0.491231	-1.07997	-0.438808	-0.698577	-0.0472839
6	Tnfrsf10b	-0.410537	-0.771936	-0.490757	1.55869	1.85981	1.45677	-0.663062	-0.716696	-0.308674	-0.34984	-0.321101	-0.842663
6	Slc39a14	-0.890937	-0.850832	-0.476526	1.41212	2.19641	1.14732	-0.320338	-0.315959	-0.519628	-0.385119	-0.539096	-0.457407
6	Fndc3a	-0.72667	-0.732808	-0.930646	1.76572	1.92391	1.11338	-0.453262	-0.44194	-0.289688	-0.381387	-0.527134	-0.319466
6	9330188P03Rik	-1.05	-0.695717	-0.185191	1.07451	2.29809	1.07224	-0.364389	-0.535368	-0.214001	0.152027	-1.00048	-0.551731
6	Il7r	-0.57188	-0.413953	-0.640944	1.6724	1.89234	1.34376	-0.65562	-0.640465	-0.562903	-0.284498	-0.673136	-0.465093
6	Tnfrsf11b	-0.795757	-0.695665	-0.554255	0.971825	2.33646	1.20808	-0.841755	-0.0477139	-0.148293	-0.435161	-0.88146	-0.116306
6	Has2	-0.642783	-0.761893	-0.50888	1.31361	2.01095	1.56293	-0.539102	-0.448487	-0.459433	-0.47852	-0.68813	-0.360263
6	Trib1	-1.37033	-0.430166	-0.826793	1.5314	1.97344	1.11889	-0.173129	-0.305078	-0.166079	-0.415293	-0.462701	-0.474154
6	Myc	-0.846171	-0.979031	-0.951138	1.37178	2.20392	0.956016	-0.563249	-0.154957	-0.272773	0.00855612	-0.549791	-0.223167
6	Ly6d	-0.538995	-0.704422	-0.413841	0.452197	2.30184	1.73213	-0.775803	-0.525706	-0.371648	-0.192863	-0.377419	-0.585471
6	Maff	-0.841754	-0.735588	-0.457498	1.28187	2.00148	1.52754	-0.669422	-0.74103	-0.33944	-0.11226	-0.367924	-0.545983
6	Fam83f	-0.644337	-0.0182466	-0.502073	1.2917	2.40916	0.686266	-0.211928	-0.7439	-0.602645	-0.852747	-0.836432	0.025181
6	Tnfrsf13c	-0.572907	-0.287705	-0.834474	1.65109	1.83601	1.37778	-0.692478	-0.640247	-0.655758	-0.270181	-0.243668	-0.667463
6	Vdr	0.0798738	-0.524564	-0.178352	0.902204	2.64506	0.52596	-0.528814	-0.795351	-0.674721	0.110745	-0.780011	-0.782024
6	Lalba	-0.865945	-0.730359	-0.862153	0.97218	2.60976	0.654569	-0.540281	-0.186938	-0.253908	-0.572854	0.036945	-0.261015
6	Tuba1c	-0.5649	-0.871678	-0.869745	1.28607	2.22013	1.10262	-0.615322	-0.265397	-0.405434	0.171851	-0.686368	-0.501823
6	Krt80	-0.111008	-0.886079	-0.972272	1.45672	2.25782	0.748784	-0.636543	-0.630302	-0.409525	-0.627403	0.122715	-0.312904
6	Nfe2	-0.756773	-0.967143	-0.188251	1.25528	2.55324	0.460157	-0.0500133	-0.371262	-0.605421	-0.281881	-0.609289	-0.438647
6	Itga5	-0.823664	-0.640652	-0.802387	1.4619	2.02675	1.3137	-0.314359	-0.484129	-0.328326	-0.172468	-0.793666	-0.442702
6	Mefv	-0.551305	-0.568843	-0.547851	1.64683	2.20601	0.92225	-0.555204	-0.547611	-0.562732	-0.351372	-0.525823	-0.564354
6	Ppl	-1.43943	-0.755853	-0.0943906	0.997513	2.5248	0.0941337	-0.180187	0.128498	0.140599	-0.846059	-0.178774	-0.390854
6	B3gnt5	-1.06219	-0.700398	-0.535894	1.94548	1.9425	0.717694	-0.419936	-0.215661	-0.244901	-0.610419	-0.281383	-0.534887
6	Igf2bp2	-0.485856	-0.710253	-0.526196	1.24884	2.4215	0.996532	-0.514944	-0.524458	-0.698777	-0.423637	-0.230251	-0.552503
6	Bcl6	-0.779089	-0.495922	-0.521403	1.66052	1.89776	1.2894	-0.879998	-0.668089	-0.329844	-0.322525	-0.254583	-0.596224
6	Popdc2	-0.184891	-0.907571	0.132362	1.72905	1.81733	0.714357	-0.501881	0.405491	-0.328429	-0.888721	-1.12339	-0.863706
6	Cd80	-0.451184	-0.517363	-0.856011	1.30579	2.38029	0.892552	-0.36911	-0.437079	-0.589283	-0.0656602	-0.885045	-0.407889
6	Cd200r1	-0.536406	-1.19894	-1.29183	1.09585	2.31779	0.25402	0.144426	0.408434	0.225422	-0.487878	-0.636621	-0.294276
6	Cd200r4	-0.708326	-0.690226	-0.756159	1.51188	1.91385	1.4095	-0.421315	-0.446878	-0.311866	-0.0837933	-0.830458	-0.586209
6	Btla	-0.332359	-0.355987	0.306354	1.45508	1.88009	1.23549	-0.674842	-0.940608	-0.152521	-0.478319	-0.894096	-1.04829
6	Impg2	-0.386915	-0.523705	-1.23999	1.8525	1.51286	0.844283	-0.169177	0.508223	-0.978679	-0.760552	0.202049	-0.860895
6	Tmem45a	-1.18863	-1.42888	-0.597112	0.742035	2.21744	0.653454	-0.268245	-0.0565416	-0.471819	-0.636966	0.352017	0.68326
6	Filip1l	-0.794839	-0.794806	-0.579094	1.32403	2.20756	1.09186	-0.10432	-0.188008	-0.113077	-0.446978	-0.942815	-0.659506
6	Mir155hg	-0.666783	-0.682699	-0.663608	1.30589	2.48249	0.801979	-0.415729	-0.57373	-0.432093	-0.363717	-0.434819	-0.357189
6	Gm10791	-0.561329	-0.000572842	-0.860838	1.24698	2.34207	1.04726	-0.396107	-0.513444	-0.49975	-0.659167	-0.724986	-0.420114
6	Adamts1	-1.01686	-0.72304	-0.4447	1.56935	1.97084	1.22189	-0.654067	-0.268681	-0.340997	-0.148197	-0.792434	-0.373092
6	Bach1	-0.928764	-0.785036	-0.398425	1.52782	2.19549	0.735597	-0.633407	-0.219597	0.203287	-0.427599	-0.940984	-0.32838
6	Mrap	-0.9239	-1.34535	-0.256546	1.18426	2.04477	0.820049	-0.64104	-0.572916	0.44957	0.110759	0.149502	-1.01916
6	B230307C23Rik	-0.917714	-0.417692	-0.314366	1.39363	1.80367	1.62224	-0.451031	-0.978954	-0.137334	-0.473396	-0.477087	-0.651966
6	Smoc2	-0.451393	-0.602536	-0.829363	1.14241	2.17829	1.37179	0.0276317	-0.461932	-0.7678	-0.227908	-0.631168	-0.748018
6	Fpr1	-0.821563	-0.886039	-0.132747	0.735922	2.2562	1.54668	-0.310092	-0.530775	-0.863737	-0.504312	-0.24354	-0.246006
6	Fpr2	-0.508541	-0.53904	-0.663139	1.68082	2.03137	1.1359	-0.617941	-0.608277	-0.678332	-0.263325	-0.579417	-0.39007
6	Zfp945	-0.73045	-0.61673	-0.645054	1.24712	1.94656	1.59006	-0.242443	-0.215396	-0.321124	-0.703601	-0.998905	-0.310039
6	Tnfrsf12a	-0.65255	-0.408869	-0.381366	1.49986	1.99487	1.39829	-0.536261	-0.548371	-0.706875	-0.333958	-0.673504	-0.65127
6	Msrb1	-0.200562	-0.861144	-0.561046	1.49396	2.04779	1.2746	-0.424028	-0.50877	-0.70146	-0.247873	-0.682078	-0.629383
6	Hmga1	-0.243721	-0.421739	-0.486857	1.09197	2.16757	1.37973	-0.691905	0.141308	-0.640511	-0.708736	-0.619535	-0.967577
6	Cdkn1a	-0.905932	-0.743389	-0.761014	1.45335	2.15953	1.12136	-0.226947	-0.549456	-0.20234	-0.3916	-0.399518	-0.554041
6	Pim1	-0.692946	-0.80545	-0.748063	1.64156	2.05234	1.06463	-0.589262	-0.525246	-0.376682	-0.0185613	-0.543164	-0.459162
6	Pram1	-0.447228	0.000611852	0.133658	0.986819	2.6717	0.031648	-0.0280385	-0.228132	-0.537598	-1.12287	-0.729012	-0.731562
6	Angptl4	-0.412584	-0.621755	-0.557645	1.66079	2.12928	1.01177	-0.636403	-0.644442	-0.417651	-0.304044	-0.619033	-0.58829
6	H2-K2	-0.447362	-0.470822	-0.497558	1.72684	1.87628	1.30572	-0.46595	-0.496471	-0.565084	-0.584065	-0.840707	-0.540822
6	1110038B12Rik	-0.781675	-0.391414	-0.666332	1.22975	1.92142	1.61781	-0.413892	-0.223552	-0.316284	-0.237023	-1.07075	-0.668068
6	Hspa1b	-0.809941	0.104736	-0.437824	-0.350182	2.83615	0.989195	-0.1817	-0.539803	-0.318295	-0.526332	-0.370647	-0.395361
6	Hspa1a	-0.468362	-0.325419	-0.511115	-0.355603	2.94884	0.680608	-0.40927	-0.50879	0.0894099	-0.414517	-0.00329863	-0.722482
6	Ier3	-0.757879	-0.954773	-0.712991	0.962341	2.18471	1.41703	-0.503411	0.0224904	-0.104887	-0.520261	-0.855402	-0.176968
6	C920025E04Rik	-0.603686	-0.581767	-0.693451	1.84907	1.71231	1.31532	-0.327865	-0.692593	-0.187618	-0.76091	-0.467023	-0.561793
6	Trim15	-1.18446	-0.480208	-0.291202	0.968909	1.95321	1.64154	-0.68868	-0.289018	-0.269529	-0.775315	0.171261	-0.7565
6	H2-M2	-0.625485	-0.640279	-0.622533	1.41502	2.02112	1.46896	-0.537068	-0.622327	-0.546924	-0.383908	-0.377539	-0.549036
6	Adgrf4	-0.331987	-0.273957	-0.397321	0.0455034	2.84748	0.233161	-0.277663	0.59365	-0.0753051	-0.450572	-1.06679	-0.846202
6	Clic5	-0.373854	-0.967436	-0.510602	1.58544	1.82728	1.47336	-0.364777	-0.538507	-0.685891	-0.324166	-0.642635	-0.478207
6	A530064D06Rik	-0.665701	-0.640121	-0.613277	1.33641	2.2654	1.18852	-0.576449	-0.518165	-0.416647	-0.346362	-0.633942	-0.379664
6	Trem1	-0.527819	-0.540652	-0.52526	1.22048	2.57829	0.745487	-0.530695	-0.525082	-0.450322	-0.455232	-0.451805	-0.537393
6	Treml4	-0.295522	-0.557104	-0.467917	1.21573	2.42412	0.846881	-1.06799	-0.276175	-0.710757	-0.205884	-0.714881	-0.190501
6	Tnfsf9	-0.917947	-0.108175	-0.405079	0.593316	2.68204	0.924274	-0.56735	-0.890019	-0.202899	-0.331752	-0.300782	-0.475627
6	Trip10	-0.72312	-0.489407	-0.35509	0.693858	2.83738	0.608244	-0.315097	-0.275537	-0.44723	-0.393746	-0.690521	-0.449737
6	Emilin2	-1.07604	-0.643024	-0.454371	1.44155	1.83085	1.46399	-0.901962	-0.680609	-0.439293	-0.207812	0.0338758	-0.367152
6	Epcam	-0.531603	-0.289856	0.629396	0.720149	2.6864	0.226684	-0.300914	-0.506791	-1.12525	-0.273716	-0.616054	-0.61845
6	Crem	-0.935383	-0.793978	-0.46494	1.80385	1.73511	1.29434	-0.102932	-0.472839	-0.658929	-0.528497	-0.499097	-0.37671
6	4833419F23Rik	-0.76809	-0.380727	-0.92316	1.50125	2.33025	0.617077	-0.775841	-0.138086	-0.213961	-0.0987628	-0.502333	-0.647611
6	Rbbp8	-0.322274	0.183148	-0.869413	1.27643	2.04396	1.172	-0.648821	-0.315327	-1.17353	0.0832251	-0.711571	-0.717823
6	Rnf125	-0.435782	-0.535046	-0.68935	2.08718	1.78023	0.756565	-0.721884	-0.414613	-0.626844	-0.0471847	-0.262424	-0.890852
6	Hbegf	-1.09348	-0.514972	-0.462547	1.30225	2.23358	1.19002	-0.553454	-0.451863	-0.309773	-0.332615	-0.501456	-0.505699
6	Smim3	-0.36838	-0.751308	-0.799784	1.39537	2.19814	1.1746	-0.517197	-0.554582	-0.357239	-0.274895	-0.38775	-0.756979
6	Arsi	-0.706624	-0.595534	-0.356617	0.997397	2.75544	0.471232	-0.549454	-0.609531	-0.342101	-0.21417	-0.347766	-0.502269
6	Pmaip1	-0.599702	-0.7972	-0.798576	0.972797	2.39281	1.17358	0.0842441	-0.314314	-0.498508	-0.41032	-0.788674	-0.416136
6	Tubb6	-0.73127	-0.984648	-0.37924	1.38374	2.3025	0.928713	-0.332485	-0.498908	-0.420747	-0.0577122	-0.63117	-0.578768
6	Mbd2	-0.754743	-0.543741	-0.872765	1.49932	2.08468	1.13158	-0.270562	-0.408807	-0.334912	-0.036821	-0.624315	-0.868921
6	Lipg	-0.729108	-0.731289	-0.838683	1.13616	2.29283	1.28674	-0.201687	-0.498082	-0.422685	-0.410736	-0.430711	-0.452744
6	Clcf1	-0.758171	-0.335888	-0.600961	1.25184	2.07263	1.4972	-0.490717	-0.600159	-0.584255	-0.136013	-0.556453	-0.759062
6	Fosl1	-0.532136	-0.602813	-0.528068	0.867536	2.4196	1.38704	-0.536718	-0.527785	-0.49478	-0.356608	-0.496558	-0.59871
6	1700123I01Rik	-0.678152	-0.369213	-0.675074	1.48894	1.93618	1.50238	-0.563535	-0.552128	-0.574728	-0.471671	-0.576591	-0.466407
6	Snhg1	-0.0449028	-0.393373	-0.520108	1.26151	2.33695	1.04843	-0.43041	-0.619981	-0.632145	-0.48418	-0.932962	-0.588823
6	Ahnak	-0.755886	-0.782858	-1.05166	1.27095	1.9597	1.4516	-0.46614	-0.351584	-0.0819151	0.0108153	-0.795881	-0.407137
6	Ccdc86	-0.962892	-0.823537	-0.974209	1.38833	2.01027	1.21456	-0.495425	-0.370976	-0.0341063	0.130409	-0.626872	-0.455554
6	Ms4a8a	-0.482927	-0.502841	-0.478968	0.943129	2.45539	1.27991	-0.5534	-0.478693	-0.559533	-0.500662	-0.560556	-0.56085
6	Anxa1	-0.60178	-0.654622	-0.453007	1.59383	2.03752	1.22291	-0.566002	-0.641296	-0.550389	-0.211228	-0.435917	-0.740022
6	Glis3	-0.732984	-0.701935	-0.691992	0.948731	2.37817	1.09658	-0.264785	-0.457218	0.040045	-0.00216124	-1.08202	-0.530433
6	Insl6	-0.142696	-0.926243	-0.725209	1.99041	1.61948	1.04659	-0.597867	-0.268434	-0.913514	-0.640223	-0.489751	0.0474643
6	Pdcd1lg2	-0.622389	-0.636546	-0.619559	1.33469	2.57368	0.527828	-0.499633	-0.359763	-0.274318	-0.516657	-0.512438	-0.394892
6	Il33	-0.699016	-1.06353	-0.710743	1.44387	2.02405	1.2724	-0.266714	-0.451104	-0.772785	-0.257708	-0.289565	-0.229145
6	Fas	-0.815419	-0.75037	-0.441606	1.23183	2.12266	1.46725	-0.500499	-0.525514	-0.235034	-0.422532	-0.591583	-0.539178
6	Ifit1bl2	-0.729763	-1.0338	-0.870171	1.40646	1.94784	1.40804	-0.556326	-0.338357	-0.254712	-0.201973	-0.222753	-0.55448
6	Nhlrc2	-0.964916	-0.754248	-1.28752	1.34093	1.92899	1.27486	-0.494504	-0.324706	0.0684962	-0.246028	-0.531682	-0.00967644
6	Il15ra	-0.534904	-0.476731	-0.596646	1.42452	2.01561	1.42806	-0.481359	-0.703895	-0.70026	-0.162853	-0.709113	-0.502425
6	Tmem236	-0.853023	-0.559756	-0.443711	1.24936	2.2029	1.16686	-0.297898	-0.639387	-1.08231	-0.028705	-0.533231	-0.181098
6	Snora17	-0.350378	-0.054051	-0.765319	0.138224	2.70585	1.1206	-0.573647	-0.764751	-0.599332	-0.229475	-0.0228908	-0.604831
6	Ptges	-0.799019	-1.12902	-0.632586	1.40751	1.92282	1.3597	-0.196599	-0.542285	0.108725	-0.291814	-0.581938	-0.625499
6	Fam129b	-1.22878	-0.871846	-0.779602	1.01817	2.45035	0.747164	-0.329779	-0.107491	0.0656019	-0.133821	-0.280584	-0.549381
6	Stom	-0.942971	-0.611207	-0.678655	1.0139	2.01765	1.58097	-0.557433	-0.414403	0.123349	-0.0141377	-0.880307	-0.636758
6	Fmnl2	-0.910269	-0.565972	-0.938793	1.74562	1.9236	1.06549	-0.598293	-0.311279	-0.219032	-0.400761	-0.631059	-0.159261
6	Ly75	-0.814699	-0.184971	-0.292759	0.792218	2.46766	0.708789	-1.34462	-0.128838	-0.887841	0.120009	0.153439	-0.588391
6	Rbms1	-0.581541	-0.644168	-0.647907	1.66048	2.08021	1.06296	-0.729094	-0.694276	-0.46526	-0.260674	-0.319966	-0.460769
6	P2rx3	0.773655	-0.60768	-0.649655	1.39322	1.76817	0.688206	-0.978996	-1.14355	-0.929948	0.62999	-0.252401	-0.691008
6	Creb3l1	-0.791454	-0.924067	-0.64076	1.43097	2.01016	1.40068	-0.482031	-0.323055	-0.317327	-0.487636	-0.423881	-0.451594
6	Tmco5	-0.385254	-0.989325	-0.23871	0.86976	2.66501	0.0977611	-0.123385	-0.560609	-0.720857	-0.465595	-0.734135	0.585336
6	Thbs1	-0.921235	-0.792044	-0.687872	1.45641	2.16209	0.981261	-0.406838	-0.232614	-0.12253	-0.131787	-0.959736	-0.345103
6	Slc28a2	-0.549735	-0.537421	-0.583368	1.67879	2.06539	1.12281	-0.591323	-0.508019	-0.599476	-0.501111	-0.565418	-0.431115
6	Hdc	-0.508851	-0.848848	-0.196494	1.46678	1.79373	1.60519	-0.747911	-0.596475	-0.275681	-0.317979	-0.665502	-0.707961
6	Bcl2l11	-1.04208	0.112783	-1.18753	1.60726	2.04702	0.721657	-0.458067	-0.516713	0.0964608	-0.300864	-0.675943	-0.403981
6	Gm14005	-0.748731	-0.799946	-0.238089	1.40599	2.2765	0.861226	-0.760209	0.0458104	-0.22705	-0.337937	-0.785885	-0.691684
6	Il1b	-0.98507	-0.63577	-0.835403	1.45159	2.32219	0.637832	-0.471508	-0.324811	-0.177659	0.0834098	-0.741886	-0.322919
6	Slc4a11	-0.527881	-0.548505	-0.416247	1.0572	2.64646	0.769063	-0.377628	-0.516877	-0.404597	-0.449625	-0.598514	-0.632847
6	Sdcbp2	-0.653825	-0.15399	-0.295895	1.16105	2.10233	1.4696	-0.563444	-0.75218	-0.451248	-0.185318	-0.894083	-0.782999
6	Angpt4	-0.460461	-0.55615	-0.273082	1.51738	1.94405	1.38375	-0.735497	-0.271584	-0.522972	-0.391214	-0.941603	-0.692611
6	Trib3	-0.499297	-0.686837	-0.568952	1.55259	1.94547	1.41987	-0.515174	-0.610932	-0.545788	-0.307629	-0.512494	-0.670828
6	Mylk2	-0.417151	-0.702819	-0.684295	0.992371	2.53542	1.03673	-0.557308	-0.408755	-0.318557	-0.330569	-0.698588	-0.446478
6	Procr	-0.859725	-0.538583	-0.761957	0.942345	2.1186	1.69292	-0.36593	-0.363883	-0.404323	-0.425638	-0.551754	-0.482067
6	Lpin3	-0.345995	-0.347154	-0.68711	1.43548	2.02417	1.36213	-0.680878	-0.637998	-0.72331	-0.107378	-0.51473	-0.77723
6	Pabpc1l	-0.221306	-0.621853	-0.373074	-0.252364	2.39061	1.42453	0.461911	0.21058	-0.735579	-0.965355	-0.564857	-0.753246
6	Slpi	-0.369733	-0.469106	-0.436407	1.6724	2.34739	0.552079	-0.593257	-0.43603	-0.5996	-0.466125	-0.600656	-0.60096
6	Sdc4	-0.680853	-0.652481	-0.936639	1.30621	2.18277	1.24065	-0.434036	-0.289077	-0.303468	-0.186128	-0.46958	-0.777378
6	Snai1	-0.625534	-1.28318	0.336118	0.429428	2.18738	1.48161	-0.212447	-0.954449	0.00475071	-0.695194	-0.439377	-0.229112
6	Cebpb	-0.85348	-0.784784	-0.865878	1.47255	1.98874	1.32167	-0.372441	-0.479288	-0.219734	-0.113539	-0.484256	-0.609553
6	Mc3r	0.115958	-0.210226	-0.654167	0.393146	2.46978	0.946241	-0.436235	-0.478878	-1.37542	0.408074	-0.89946	-0.278813
6	Sirpb1a	-0.510519	-0.600177	-0.582728	1.27017	2.00623	1.62881	-0.588886	-0.582527	-0.524212	-0.393833	-0.59618	-0.526144
6	LOC100038947	-0.564945	-0.580449	-0.506195	1.46752	2.24665	1.08204	-0.568408	-0.561655	-0.575068	-0.286805	-0.576179	-0.576499
6	Fgf2	-0.991649	-0.671567	-0.982832	1.63242	1.99566	0.315861	-1.00155	0.200506	-0.279064	0.544382	-0.649856	-0.112314
6	Nhlrc3	-1.02792	-0.181533	-1.25733	1.05464	2.14055	0.962132	0.0410171	0.13565	-0.169123	-0.310416	-1.24239	-0.145283
6	Tm4sf1	-0.693193	-0.582624	-0.633011	1.01253	2.07693	1.66756	-0.475335	-0.400748	-0.161146	-0.286757	-0.80302	-0.72119
6	Wwtr1	-0.873147	-1.01287	-0.636392	1.45939	1.98651	1.09077	-0.374579	-0.105468	-0.181903	-0.0439634	-1.15344	-0.154914
6	P2ry14	-0.34323	-0.718821	-0.806472	1.31129	2.00056	1.55425	-0.527328	-0.438483	-0.521014	-0.309066	-0.505194	-0.6965
6	Ptx3	-0.640148	-0.6782	-0.556576	1.73918	1.99419	1.03018	-0.520951	-0.6127	-0.55672	0.063694	-0.648805	-0.613142
6	Tmem154	-0.748223	-0.3393	-0.98022	0.640306	2.14289	1.64947	-0.612193	-0.731426	-0.0970459	0.12282	-0.805498	-0.241589
6	Muc1	-0.107094	0.133417	-1.20741	1.01631	2.11191	0.977805	0.258624	0.0298815	-0.34232	-0.823673	-1.25208	-0.795373
6	Shc1	-0.574951	-0.457028	-1.17206	1.17379	2.00974	1.06667	-0.207146	0.289362	-0.0499576	0.1083	-1.07808	-1.10865
6	S100a3	-0.841222	-1.09902	0.195552	0.930265	1.87908	1.16973	-0.0224691	-0.969441	0.52863	0.228797	-1.0697	-0.930207
6	S100a8	-0.583541	-0.618727	-0.104251	0.725282	2.83655	0.467716	-0.135449	-0.675438	-0.338836	-0.352815	-0.700603	-0.519889
6	S100a9	-0.597121	-0.83726	-0.519665	1.00483	2.70338	0.56907	-0.173901	-0.452668	-0.210575	-0.402313	-0.510583	-0.573196
6	Sprr1a	-0.562296	-0.576869	-0.490347	1.14637	2.63573	0.693415	-0.565557	-0.490067	-0.444545	-0.389956	-0.446393	-0.509486
6	Chil3	-0.578207	-0.600192	-0.573926	1.44717	2.0097	1.46247	-0.526602	-0.544338	-0.564713	-0.370416	-0.566427	-0.594524
6	Slc25a24	-0.399914	-0.471379	-0.301675	1.16704	2.1617	1.42269	-0.601815	-0.496297	-0.334923	-0.624173	-0.443956	-1.07729
6	Slc44a3	-0.760769	-0.585316	-0.515713	1.31903	2.30413	1.11121	-0.584626	-0.469758	-0.608173	-0.151909	-0.612107	-0.446007
6	Arsj	-0.517977	-0.397425	-0.796326	1.55197	2.08625	1.18753	-0.508936	-0.704291	-0.73249	-0.307816	-0.353532	-0.506961
6	Alpk1	-0.784447	-0.737581	-0.432672	0.995378	2.09541	1.58302	-0.12249	-0.235571	-0.743833	-0.393528	-0.957213	-0.266478
6	5730508B09Rik	-1.0928	-0.764237	-0.414187	1.8863	1.81021	0.939708	-0.0875999	-0.551832	-0.186402	-0.500017	-0.207127	-0.832022
6	Ccdc109b	-0.449053	-1.04992	-0.550232	1.04707	2.21382	1.46204	-0.529411	-0.326818	-0.475303	-0.319517	-0.612073	-0.410606
6	Clca3a1	-0.711513	-0.579149	-0.515539	0.844445	2.09015	1.77111	-0.364325	-0.576607	-0.0787341	-0.517658	-0.73931	-0.622868
6	Cyr61	-0.899993	-0.0483535	-0.896378	1.0044	2.35588	1.20227	-0.386415	-0.234693	-0.372468	-0.446664	-0.741258	-0.536325
6	Mcoln2	-0.636475	-0.650864	-0.633598	1.45483	2.29752	0.928934	-0.51112	-0.368308	-0.645891	-0.0636464	-0.524171	-0.647216
6	Cth	-0.506857	-0.34433	-0.405777	1.33818	2.36924	0.430806	-0.982533	-0.995679	0.186261	0.0737055	-0.267587	-0.895429
6	Gem	-0.773859	-0.743002	-0.424508	1.4022	2.25479	1.0768	-0.444792	-0.285964	-0.545503	-0.260193	-0.741046	-0.514915
6	Zbtb5	-0.984368	-0.347724	-0.459007	1.90711	1.69962	1.19376	-0.566759	-0.52204	-0.223702	-0.468857	-0.869839	-0.358204
6	Stra6l	-0.824742	-0.851987	-0.883349	1.28046	2.01109	1.43087	-0.214343	-0.234788	-0.197517	-0.168603	-0.617296	-0.729795
6	Klf4	-0.453225	-0.351852	-0.785241	1.34585	2.12827	1.33114	-0.493669	-0.244346	-0.408462	-0.51777	-0.755968	-0.794722
6	Tnc	-1.01363	-0.575299	-0.376031	0.956613	2.56546	0.854817	-0.588634	-0.539933	0.011245	-0.445982	-0.618778	-0.22985
6	Pappa	-0.452753	-0.098164	0.247608	0.701454	2.41937	1.12878	-0.900982	-0.872856	-0.842019	-0.825325	-0.333671	-0.171442
6	Ifnb1	-0.581918	-0.551097	-0.578712	1.59252	1.82896	1.54017	-0.486114	-0.57849	-0.544057	-0.548873	-0.593635	-0.498764
6	Jun	-1.01403	-0.685697	-0.957926	1.56084	2.17723	0.808156	-0.601911	-0.209928	-0.178378	-0.314252	-0.444971	-0.139122
6	E130102H24Rik	-0.223988	0.147742	0.254407	1.62391	1.58082	0.95304	0.129825	-1.01525	-0.404808	-1.27181	-1.34333	-0.430559
6	Mob3c	-1.58225	0.0976173	-0.437185	1.59415	1.66097	1.15374	-0.497745	-0.10895	0.108363	-0.546272	-0.556149	-0.886283
6	Ermap	-0.778621	-0.441945	-0.889745	1.51696	1.70306	1.08844	0.375645	-0.17388	0.0145829	-0.044923	-1.04424	-1.32533
6	D830031N03Rik	-0.557785	-0.287022	-1.14265	0.829124	2.71436	0.0655636	-0.788862	0.227288	-0.305093	-0.0962674	0.0229172	-0.681567
6	Stk40	-1.18188	-0.951986	-0.752971	1.48272	2.1321	0.897711	-0.376767	-0.0703061	-0.162553	-0.174916	-0.525618	-0.315532
6	Rnf19b	-0.689535	-0.655201	-0.519163	1.79237	1.90226	1.16887	-0.693045	-0.694115	-0.363802	-0.495938	-0.424084	-0.328624
6	Matn1	-1.40695	-1.04314	-0.412548	1.09882	1.64566	1.46104	-0.482685	0.195489	-0.70018	-0.881851	0.132301	0.394049
6	Sesn2	-0.44853	-0.479594	-0.344319	0.896143	2.52057	0.882594	-1.21686	-0.737861	-0.613367	-0.00125988	-0.162217	-0.295305
6	Smpdl3b	-0.311421	-0.733552	-0.441657	0.993296	2.2566	1.39737	-0.7874	-0.377576	-0.533477	-0.109708	-0.963097	-0.38937
6	Map3k6	-0.609282	-0.77635	-0.0297171	0.845711	2.35071	1.25815	0.054759	-0.698055	-0.347195	-0.879534	-0.32644	-0.842751
6	Cnksr1	-0.449646	0.0288613	-0.812097	1.43167	2.05031	1.24329	-1.01985	-0.619989	-0.495887	-0.268406	-0.500953	-0.587301
6	Grrp1	-0.580871	-0.138765	-0.174275	1.37438	1.91778	1.35506	-1.13373	-0.0580463	-0.279444	-0.514264	-0.794289	-0.97354
6	Clic4	-0.704014	-0.745852	-0.56386	1.67966	1.93071	1.28458	-0.502993	-0.51894	-0.607827	-0.330563	-0.515271	-0.405634
6	Gm13003	0.0689294	-0.461972	-0.59234	1.30222	2.2629	1.04366	-0.17578	-0.827804	-0.647754	-0.663097	-0.438694	-0.870267
6	Gm13157	-0.862965	-0.434031	-0.996272	1.41056	1.93474	1.35309	-0.299174	-0.167627	-0.223148	-0.149918	-1.00137	-0.563893
6	Mthfr	-0.755936	-0.0344895	-0.68711	1.70384	1.82141	1.27542	-0.369419	-0.33541	-0.746027	-0.365729	-0.623205	-0.883341
6	Spsb1	-0.739495	-0.664587	-0.514775	1.45868	2.11607	1.26024	-0.708999	-0.524433	-0.52774	-0.204782	-0.43522	-0.514964
6	Tnfrsf4	0.158801	0.0869654	-0.264712	1.13682	2.04626	1.0524	-0.0983629	-0.0304439	-1.19186	-1.08979	-1.07672	-0.729361
6	Cdk6	-0.706615	-1.00442	-0.826804	1.3111	1.98759	1.41176	-0.349873	-0.436167	-0.0477929	-0.0762314	-0.749337	-0.513211
6	Gm8773	-0.980744	-0.72631	-0.155633	0.986996	2.29104	0.892457	0.139764	-0.548835	-1.05434	-0.350045	0.381223	-0.875577
6	AI506816	-0.738128	-1.14373	-0.350759	1.10869	2.15605	0.891989	-0.568688	-0.536095	0.0757824	0.669717	-0.957324	-0.60751
6	Il6	-0.523134	-0.543523	-0.519094	0.982158	2.56167	1.04692	-0.580004	-0.41355	-0.486887	-0.398148	-0.588081	-0.538324
6	Sh3tc1	-1.18933	-1.16475	-0.680076	1.23911	2.07624	0.873569	-0.0134072	-0.238655	-0.730874	-0.133445	-0.542247	0.503876
6	Bst1	-0.656795	-0.442281	-0.536404	1.17073	2.15102	1.51595	-0.478472	-0.535964	-0.599237	-0.312616	-0.601355	-0.674576
6	Tlr6	-0.901947	-1.06295	-0.984635	1.56767	2.02172	0.827718	0.108003	-0.332848	-0.190807	-0.301158	-0.778895	0.0281247
6	Cxcl1	-0.637207	-0.660569	-0.632559	1.89054	2.00029	0.862337	-0.642436	-0.300268	-0.464021	-0.413904	-0.654147	-0.348054
6	Slc10a6	-0.589743	-0.551344	-0.526811	1.4428	2.02983	1.44524	-0.423009	-0.586425	-0.544243	-0.549103	-0.601063	-0.546132
6	Aff1	-0.784682	-0.454281	-0.563056	1.52605	2.21266	0.981431	-0.811423	-0.65887	-0.421472	-0.234291	-0.526853	-0.265216
6	Abcg3	-1.41221	-0.735558	-0.111029	1.02575	1.90767	1.53645	-0.658756	0.138279	-0.46508	-0.0413498	-0.47372	-0.710449
6	Vsig10	0.610875	-0.391337	-0.620448	1.04641	1.93316	1.02555	-1.1362	-0.459599	-0.636706	0.106542	0.0333221	-1.51157
6	Fam101a	-0.632576	-0.824539	-0.397287	1.33079	2.26423	1.08386	-0.773045	-0.202071	-0.57228	-0.269557	-0.771634	-0.235892
6	Hspb1	-0.766485	-0.91392	-0.495597	0.849628	2.27433	1.50025	-0.181488	-0.494248	-0.183064	-0.492343	-0.674082	-0.422983
6	Serpine1	-0.699589	-0.70699	-0.611424	1.01231	2.45081	1.19147	-0.457388	-0.400636	-0.497731	-0.307726	-0.501786	-0.471318
6	C130050O18Rik	-1.12065	-0.892375	-0.364943	1.5215	2.00421	0.869185	-0.785063	-0.724559	0.138234	0.238798	-0.685931	-0.198414
6	Micall2	-0.962532	-0.546284	-0.872304	1.50807	1.92263	1.23488	-0.324388	-0.148628	-0.116417	-0.546763	-1.03206	-0.116203
6	Mafk	-0.555453	-0.435042	-0.727116	1.68207	1.93489	1.28366	-0.546561	-0.463363	-0.570404	-0.439459	-0.433094	-0.730127
6	Nptx2	-0.340502	-0.515321	-0.517687	-0.125007	3.09132	-0.513929	0.283827	-0.239471	-0.0976481	-0.30212	-0.277864	-0.445599
6	Rasl11a	-0.684504	-0.2056	-0.626125	1.48623	1.92222	1.39804	-0.190331	-0.766887	-0.297521	-0.950472	-0.412427	-0.672634
6	Tfec	-0.748644	-0.78776	-0.740816	1.74886	1.80766	1.20859	-0.75743	0.0672066	-0.209504	-0.412576	-0.587206	-0.58838
6	Flnc	-0.77824	-0.762909	-0.783268	1.26379	2.20616	1.28354	-0.537697	-0.391394	-0.278474	-0.1915	-0.52094	-0.50906
6	Akr1b8	-0.807338	-0.694143	-0.724348	1.2424	2.02063	1.39519	-0.823365	-0.14769	-0.481724	0.243776	-0.732327	-0.491054
6	Fam221a	0.147225	0.00676163	-0.96846	0.865767	2.24466	1.00911	-0.230124	-0.448821	-1.30189	0.183628	-0.514989	-0.992861
[truncated: 295 more rows]
