# Supplementary material for: Innate immune response in neuronopathic forms of Gaucher disease confers resistance against viral-induced encephalitis
Source: Acta Neuropathol Commun. 2020 Aug 24;8:144. doi: 10.1186/s40478-020-01020-6 (PMC7443817; doi:10.1186/s40478-020-01020-6)
Supplement: Supplementary file 4 — Additional file 4: Table S3. List of significantly enriched GO-Slim Biological Process. Biological processes which were up-regulated in both CBE-treated and SVNI-infected brains are highlighted in yellow. [file 40478_2020_1020_MOESM4_ESM.xlsx]

## Sheet: CBE up
Analysis Type:	PANTHER Overrepresentation Test (Released 20190711)
Annotation Version and Release Date:	PANTHER version 14.1 Released 2019-03-12
Analyzed List:	upload_1 (Mus musculus)
Reference List:	Mus musculus (all genes in database)
Test Type:	FISHER
Correction:	FDR
PANTHER GO-Slim Biological Process	Mus musculus - REFLIST (22296)	upload_1 (487)	upload_1 (expected)	upload_1 (over/under)	upload_1 (fold Enrichment)	upload_1 (raw P-value)	upload_1 (FDR)
toll-like receptor signaling pathway (GO:0002224)	17	10	0.37	+	26.93	1.11e-10	1.04e-08
defense response to virus (GO:0051607)	33	19	0.72	+	26.36	5.22e-19	1.33e-16
positive regulation of cytokine secretion (GO:0050715)	7	3	0.15	+	19.62	0.00104	0.0233
activation of innate immune response (GO:0002218)	25	10	0.55	+	18.31	2.07e-09	1.68e-07
activation of immune response (GO:0002253)	28	10	0.61	+	16.35	5.02e-09	3.91e-07
regulation of multi-organism process (GO:0043900)	23	8	0.5	+	15.92	2.11e-07	1.3e-05
positive regulation of GTPase activity (GO:0043547)	26	9	0.57	+	15.85	3.73e-08	2.57e-06
granulocyte chemotaxis (GO:0071621)	44	15	0.96	+	15.61	1.21e-12	1.66e-10
interleukin-6 production (GO:0032635)	12	4	0.26	+	15.26	0.000306	0.0083
leukocyte chemotaxis (GO:0030595)	51	17	1.11	+	15.26	5.07e-14	8.26e-12
cellular response to tumor necrosis factor (GO:0071356)	30	10	0.66	+	15.26	8.67e-09	6.21e-07
leukocyte migration (GO:0050900)	58	19	1.27	+	15	2.12e-15	4.22e-13
activation of cysteine-type endopeptidase activity involved in apoptotic process (GO:0006919)	13	4	0.28	+	14.09	0.000393	0.0101
positive regulation of protein secretion (GO:0050714)	10	3	0.22	+	13.73	0.00237	0.0455
inflammatory response (GO:0006954)	99	27	2.16	+	12.49	1.31e-19	4.68e-17
cellular response to cytokine stimulus (GO:0071345)	108	29	2.36	+	12.29	8.22e-21	4.9e-18
regulation of cysteine-type endopeptidase activity involved in apoptotic process (GO:0043281)	15	4	0.33	+	12.21	0.000619	0.0148
positive regulation of cysteine-type endopeptidase activity involved in apoptotic process (GO:0043280)	15	4	0.33	+	12.21	0.000619	0.0146
positive regulation of ERK1 and ERK2 cascade (GO:0070374)	34	9	0.74	+	12.12	2.56e-07	1.53e-05
response to cytokine (GO:0034097)	124	30	2.71	+	11.08	2.19e-20	9.79e-18
cytokine production (GO:0001816)	35	8	0.76	+	10.46	3.09e-06	0.000142
regulation of GTPase activity (GO:0043087)	40	9	0.87	+	10.3	8.32e-07	4.8e-05
regulation of hydrolase activity (GO:0051336)	79	17	1.73	+	9.85	2.03e-11	2.27e-09
positive regulation of MAPK cascade (GO:0043410)	42	9	0.92	+	9.81	1.19e-06	6.64e-05
cytokine-mediated signaling pathway (GO:0019221)	99	21	2.16	+	9.71	1.1e-13	1.64e-11
positive regulation of immune system process (GO:0002684)	49	9	1.07	+	8.41	3.64e-06	0.000163
positive regulation of immune response (GO:0050778)	45	8	0.98	+	8.14	1.57e-05	0.00061
regulation of immune system process (GO:0002682)	57	10	1.25	+	8.03	1.51e-06	8.21e-05
positive regulation of adaptive immune response (GO:0002821)	44	7	0.96	+	7.28	0.0001	0.00332
activation of phospholipase C activity (GO:0007202)	41	6	0.9	+	6.7	0.000473	0.0119
phospholipase C-activating G-protein coupled receptor signaling pathway (GO:0007200)	41	6	0.9	+	6.7	0.000473	0.0117
positive regulation of phospholipase activity (GO:0010518)	41	6	0.9	+	6.7	0.000473	0.0116
positive regulation of phospholipase C activity (GO:0010863)	41	6	0.9	+	6.7	0.000473	0.0114
cell migration (GO:0016477)	165	24	3.6	+	6.66	2.75e-12	3.51e-10
positive regulation of cytosolic calcium ion concentration (GO:0007204)	69	10	1.51	+	6.64	6.99e-06	0.000298
positive regulation of lipase activity (GO:0060193)	44	6	0.96	+	6.24	0.000663	0.0154
regulation of MAPK cascade (GO:0043408)	75	10	1.64	+	6.1	1.36e-05	0.000551
cellular response to lipopolysaccharide (GO:0071222)	70	9	1.53	+	5.89	4.73e-05	0.00166
response to lipopolysaccharide (GO:0032496)	79	10	1.73	+	5.8	2.04e-05	0.000761
localization of cell (GO:0051674)	194	24	4.24	+	5.66	5.89e-11	6.2e-09
cell motility (GO:0048870)	194	24	4.24	+	5.66	5.89e-11	5.85e-09
positive regulation of hydrolase activity (GO:0051345)	49	6	1.07	+	5.61	0.0011	0.0244
defense response (GO:0006952)	384	46	8.39	+	5.48	2.19e-19	6.54e-17
response to organic substance (GO:0010033)	300	35	6.55	+	5.34	1.06e-14	1.9e-12
regulation of cytosolic calcium ion concentration (GO:0051480)	90	10	1.97	+	5.09	5.64e-05	0.00194
inositol phosphate-mediated signaling (GO:0048016)	54	6	1.18	+	5.09	0.00174	0.0343
regulation of catalytic activity (GO:0050790)	206	20	4.5	+	4.44	9.7e-08	6.2e-06
response to stress (GO:0006950)	526	50	11.49	+	4.35	3.87e-17	8.67e-15
response to oxygen-containing compound (GO:1901700)	116	11	2.53	+	4.34	9.11e-05	0.00308
immune effector process (GO:0002252)	303	28	6.62	+	4.23	7.38e-10	6.6e-08
positive regulation of molecular function (GO:0044093)	124	11	2.71	+	4.06	0.000157	0.00512
immune system process (GO:0002376)	905	76	19.77	+	3.84	1.05e-22	9.44e-20
regulation of molecular function (GO:0065009)	358	30	7.82	+	3.84	1.55e-09	1.32e-07
MAPK cascade (GO:0000165)	229	19	5	+	3.8	1.83e-06	9.62e-05
innate immune response (GO:0045087)	306	25	6.68	+	3.74	5.76e-08	3.82e-06
response to stimulus (GO:0050896)	1351	107	29.51	+	3.63	3.34e-30	5.98e-27
bleb assembly (GO:0032060)	152	12	3.32	+	3.61	0.000221	0.00684
execution phase of apoptosis (GO:0097194)	152	12	3.32	+	3.61	0.000221	0.00672
apoptotic signaling pathway (GO:0097190)	152	12	3.32	+	3.61	0.000221	0.00661
cellular calcium ion homeostasis (GO:0006874)	155	12	3.39	+	3.54	0.000262	0.00733
calcium ion homeostasis (GO:0055074)	156	12	3.41	+	3.52	0.000277	0.00762
divalent inorganic cation homeostasis (GO:0072507)	174	13	3.8	+	3.42	0.000204	0.00652
signal transduction by protein phosphorylation (GO:0023014)	256	19	5.59	+	3.4	8.23e-06	0.000342
plasma membrane bounded cell projection organization (GO:0120036)	177	13	3.87	+	3.36	0.000238	0.00699
plasma membrane bounded cell projection assembly (GO:0120031)	177	13	3.87	+	3.36	0.000238	0.00688
cell projection organization (GO:0030030)	178	13	3.89	+	3.34	0.000251	0.00713
response to chemical (GO:0042221)	649	46	14.18	+	3.24	1.3e-11	1.55e-09
programmed cell death (GO:0012501)	303	18	6.62	+	2.72	0.000209	0.00656
protein phosphorylation (GO:0006468)	409	24	8.93	+	2.69	2.34e-05	0.000856
regulation of intracellular signal transduction (GO:1902531)	292	17	6.38	+	2.67	0.000387	0.01
cell death (GO:0008219)	317	18	6.92	+	2.6	0.00035	0.00936
apoptotic process (GO:0006915)	294	16	6.42	+	2.49	0.00112	0.0245
regulation of cell communication (GO:0010646)	354	18	7.73	+	2.33	0.00148	0.0312
regulation of signal transduction (GO:0009966)	354	18	7.73	+	2.33	0.00148	0.0308
intracellular signal transduction (GO:0035556)	816	40	17.82	+	2.24	4.85e-06	0.000212
cellular protein metabolic process (GO:0044267)	1056	40	23.07	+	1.73	0.00117	0.0253
cellular macromolecule metabolic process (GO:0044260)	1059	40	23.13	+	1.73	0.00119	0.0255
signal transduction (GO:0007165)	1795	67	39.21	+	1.71	2.5e-05	0.000893
cellular metabolic process (GO:0044237)	1859	64	40.61	+	1.58	0.000372	0.00979
cellular response to stimulus (GO:0051716)	2075	69	45.32	+	1.52	0.000693	0.0159
biological regulation (GO:0065007)	3117	93	68.08	+	1.37	0.00193	0.0376
cellular process (GO:0009987)	6139	182	134.09	+	1.36	3.02e-06	0.000142
Unclassified (UNCLASSIFIED)	11250	181	245.73	-	0.74	6.54e-09	4.88e-07
multicellular organismal process (GO:0032501)	1791	20	39.12	-	0.51	0.000894	0.0203
system process (GO:0003008)	1139	5	24.88	-	0.2	2.62e-06	0.000134
nervous system process (GO:0050877)	1038	4	22.67	-	0.18	2.81e-06	0.000136
sensory perception (GO:0007600)	765	2	16.71	-	0.12	1.79e-05	0.000682
sensory perception of chemical stimulus (GO:0007606)	659	1	14.39	-	0.07	1.47e-05	0.000583
chemical synaptic transmission (GO:0007268)	323	0	7.06	-	< 0.01	0.00152	0.0314
detection of chemical stimulus involved in sensory perception (GO:0050907)	611	0	13.35	-	< 0.01	2.78e-06	0.000138
trans-synaptic signaling (GO:0099537)	324	0	7.08	-	< 0.01	0.00153	0.0307
synaptic signaling (GO:0099536)	324	0	7.08	-	< 0.01	0.00153	0.0304
anterograde trans-synaptic signaling (GO:0098916)	323	0	7.06	-	< 0.01	0.00152	0.031

## Sheet: SVNI up
Analysis Type:	PANTHER Overrepresentation Test (Released 20190711)
Annotation Version and Release Date:	PANTHER version 14.1 Released 2019-03-12
Analyzed List:	upload_1 (Mus musculus)
Reference List:	Mus musculus (all genes in database)
Test Type:	FISHER
Correction:	FDR
PANTHER GO-Slim Biological Process	Mus musculus - REFLIST (22296)	upload_1 (1668)	upload_1 (expected)	upload_1 (over/under)	upload_1 (fold Enrichment)	upload_1 (raw P-value)	upload_1 (FDR)
regulation of cytokine biosynthetic process (GO:0042035)	4	4	0.3	+	13.37	0.0013	0.0175
positive regulation of protein metabolic process (GO:0051247)	4	4	0.3	+	13.37	0.0013	0.0174
positive regulation of T cell proliferation (GO:0042102)	8	7	0.6	+	11.7	3.06e-05	0.000615
T cell differentiation (GO:0030217)	8	7	0.6	+	11.7	3.06e-05	0.000608
regulation of innate immune response (GO:0045088)	5	4	0.37	+	10.69	0.00222	0.027
defense response to virus (GO:0051607)	33	26	2.47	+	10.53	2.81e-15	5.03e-13
toll-like receptor signaling pathway (GO:0002224)	17	13	1.27	+	10.22	3.35e-08	1.62e-06
regulation of defense response (GO:0031347)	8	6	0.6	+	10.03	0.000208	0.00338
response to type I interferon (GO:0034340)	6	4	0.45	+	8.91	0.00349	0.0409
regulation of T cell proliferation (GO:0042129)	14	9	1.05	+	8.59	1.25e-05	0.000316
T cell proliferation (GO:0042098)	14	9	1.05	+	8.59	1.25e-05	0.000311
activation of innate immune response (GO:0002218)	25	16	1.87	+	8.55	5.49e-09	3.64e-07
negative regulation of T cell activation (GO:0050868)	11	7	0.82	+	8.51	0.000126	0.00225
regulation of T cell activation (GO:0050863)	22	14	1.65	+	8.51	5.24e-08	2.23e-06
regulation of lymphocyte differentiation (GO:0045619)	8	5	0.6	+	8.35	0.0013	0.0178
prostaglandin metabolic process (GO:0006693)	8	5	0.6	+	8.35	0.0013	0.0177
leukocyte cell-cell adhesion (GO:0007159)	21	13	1.57	+	8.27	2e-07	7.77e-06
regulation of multi-organism process (GO:0043900)	23	14	1.72	+	8.14	7.89e-08	3.21e-06
activation of immune response (GO:0002253)	28	16	2.09	+	7.64	1.82e-08	9.85e-07
NIK/NF-kappaB signaling (GO:0038061)	9	5	0.67	+	7.43	0.00191	0.0239
activation of cysteine-type endopeptidase activity involved in apoptotic process (GO:0006919)	13	7	0.97	+	7.2	0.00027	0.00428
inflammatory response (GO:0006954)	99	52	7.41	+	7.02	3.98e-23	2.37e-20
positive regulation of protein secretion (GO:0050714)	10	5	0.75	+	6.68	0.0027	0.032
cytokine production (GO:0001816)	35	17	2.62	+	6.49	4.1e-08	1.88e-06
regulation of cysteine-type endopeptidase activity involved in apoptotic process (GO:0043281)	15	7	1.12	+	6.24	0.000525	0.00804
positive regulation of cysteine-type endopeptidase activity involved in apoptotic process (GO:0043280)	15	7	1.12	+	6.24	0.000525	0.00797
regulation of G1/S transition of mitotic cell cycle (GO:2000045)	13	6	0.97	+	6.17	0.00139	0.0183
positive regulation of peptide secretion (GO:0002793)	11	5	0.82	+	6.08	0.00371	0.0431
positive regulation of cellular biosynthetic process (GO:0031328)	16	7	1.2	+	5.85	0.00071	0.0103
granulocyte chemotaxis (GO:0071621)	44	19	3.29	+	5.77	2.93e-08	1.46e-06
leukocyte migration (GO:0050900)	58	25	4.34	+	5.76	2.05e-10	2.16e-08
positive regulation of GTPase activity (GO:0043547)	26	11	1.95	+	5.66	2.83e-05	0.000583
activation of phospholipase C activity (GO:0007202)	41	17	3.07	+	5.54	2.47e-07	9.23e-06
phospholipase C-activating G-protein coupled receptor signaling pathway (GO:0007200)	41	17	3.07	+	5.54	2.47e-07	9.04e-06
positive regulation of phospholipase activity (GO:0010518)	41	17	3.07	+	5.54	2.47e-07	8.86e-06
positive regulation of phospholipase C activity (GO:0010863)	41	17	3.07	+	5.54	2.47e-07	8.68e-06
leukocyte chemotaxis (GO:0030595)	51	21	3.82	+	5.5	1.08e-08	6.66e-07
cellular response to tumor necrosis factor (GO:0071356)	30	12	2.24	+	5.35	1.93e-05	0.000443
regulation of cytokine production (GO:0001817)	18	7	1.35	+	5.2	0.00123	0.0171
regulation of mitotic cell cycle phase transition (GO:1901990)	18	7	1.35	+	5.2	0.00123	0.017
positive regulation of lipase activity (GO:0060193)	44	17	3.29	+	5.16	5.5e-07	1.76e-05
response to cytokine (GO:0034097)	124	47	9.28	+	5.07	1.39e-16	3.56e-14
positive regulation of hydrolase activity (GO:0051345)	49	18	3.67	+	4.91	4.69e-07	1.56e-05
positive regulation of cytosolic calcium ion concentration (GO:0007204)	69	25	5.16	+	4.84	3.67e-09	2.74e-07
T cell activation (GO:0042110)	50	18	3.74	+	4.81	5.97e-07	1.87e-05
positive regulation of NF-kappaB transcription factor activity (GO:0051092)	42	15	3.14	+	4.77	5.55e-06	0.00015
negative regulation of multicellular organismal process (GO:0051241)	17	6	1.27	+	4.72	0.00406	0.0454
regulation of immune system process (GO:0002682)	57	20	4.26	+	4.69	2.01e-07	7.65e-06
G1/S transition of mitotic cell cycle (GO:0000082)	20	7	1.5	+	4.68	0.00201	0.0248
regulation of mitotic nuclear division (GO:0007088)	23	8	1.72	+	4.65	0.00101	0.0141
positive regulation of immune system process (GO:0002684)	49	17	3.67	+	4.64	1.85e-06	5.34e-05
cellular response to cytokine stimulus (GO:0071345)	108	37	8.08	+	4.58	2.76e-12	3.8e-10
positive regulation of catalytic activity (GO:0043085)	59	20	4.41	+	4.53	3.16e-07	1.07e-05
positive regulation of immune response (GO:0050778)	45	15	3.37	+	4.46	1.1e-05	0.000281
inositol phosphate-mediated signaling (GO:0048016)	54	18	4.04	+	4.46	1.49e-06	4.36e-05
positive regulation of ERK1 and ERK2 cascade (GO:0070374)	34	11	2.54	+	4.32	0.000201	0.00333
extrinsic apoptotic signaling pathway (GO:0097191)	28	9	2.09	+	4.3	0.000785	0.0112
phosphatidylinositol-3-phosphate biosynthetic process (GO:0036092)	25	8	1.87	+	4.28	0.00156	0.0201
positive regulation of adaptive immune response (GO:0002821)	44	14	3.29	+	4.25	3.28e-05	0.000646
regulation of hydrolase activity (GO:0051336)	79	25	5.91	+	4.23	3.38e-08	1.59e-06
positive regulation of MAPK cascade (GO:0043410)	42	13	3.14	+	4.14	7.88e-05	0.00144
regulation of proteolysis involved in cellular protein catabolic process (GO:1903050)	23	7	1.72	+	4.07	0.00384	0.0438
regulation of GTPase activity (GO:0043087)	40	12	2.99	+	4.01	0.000188	0.00318
phosphatidylinositol biosynthetic process (GO:0006661)	27	8	2.02	+	3.96	0.00234	0.0283
positive regulation of DNA-binding transcription factor activity (GO:0051091)	51	15	3.82	+	3.93	3.73e-05	0.000725
cytokine-mediated signaling pathway (GO:0019221)	99	29	7.41	+	3.92	1.18e-08	7.01e-07
positive regulation of molecular function (GO:0044093)	124	36	9.28	+	3.88	2.59e-10	2.58e-08
protein autophosphorylation (GO:0046777)	39	11	2.92	+	3.77	0.000536	0.00806
regulation of cytosolic calcium ion concentration (GO:0051480)	90	25	6.73	+	3.71	2.74e-07	9.44e-06
regulation of cell cycle phase transition (GO:1901987)	33	9	2.47	+	3.65	0.00205	0.0252
Rho protein signal transduction (GO:0007266)	59	16	4.41	+	3.62	4.76e-05	0.000915
regulation of lipid metabolic process (GO:0019216)	30	8	2.24	+	3.56	0.00404	0.0455
protein secretion (GO:0009306)	34	9	2.54	+	3.54	0.00244	0.0293
negative regulation of apoptotic process (GO:0043066)	54	14	4.04	+	3.47	0.000207	0.0034
regulation of cell cycle process (GO:0010564)	62	16	4.64	+	3.45	7.85e-05	0.00145
cell migration (GO:0016477)	165	42	12.34	+	3.4	2.77e-10	2.48e-08
response to lipopolysaccharide (GO:0032496)	79	20	5.91	+	3.38	1.34e-05	0.000328
I-kappaB kinase/NF-kappaB signaling (GO:0007249)	63	15	4.71	+	3.18	0.000276	0.00433
regulation of response to stress (GO:0080134)	47	11	3.52	+	3.13	0.00196	0.0243
regulation of cell death (GO:0010941)	129	30	9.65	+	3.11	4.96e-07	1.61e-05
regulation of programmed cell death (GO:0043067)	127	29	9.5	+	3.05	1.05e-06	3.19e-05
regulation of cell cycle (GO:0051726)	118	26	8.83	+	2.95	6.49e-06	0.000171
defense response (GO:0006952)	384	84	28.73	+	2.92	7.64e-16	1.71e-13
localization of cell (GO:0051674)	194	42	14.51	+	2.89	1.68e-08	9.7e-07
cell motility (GO:0048870)	194	42	14.51	+	2.89	1.68e-08	9.39e-07
regulation of apoptotic process (GO:0042981)	112	24	8.38	+	2.86	2.15e-05	0.000488
response to organic substance (GO:0010033)	300	64	22.44	+	2.85	8.79e-12	1.05e-09
mitotic cell cycle (GO:0000278)	203	43	15.19	+	2.83	1.97e-08	1.04e-06
mitotic cell cycle process (GO:1903047)	203	43	15.19	+	2.83	1.97e-08	1.01e-06
mitotic nuclear division (GO:0140014)	199	41	14.89	+	2.75	1.08e-07	4.3e-06
cellular response to lipopolysaccharide (GO:0071222)	70	14	5.24	+	2.67	0.00188	0.0237
regulation of MAPK cascade (GO:0043408)	75	15	5.61	+	2.67	0.00132	0.0175
regulation of molecular function (GO:0065009)	358	71	26.78	+	2.65	8.46e-12	1.08e-09
cellular calcium ion homeostasis (GO:0006874)	155	30	11.6	+	2.59	1.39e-05	0.000331
calcium ion homeostasis (GO:0055074)	156	30	11.67	+	2.57	1.52e-05	0.000357
cell-cell adhesion (GO:0098609)	99	19	7.41	+	2.57	0.000699	0.0102
bleb assembly (GO:0032060)	152	29	11.37	+	2.55	2.36e-05	0.000516
execution phase of apoptosis (GO:0097194)	152	29	11.37	+	2.55	2.36e-05	0.00051
apoptotic signaling pathway (GO:0097190)	152	29	11.37	+	2.55	2.36e-05	0.000504
regulation of cell proliferation (GO:0042127)	126	24	9.43	+	2.55	0.000128	0.00228
divalent inorganic cation homeostasis (GO:0072507)	174	33	13.02	+	2.54	7.05e-06	0.000183
immune system process (GO:0002376)	905	167	67.7	+	2.47	2.06e-23	3.69e-20
response to stress (GO:0006950)	526	97	39.35	+	2.46	5.57e-14	9.07e-12
Ras protein signal transduction (GO:0007265)	132	24	9.88	+	2.43	0.000215	0.00347
response to oxygen-containing compound (GO:1901700)	116	21	8.68	+	2.42	0.000567	0.00845
positive regulation of multicellular organismal process (GO:0051240)	83	15	6.21	+	2.42	0.00396	0.0449
regulation of catalytic activity (GO:0050790)	206	37	15.41	+	2.4	6.2e-06	0.000166
small GTPase mediated signal transduction (GO:0007264)	140	25	10.47	+	2.39	0.00028	0.00436
second-messenger-mediated signaling (GO:0019932)	200	35	14.96	+	2.34	2.36e-05	0.000521
plasma membrane bounded cell projection organization (GO:0120036)	177	30	13.24	+	2.27	0.000149	0.00262
plasma membrane bounded cell projection assembly (GO:0120031)	177	30	13.24	+	2.27	0.000149	0.00259
cell projection organization (GO:0030030)	178	30	13.32	+	2.25	0.000157	0.00269
cell adhesion (GO:0007155)	383	64	28.65	+	2.23	4.85e-08	2.17e-06
biological adhesion (GO:0022610)	383	64	28.65	+	2.23	4.85e-08	2.12e-06
MAPK cascade (GO:0000165)	229	38	17.13	+	2.22	2.72e-05	0.000566
cell death (GO:0008219)	317	52	23.72	+	2.19	1.33e-06	3.96e-05
cellular macromolecule biosynthetic process (GO:0034645)	141	23	10.55	+	2.18	0.00165	0.0211
programmed cell death (GO:0012501)	303	49	22.67	+	2.16	3.8e-06	0.000106
signal transduction by protein phosphorylation (GO:0023014)	256	41	19.15	+	2.14	2.67e-05	0.000561
apoptotic process (GO:0006915)	294	46	21.99	+	2.09	1.38e-05	0.000334
cell cycle (GO:0007049)	539	84	40.32	+	2.08	5.42e-09	3.73e-07
inorganic ion homeostasis (GO:0098771)	251	38	18.78	+	2.02	0.000159	0.00271
response to stimulus (GO:0050896)	1351	204	101.07	+	2.02	3.77e-19	1.69e-16
ion homeostasis (GO:0050801)	255	38	19.08	+	1.99	0.000191	0.00319
immune effector process (GO:0002252)	303	45	22.67	+	1.99	6.79e-05	0.00129
chemical homeostasis (GO:0048878)	305	45	22.82	+	1.97	7.23e-05	0.00136
protein phosphorylation (GO:0006468)	409	58	30.6	+	1.9	1.92e-05	0.000447
intracellular signal transduction (GO:0035556)	816	115	61.05	+	1.88	1.54e-09	1.25e-07
regulation of intracellular signal transduction (GO:1902531)	292	40	21.84	+	1.83	0.000681	0.01
cellular biosynthetic process (GO:0044249)	221	30	16.53	+	1.81	0.00377	0.0432
response to chemical (GO:0042221)	649	88	48.55	+	1.81	6.67e-07	2.06e-05
homeostatic process (GO:0042592)	349	47	26.11	+	1.8	0.000311	0.00481
innate immune response (GO:0045087)	306	41	22.89	+	1.79	0.000892	0.0127
biosynthetic process (GO:0009058)	255	34	19.08	+	1.78	0.00331	0.0389
positive regulation of biological process (GO:0048518)	261	34	19.53	+	1.74	0.00373	0.0431
regulation of cell communication (GO:0010646)	354	45	26.48	+	1.7	0.00139	0.0182
regulation of signal transduction (GO:0009966)	354	45	26.48	+	1.7	0.00139	0.018
regulation of cellular process (GO:0050794)	1189	145	88.95	+	1.63	6.58e-08	2.74e-06
cell surface receptor signaling pathway (GO:0007166)	801	96	59.92	+	1.6	2.33e-05	0.000521
signal transduction (GO:0007165)	1795	212	134.29	+	1.58	4.96e-10	4.23e-08
regulation of cellular metabolic process (GO:0031323)	484	56	36.21	+	1.55	0.00268	0.0319
cellular response to stimulus (GO:0051716)	2075	233	155.23	+	1.5	3.27e-09	2.55e-07
cellular protein metabolic process (GO:0044267)	1056	117	79	+	1.48	7.65e-05	0.00143
cellular macromolecule metabolic process (GO:0044260)	1059	117	79.23	+	1.48	7.95e-05	0.00144
cellular process (GO:0009987)	6139	655	459.27	+	1.43	2.23e-23	1.99e-20
regulation of biological process (GO:0050789)	2710	289	202.74	+	1.43	3.89e-09	2.78e-07
biological regulation (GO:0065007)	3117	331	233.19	+	1.42	2.73e-10	2.57e-08
cellular metabolic process (GO:0044237)	1859	196	139.07	+	1.41	4.4e-06	0.000121
Unclassified (UNCLASSIFIED)	11250	691	841.63	-	0.82	1.06e-12	1.59e-10
multicellular organismal process (GO:0032501)	1791	93	133.99	-	0.69	0.000227	0.00363
system process (GO:0003008)	1139	37	85.21	-	0.43	9.26e-09	5.92e-07
nervous system process (GO:0050877)	1038	27	77.65	-	0.35	9.37e-11	1.05e-08
humoral immune response (GO:0006959)	280	7	20.95	-	0.33	0.000987	0.0139
formation of translation initiation ternary complex (GO:0001677)	210	5	15.71	-	0.32	0.00427	0.0475
translational termination (GO:0006415)	210	5	15.71	-	0.32	0.00427	0.0472
translational elongation (GO:0006414)	210	5	15.71	-	0.32	0.00427	0.0469
RNA processing (GO:0006396)	229	5	17.13	-	0.29	0.0017	0.0216
B cell receptor signaling pathway (GO:0050853)	195	3	14.59	-	0.21	0.000667	0.00987
sensory perception (GO:0007600)	765	8	57.23	-	0.14	2e-15	3.98e-13
B cell activation (GO:0042113)	222	2	16.61	-	0.12	2.87e-05	0.000584
sensory perception of chemical stimulus (GO:0007606)	659	3	49.3	-	0.06	4.47e-17	1.6e-14
detection of chemical stimulus involved in sensory perception (GO:0050907)	611	2	45.71	-	0.04	8.41e-17	2.51e-14
positive regulation of lymphocyte activation (GO:0051251)	188	0	14.06	-	< 0.01	1.98e-06	5.64e-05

## Sheet: CBE+SVNI_UP
Analysis Type:	PANTHER Overrepresentation Test (Released 20190711)
Annotation Version and Release Date:	PANTHER version 14.1 Released 2019-03-12
Analyzed List:	upload_1 (Mus musculus)
Reference List:	Mus musculus (all genes in database)
Test Type:	FISHER
Correction:	FDR
PANTHER GO-Slim Biological Process	Mus musculus - REFLIST (22296)	upload_1 (537)	upload_1 (expected)	upload_1 (over/under)	upload_1 (fold Enrichment)	upload_1 (raw P-value)	upload_1 (FDR)
defense response to virus (GO:0051607)	33	19	0.79	+	23.91	3.09e-18	9.23e-16
toll-like receptor signaling pathway (GO:0002224)	17	9	0.41	+	21.98	4.51e-09	4.48e-07
T cell differentiation (GO:0030217)	8	4	0.19	+	20.76	0.000129	0.00427
positive regulation of cytokine secretion (GO:0050715)	7	3	0.17	+	17.79	0.00137	0.0289
activation of innate immune response (GO:0002218)	25	10	0.6	+	16.61	5.16e-09	4.86e-07
activation of immune response (GO:0002253)	28	10	0.67	+	14.83	1.25e-08	1.12e-06
regulation of multi-organism process (GO:0043900)	23	8	0.55	+	14.44	4.35e-07	2.78e-05
interleukin-6 production (GO:0032635)	12	4	0.29	+	13.84	0.00044	0.0108
granulocyte chemotaxis (GO:0071621)	44	14	1.06	+	13.21	5.26e-11	6.27e-09
positive regulation of GTPase activity (GO:0043547)	26	8	0.63	+	12.78	9.41e-07	5.62e-05
cellular response to tumor necrosis factor (GO:0071356)	30	9	0.72	+	12.46	2.33e-07	1.6e-05
leukocyte chemotaxis (GO:0030595)	51	15	1.23	+	12.21	2.73e-11	3.76e-09
leukocyte migration (GO:0050900)	58	17	1.4	+	12.17	1.35e-12	2.42e-10
inflammatory response (GO:0006954)	99	27	2.38	+	11.32	1.5e-18	8.96e-16
cellular response to cytokine stimulus (GO:0071345)	108	27	2.6	+	10.38	9.86e-18	2.52e-15
positive regulation of ERK1 and ERK2 cascade (GO:0070374)	34	8	0.82	+	9.77	5.19e-06	0.000232
response to cytokine (GO:0034097)	124	29	2.99	+	9.71	2.81e-18	1.01e-15
regulation of hydrolase activity (GO:0051336)	79	18	1.9	+	9.46	1.1e-11	1.64e-09
regulation of T cell activation (GO:0050863)	22	5	0.53	+	9.44	0.000371	0.00923
regulation of GTPase activity (GO:0043087)	40	9	0.96	+	9.34	1.83e-06	9.64e-05
cytokine production (GO:0001816)	35	7	0.84	+	8.3	5.06e-05	0.00181
cytokine-mediated signaling pathway (GO:0019221)	99	19	2.38	+	7.97	3.97e-11	5.08e-09
leukocyte cell-cell adhesion (GO:0007159)	21	4	0.51	+	7.91	0.00258	0.0497
positive regulation of MAPK cascade (GO:0043410)	42	8	1.01	+	7.91	2e-05	0.000778
positive regulation of immune system process (GO:0002684)	49	9	1.18	+	7.63	7.87e-06	0.000343
T cell activation (GO:0042110)	50	9	1.2	+	7.47	9.09e-06	0.00037
positive regulation of immune response (GO:0050778)	45	8	1.08	+	7.38	3.1e-05	0.00118
regulation of immune system process (GO:0002682)	57	10	1.37	+	7.28	3.55e-06	0.000176
positive regulation of cytosolic calcium ion concentration (GO:0007204)	69	12	1.66	+	7.22	4.1e-07	2.72e-05
positive regulation of adaptive immune response (GO:0002821)	44	7	1.06	+	6.61	0.000181	0.00514
cell chemotaxis (GO:0060326)	39	6	0.94	+	6.39	0.000615	0.0145
activation of phospholipase C activity (GO:0007202)	41	6	0.99	+	6.08	0.00078	0.0177
phospholipase C-activating G-protein coupled receptor signaling pathway (GO:0007200)	41	6	0.99	+	6.08	0.00078	0.0174
positive regulation of phospholipase activity (GO:0010518)	41	6	0.99	+	6.08	0.00078	0.0172
positive regulation of phospholipase C activity (GO:0010863)	41	6	0.99	+	6.08	0.00078	0.017
positive regulation of NF-kappaB transcription factor activity (GO:0051092)	42	6	1.01	+	5.93	0.000873	0.0188
positive regulation of lipase activity (GO:0060193)	44	6	1.06	+	5.66	0.00109	0.0232
regulation of cytosolic calcium ion concentration (GO:0051480)	90	12	2.17	+	5.54	5.01e-06	0.000236
cellular response to lipopolysaccharide (GO:0071222)	70	9	1.69	+	5.34	9.82e-05	0.00332
response to lipopolysaccharide (GO:0032496)	79	10	1.9	+	5.26	4.58e-05	0.00167
positive regulation of hydrolase activity (GO:0051345)	49	6	1.18	+	5.08	0.0018	0.0361
defense response (GO:0006952)	384	47	9.25	+	5.08	1.91e-18	8.56e-16
cell migration (GO:0016477)	165	20	3.97	+	5.03	1.62e-08	1.38e-06
regulation of MAPK cascade (GO:0043408)	75	9	1.81	+	4.98	0.000158	0.00465
positive regulation of DNA-binding transcription factor activity (GO:0051091)	51	6	1.23	+	4.88	0.00216	0.043
response to organic substance (GO:0010033)	300	35	7.23	+	4.84	1.79e-13	3.56e-11
localization of cell (GO:0051674)	194	20	4.67	+	4.28	1.84e-07	1.37e-05
cell motility (GO:0048870)	194	20	4.67	+	4.28	1.84e-07	1.32e-05
regulation of catalytic activity (GO:0050790)	206	21	4.96	+	4.23	1.08e-07	8.43e-06
immune effector process (GO:0002252)	303	30	7.3	+	4.11	3.87e-10	4.33e-08
immune system process (GO:0002376)	905	88	21.8	+	4.04	2.1e-27	3.75e-24
positive regulation of molecular function (GO:0044093)	124	12	2.99	+	4.02	9.15e-05	0.00315
response to oxygen-containing compound (GO:1901700)	116	11	2.79	+	3.94	0.00021	0.00544
response to stress (GO:0006950)	526	49	12.67	+	3.87	7.54e-15	1.69e-12
MAPK cascade (GO:0000165)	229	20	5.52	+	3.63	2.03e-06	0.000104
regulation of molecular function (GO:0065009)	358	31	8.62	+	3.6	3.89e-09	4.1e-07
bleb assembly (GO:0032060)	152	13	3.66	+	3.55	0.00015	0.00487
execution phase of apoptosis (GO:0097194)	152	13	3.66	+	3.55	0.00015	0.00479
apoptotic signaling pathway (GO:0097190)	152	13	3.66	+	3.55	0.00015	0.0047
cellular calcium ion homeostasis (GO:0006874)	155	13	3.73	+	3.48	0.000179	0.00517
calcium ion homeostasis (GO:0055074)	156	13	3.76	+	3.46	0.00019	0.00508
divalent inorganic cation homeostasis (GO:0072507)	174	14	4.19	+	3.34	0.000153	0.00466
regulation of apoptotic process (GO:0042981)	112	9	2.7	+	3.34	0.00227	0.0441
response to stimulus (GO:0050896)	1351	107	32.54	+	3.29	1.57e-26	1.41e-23
plasma membrane bounded cell projection organization (GO:0120036)	177	14	4.26	+	3.28	0.000181	0.00507
plasma membrane bounded cell projection assembly (GO:0120031)	177	14	4.26	+	3.28	0.000181	0.00499
regulation of programmed cell death (GO:0043067)	127	10	3.06	+	3.27	0.00152	0.0316
cell projection organization (GO:0030030)	178	14	4.29	+	3.27	0.000191	0.00504
innate immune response (GO:0045087)	306	24	7.37	+	3.26	1.18e-06	6.6e-05
signal transduction by protein phosphorylation (GO:0023014)	256	20	6.17	+	3.24	9.59e-06	0.000382
regulation of cell death (GO:0010941)	129	10	3.11	+	3.22	0.00169	0.0345
response to chemical (GO:0042221)	649	49	15.63	+	3.13	1.03e-11	1.68e-09
programmed cell death (GO:0012501)	303	20	7.3	+	2.74	8.94e-05	0.00314
second-messenger-mediated signaling (GO:0019932)	200	13	4.82	+	2.7	0.00168	0.0345
cell death (GO:0008219)	317	20	7.63	+	2.62	0.000158	0.00472
apoptotic process (GO:0006915)	294	18	7.08	+	2.54	0.000465	0.0113
protein phosphorylation (GO:0006468)	409	25	9.85	+	2.54	4.07e-05	0.00152
cell adhesion (GO:0007155)	383	21	9.22	+	2.28	0.000707	0.0164
biological adhesion (GO:0022610)	383	21	9.22	+	2.28	0.000707	0.0162
intracellular signal transduction (GO:0035556)	816	42	19.65	+	2.14	8.55e-06	0.000364
immune response (GO:0006955)	621	28	14.96	+	1.87	0.0022	0.0432
cellular protein metabolic process (GO:0044267)	1056	45	25.43	+	1.77	0.00032	0.00819
cellular macromolecule metabolic process (GO:0044260)	1059	45	25.51	+	1.76	0.000331	0.00835
cellular metabolic process (GO:0044237)	1859	71	44.77	+	1.59	0.000153	0.00472
signal transduction (GO:0007165)	1795	67	43.23	+	1.55	0.000556	0.0133
cellular process (GO:0009987)	6139	201	147.86	+	1.36	9.78e-07	5.65e-05
Unclassified (UNCLASSIFIED)	11250	205	270.96	-	0.76	1.97e-08	1.6e-06
multicellular organismal process (GO:0032501)	1791	21	43.14	-	0.49	0.000188	0.0051
nervous system process (GO:0050877)	1038	6	25	-	0.24	8.82e-06	0.000367
system process (GO:0003008)	1139	6	27.43	-	0.22	1.7e-06	9.25e-05
sensory perception (GO:0007600)	765	2	18.43	-	0.11	4.27e-06	0.000207
sensory perception of chemical stimulus (GO:0007606)	659	1	15.87	-	0.06	5.06e-06	0.000232
detection of chemical stimulus involved in sensory perception (GO:0050907)	611	0	14.72	-	< 0.01	8.97e-07	5.54e-05

## Sheet: CBE vs SVNI Comparison
	SVNI							CBE
	regulation of cytokine biosynthetic process (GO:0042035)							toll-like receptor signaling pathway (GO:0002224)
	positive regulation of protein metabolic process (GO:0051247)							defense response to virus (GO:0051607)
	positive regulation of T cell proliferation (GO:0042102)							positive regulation of cytokine secretion (GO:0050715)
	T cell differentiation (GO:0030217)							activation of innate immune response (GO:0002218)
	regulation of innate immune response (GO:0045088)							activation of immune response (GO:0002253)
	defense response to virus (GO:0051607)							regulation of multi-organism process (GO:0043900)
	toll-like receptor signaling pathway (GO:0002224)							positive regulation of GTPase activity (GO:0043547)
	regulation of defense response (GO:0031347)							granulocyte chemotaxis (GO:0071621)
	response to type I interferon (GO:0034340)							interleukin-6 production (GO:0032635)
	regulation of T cell proliferation (GO:0042129)							leukocyte chemotaxis (GO:0030595)
	T cell proliferation (GO:0042098)							cellular response to tumor necrosis factor (GO:0071356)
	activation of innate immune response (GO:0002218)							leukocyte migration (GO:0050900)
	negative regulation of T cell activation (GO:0050868)							activation of cysteine-type endopeptidase activity involved in apoptotic process (GO:0006919)
	regulation of T cell activation (GO:0050863)							positive regulation of protein secretion (GO:0050714)
	regulation of lymphocyte differentiation (GO:0045619)							inflammatory response (GO:0006954)
	prostaglandin metabolic process (GO:0006693)							cellular response to cytokine stimulus (GO:0071345)
	leukocyte cell-cell adhesion (GO:0007159)							regulation of cysteine-type endopeptidase activity involved in apoptotic process (GO:0043281)
	regulation of multi-organism process (GO:0043900)							positive regulation of cysteine-type endopeptidase activity involved in apoptotic process (GO:0043280)
	activation of immune response (GO:0002253)							positive regulation of ERK1 and ERK2 cascade (GO:0070374)
	NIK/NF-kappaB signaling (GO:0038061)							response to cytokine (GO:0034097)
	activation of cysteine-type endopeptidase activity involved in apoptotic process (GO:0006919)							cytokine production (GO:0001816)
	inflammatory response (GO:0006954)							regulation of GTPase activity (GO:0043087)
	positive regulation of protein secretion (GO:0050714)							regulation of hydrolase activity (GO:0051336)
	cytokine production (GO:0001816)							positive regulation of MAPK cascade (GO:0043410)
	regulation of cysteine-type endopeptidase activity involved in apoptotic process (GO:0043281)							cytokine-mediated signaling pathway (GO:0019221)
	positive regulation of cysteine-type endopeptidase activity involved in apoptotic process (GO:0043280)							positive regulation of immune system process (GO:0002684)
	regulation of G1/S transition of mitotic cell cycle (GO:2000045)							positive regulation of immune response (GO:0050778)
	positive regulation of peptide secretion (GO:0002793)							regulation of immune system process (GO:0002682)
	positive regulation of cellular biosynthetic process (GO:0031328)							positive regulation of adaptive immune response (GO:0002821)
	granulocyte chemotaxis (GO:0071621)							activation of phospholipase C activity (GO:0007202)
	leukocyte migration (GO:0050900)							phospholipase C-activating G-protein coupled receptor signaling pathway (GO:0007200)
	positive regulation of GTPase activity (GO:0043547)							positive regulation of phospholipase activity (GO:0010518)
	activation of phospholipase C activity (GO:0007202)							positive regulation of phospholipase C activity (GO:0010863)
	phospholipase C-activating G-protein coupled receptor signaling pathway (GO:0007200)							cell migration (GO:0016477)
	positive regulation of phospholipase activity (GO:0010518)							positive regulation of cytosolic calcium ion concentration (GO:0007204)
	positive regulation of phospholipase C activity (GO:0010863)							positive regulation of lipase activity (GO:0060193)
	leukocyte chemotaxis (GO:0030595)							regulation of MAPK cascade (GO:0043408)
	cellular response to tumor necrosis factor (GO:0071356)							cellular response to lipopolysaccharide (GO:0071222)
	regulation of cytokine production (GO:0001817)							response to lipopolysaccharide (GO:0032496)
	regulation of mitotic cell cycle phase transition (GO:1901990)							localization of cell (GO:0051674)
	positive regulation of lipase activity (GO:0060193)							cell motility (GO:0048870)
	response to cytokine (GO:0034097)							positive regulation of hydrolase activity (GO:0051345)
	positive regulation of hydrolase activity (GO:0051345)							defense response (GO:0006952)
	positive regulation of cytosolic calcium ion concentration (GO:0007204)							response to organic substance (GO:0010033)
	T cell activation (GO:0042110)							regulation of cytosolic calcium ion concentration (GO:0051480)
	positive regulation of NF-kappaB transcription factor activity (GO:0051092)							inositol phosphate-mediated signaling (GO:0048016)
	negative regulation of multicellular organismal process (GO:0051241)							regulation of catalytic activity (GO:0050790)
	regulation of immune system process (GO:0002682)							response to stress (GO:0006950)
	G1/S transition of mitotic cell cycle (GO:0000082)							response to oxygen-containing compound (GO:1901700)
	regulation of mitotic nuclear division (GO:0007088)							immune effector process (GO:0002252)
	positive regulation of immune system process (GO:0002684)							positive regulation of molecular function (GO:0044093)
	cellular response to cytokine stimulus (GO:0071345)							immune system process (GO:0002376)
	positive regulation of catalytic activity (GO:0043085)							regulation of molecular function (GO:0065009)
	positive regulation of immune response (GO:0050778)							MAPK cascade (GO:0000165)
	inositol phosphate-mediated signaling (GO:0048016)							innate immune response (GO:0045087)
	positive regulation of ERK1 and ERK2 cascade (GO:0070374)							response to stimulus (GO:0050896)
	extrinsic apoptotic signaling pathway (GO:0097191)							bleb assembly (GO:0032060)
	phosphatidylinositol-3-phosphate biosynthetic process (GO:0036092)							execution phase of apoptosis (GO:0097194)
	positive regulation of adaptive immune response (GO:0002821)							apoptotic signaling pathway (GO:0097190)
	regulation of hydrolase activity (GO:0051336)							cellular calcium ion homeostasis (GO:0006874)
	positive regulation of MAPK cascade (GO:0043410)							calcium ion homeostasis (GO:0055074)
	regulation of proteolysis involved in cellular protein catabolic process (GO:1903050)							divalent inorganic cation homeostasis (GO:0072507)
	regulation of GTPase activity (GO:0043087)							signal transduction by protein phosphorylation (GO:0023014)
	phosphatidylinositol biosynthetic process (GO:0006661)							plasma membrane bounded cell projection organization (GO:0120036)
	positive regulation of DNA-binding transcription factor activity (GO:0051091)							plasma membrane bounded cell projection assembly (GO:0120031)
	cytokine-mediated signaling pathway (GO:0019221)							cell projection organization (GO:0030030)
	positive regulation of molecular function (GO:0044093)							response to chemical (GO:0042221)
	protein autophosphorylation (GO:0046777)							programmed cell death (GO:0012501)
	regulation of cytosolic calcium ion concentration (GO:0051480)							protein phosphorylation (GO:0006468)
	regulation of cell cycle phase transition (GO:1901987)							regulation of intracellular signal transduction (GO:1902531)
	Rho protein signal transduction (GO:0007266)							cell death (GO:0008219)
	regulation of lipid metabolic process (GO:0019216)							apoptotic process (GO:0006915)
	protein secretion (GO:0009306)							regulation of cell communication (GO:0010646)
	negative regulation of apoptotic process (GO:0043066)							regulation of signal transduction (GO:0009966)
	regulation of cell cycle process (GO:0010564)							intracellular signal transduction (GO:0035556)
	cell migration (GO:0016477)							cellular protein metabolic process (GO:0044267)
	response to lipopolysaccharide (GO:0032496)							cellular macromolecule metabolic process (GO:0044260)
	I-kappaB kinase/NF-kappaB signaling (GO:0007249)							signal transduction (GO:0007165)
	regulation of response to stress (GO:0080134)							cellular metabolic process (GO:0044237)
	regulation of cell death (GO:0010941)							cellular response to stimulus (GO:0051716)
	regulation of programmed cell death (GO:0043067)							biological regulation (GO:0065007)
	regulation of cell cycle (GO:0051726)							cellular process (GO:0009987)
	defense response (GO:0006952)							Unclassified (UNCLASSIFIED)
	localization of cell (GO:0051674)							multicellular organismal process (GO:0032501)
	cell motility (GO:0048870)							system process (GO:0003008)
	regulation of apoptotic process (GO:0042981)							nervous system process (GO:0050877)
	response to organic substance (GO:0010033)							sensory perception (GO:0007600)
	mitotic cell cycle (GO:0000278)							sensory perception of chemical stimulus (GO:0007606)
	mitotic cell cycle process (GO:1903047)							chemical synaptic transmission (GO:0007268)
	mitotic nuclear division (GO:0140014)							detection of chemical stimulus involved in sensory perception (GO:0050907)
	cellular response to lipopolysaccharide (GO:0071222)							trans-synaptic signaling (GO:0099537)
	regulation of MAPK cascade (GO:0043408)							synaptic signaling (GO:0099536)
	regulation of molecular function (GO:0065009)							anterograde trans-synaptic signaling (GO:0098916)
	cellular calcium ion homeostasis (GO:0006874)
	calcium ion homeostasis (GO:0055074)
	cell-cell adhesion (GO:0098609)
	bleb assembly (GO:0032060)
	execution phase of apoptosis (GO:0097194)
	apoptotic signaling pathway (GO:0097190)
	regulation of cell proliferation (GO:0042127)
	divalent inorganic cation homeostasis (GO:0072507)
	immune system process (GO:0002376)
	response to stress (GO:0006950)
	Ras protein signal transduction (GO:0007265)
	response to oxygen-containing compound (GO:1901700)
	positive regulation of multicellular organismal process (GO:0051240)
	regulation of catalytic activity (GO:0050790)
	small GTPase mediated signal transduction (GO:0007264)
	second-messenger-mediated signaling (GO:0019932)
	plasma membrane bounded cell projection organization (GO:0120036)
	plasma membrane bounded cell projection assembly (GO:0120031)
	cell projection organization (GO:0030030)
	cell adhesion (GO:0007155)
	biological adhesion (GO:0022610)
	MAPK cascade (GO:0000165)
	cell death (GO:0008219)
	cellular macromolecule biosynthetic process (GO:0034645)
	programmed cell death (GO:0012501)
	signal transduction by protein phosphorylation (GO:0023014)
	apoptotic process (GO:0006915)
	cell cycle (GO:0007049)
	inorganic ion homeostasis (GO:0098771)
	response to stimulus (GO:0050896)
	ion homeostasis (GO:0050801)
	immune effector process (GO:0002252)
	chemical homeostasis (GO:0048878)
	protein phosphorylation (GO:0006468)
	intracellular signal transduction (GO:0035556)
	regulation of intracellular signal transduction (GO:1902531)
	cellular biosynthetic process (GO:0044249)
	response to chemical (GO:0042221)
	homeostatic process (GO:0042592)
	innate immune response (GO:0045087)
	biosynthetic process (GO:0009058)
	positive regulation of biological process (GO:0048518)
	regulation of cell communication (GO:0010646)
	regulation of signal transduction (GO:0009966)
	regulation of cellular process (GO:0050794)
	cell surface receptor signaling pathway (GO:0007166)
	signal transduction (GO:0007165)
	regulation of cellular metabolic process (GO:0031323)
	cellular response to stimulus (GO:0051716)
	cellular protein metabolic process (GO:0044267)
	cellular macromolecule metabolic process (GO:0044260)
	cellular process (GO:0009987)
	regulation of biological process (GO:0050789)
	biological regulation (GO:0065007)
	cellular metabolic process (GO:0044237)
	Unclassified (UNCLASSIFIED)
	multicellular organismal process (GO:0032501)
	system process (GO:0003008)
	nervous system process (GO:0050877)
	humoral immune response (GO:0006959)
	formation of translation initiation ternary complex (GO:0001677)
	translational termination (GO:0006415)
	translational elongation (GO:0006414)
	RNA processing (GO:0006396)
	B cell receptor signaling pathway (GO:0050853)
	sensory perception (GO:0007600)
	B cell activation (GO:0042113)
	sensory perception of chemical stimulus (GO:0007606)
	detection of chemical stimulus involved in sensory perception (GO:0050907)
	positive regulation of lymphocyte activation (GO:0051251)
