# Supplementary material for: Innate immune response in neuronopathic forms of Gaucher disease confers resistance against viral-induced encephalitis
Source: Acta Neuropathol Commun. 2020 Aug 24;8:144. doi: 10.1186/s40478-020-01020-6 (PMC7443817; doi:10.1186/s40478-020-01020-6)
Supplement: Supplementary file 5 — Additional file 5: Table S4. Gene clusters of myeloid lineage cells and astrocytes-enriched genes. Values that were used for generation of heat maps of RNA-seq data. The heat maps comparing mRNA obtained from brains of control, SVNI, CBE, and CBE + SVNI mice are represented by lists of 68 and 112 genes enriched in astrocytes and myeloid lineage cells, respectively. [file 40478_2020_1020_MOESM5_ESM.xlsx]

## Sheet: Myeloid lineage cells
		Control			SVNI			CBE			CBE+SVNI
Cluster	Genes	Control 1	Control 2	Control 3	SVNI 1	SVNI 2	SVNI 3	CBE 1	CBE 2	CBE 3	CBE+SVNI 1	CBE+SVNI 2	CBE+SVNI 3
1	Ltc4s	-0.275297	0.0234771	0.319471	-1.14955	-1.85919	-1.38843	1.34068	0.396322	1.11419	0.221396	0.427261	0.829664
1	P2ry12	0.284301	0.27686	0.130804	-1.80475	-1.51591	-1.3874	0.998854	0.741856	1.1244	0.577607	0.154281	0.419096
1	Fcrls	-0.247071	-0.261317	-0.293854	-1.42661	-1.49169	-1.37112	0.943695	1.1228	1.13077	0.738683	0.56002	0.595686
1	Slc2a5	0.0499032	-0.304526	0.101308	-1.49911	-2.03394	-0.753084	0.578979	0.959875	1.15653	0.506751	1.02282	0.214492
1	Gpr34	-0.145089	-0.525081	-0.051446	-1.4696	-1.80368	-0.815695	0.880362	1.03114	1.40454	0.693022	0.331184	0.470346
2	Cbr2	0.321798	-0.473251	0.670185	-1.34579	-1.33023	-1.71627	0.379362	0.773856	0.672812	0.147249	1.53084	0.369434
2	Gp9	0.303557	0.0925412	1.48326	-1.71034	-1.32084	-1.00295	0.627575	-0.440483	0.165477	0.115533	1.54062	0.146049
3	Itgb5	-1.35884	-0.956711	-1.18999	-0.706644	-0.893395	-0.0298346	0.884418	1.19409	1.2556	1.26233	0.254081	0.284897
3	H2-Oa	-1.01712	-0.647719	-1.42575	-0.906351	-1.16911	0.338704	0.848414	1.01991	0.896938	1.56479	0.0570535	0.440252
3	Csf1r	-1.21443	-1.13591	-1.15102	-0.878914	-0.680847	-0.140292	0.914975	1.14031	1.15953	1.41631	0.241833	0.328457
3	Hpgds	-1.14036	-0.901927	-1.15763	-1.01705	-0.0689545	-0.330782	0.850458	1.13833	1.73867	1.14942	-0.116332	-0.143842
3	Cd33	-1.23438	-0.765709	-1.13806	-1.31859	-0.238696	-0.28598	0.842827	1.1967	1.16112	1.41297	-0.101223	0.469036
3	Trem2	-0.67429	-0.778663	-0.696129	-1.37245	-1.04229	-0.883207	1.08539	1.12632	1.33222	1.06028	0.379234	0.463584
3	Siglech	-0.9642	-0.524224	-0.857802	-1.03411	-1.61168	-0.0143558	0.737094	0.921968	1.33918	1.37429	0.0757787	0.558064
3	Cx3cr1	-0.734017	-0.854069	-0.756297	-1.37454	-1.1433	-0.550495	1.03795	1.12228	1.29527	1.13915	0.32718	0.490886
3	Fam167b	-0.999755	-0.637873	-0.713538	-0.16545	-1.57483	-0.228772	0.915795	1.50236	1.65687	0.73264	-0.125081	-0.362361
4	Gna15	-1.66919	-1.65695	-0.905623	0.102073	-0.308681	1.24528	0.163419	0.53419	0.628193	1.4387	0.462639	-0.0340394
4	Adora3	-0.855126	-1.14542	-1.2434	-0.419287	0.139381	1.12336	0.23743	0.689488	0.150769	2.12384	-0.933213	0.132181
4	Tbxas1	-1.2957	-1.29932	-1.57882	-0.255481	-0.124207	0.913089	0.498577	0.620805	1.21574	1.40269	-0.314726	0.21736
4	Crybb1	0.0472526	-0.995811	-0.537423	-1.14016	-1.43313	1.59483	0.566614	0.0353683	0.46519	1.59418	0.501741	-0.69866
4	Slco2b1	-1.06108	-1.15008	-1.27071	-0.744803	-0.987548	1.23484	0.816777	0.968817	0.717598	1.29081	-0.104624	0.290008
4	Fcgr3	-1.61545	-1.36558	-1.48333	0.0109134	0.561662	0.380787	0.88443	0.825348	1.36487	0.693345	-0.239488	-0.017506
4	Cd84	-1.41685	-1.53497	-1.48437	0.690658	1.21664	0.970183	0.294715	0.389201	0.996577	0.404511	-0.284747	-0.241546
4	Lyz2	-1.25019	-1.36879	-1.42927	0.704222	1.75334	0.266589	0.367419	0.521339	0.802383	0.557649	-0.674874	-0.249816
4	Cd68	-1.51266	-1.44855	-1.64974	0.304569	0.935909	0.632956	0.486302	0.66728	1.14352	0.695778	-0.218522	-0.0368378
4	Ccl6	-1.46255	-1.34275	-1.26802	0.171024	1.85668	0.53964	0.355754	0.535968	0.884665	0.450623	-0.467491	-0.253542
4	Gpr183	-1.40121	-1.64874	-1.28068	0.0204255	0.0166443	0.409551	0.537449	1.22072	1.32669	0.975921	-0.0527107	-0.124051
4	Gpr84	-1.485	-1.47573	-1.44342	0.867684	1.09173	0.89281	0.335117	0.362995	0.518148	1.00006	-0.161431	-0.50296
4	Cd14	-1.35573	-1.29365	-1.0566	0.400272	1.94611	0.282476	0.361088	0.756994	0.654876	0.572422	-0.834772	-0.433482
4	Il1a	-1.69668	-1.52897	-1.23589	0.743398	1.48565	0.44215	0.617066	0.379764	0.508291	0.49276	-0.459506	0.251975
4	P2ry13	-1.04233	-1.4664	-1.75863	0.329958	0.801861	0.78474	0.608713	0.399224	0.968462	1.17077	-0.669419	-0.12694
4	Ctss	-1.61563	-1.49107	-1.55847	0.684292	0.892797	0.972032	0.421051	0.534319	0.658936	0.763777	-0.210909	-0.0511249
4	Csf3r	-1.54235	-1.50362	-1.46336	0.591989	1.18179	0.863163	0.47496	0.540696	0.753762	0.67066	-0.405686	-0.161998
4	Laptm5	-1.55938	-1.50148	-1.40049	0.561444	0.954956	1.17693	0.321164	0.536017	0.621372	0.883311	-0.356351	-0.237486
4	C1qb	-1.58368	-1.61931	-1.52335	0.14111	0.508451	0.749062	0.593306	0.710984	0.920349	0.994351	-0.0180908	0.126811
4	C1qc	-1.54261	-1.58327	-1.51033	0.0430097	0.462858	0.713917	0.598253	0.778548	0.993265	1.05654	-0.146155	0.135971
4	C1qa	-1.51907	-1.58576	-1.57402	0.169582	0.306947	0.662209	0.657097	0.735722	1.03725	1.03486	-0.0519542	0.127138
4	Tmem119	-1.57423	-1.37729	-1.4723	0.297585	0.265299	1.31663	0.470195	0.323698	0.785573	1.25351	-0.0778718	-0.210809
4	Selplg	-1.46903	-1.39967	-1.4162	0.465684	0.813103	1.53671	0.138955	0.358928	0.510399	1.03188	-0.258022	-0.312731
4	Kcnk6	-1.15519	-1.74003	-1.58505	0.581168	0.156423	0.727241	0.0618349	0.770492	1.11181	1.17479	0.0355946	-0.139075
4	Tyrobp	-1.63285	-1.50948	-1.4852	0.481529	0.888124	0.530642	0.607083	0.794199	0.994963	0.679827	-0.306617	-0.0422132
4	Cebpa	-1.64429	-1.34114	-1.63399	0.748442	0.983808	0.6588	0.317635	0.687252	0.821072	0.737731	-0.262061	-0.0732535
4	Cd37	-1.60621	-1.4236	-1.4868	0.340818	0.508681	0.979921	0.526806	0.759029	0.861322	1.04795	-0.365731	-0.142175
4	P2ry6	-1.47017	-1.43826	-1.55796	0.483092	1.16568	1.0181	0.633402	0.525571	0.40233	0.818301	-0.425848	-0.154238
4	Itgam	-1.69577	-1.5242	-1.52588	0.377956	0.956884	0.666822	0.405638	0.653976	0.736605	0.912639	0.0441056	-0.00877774
4	Lpcat2	-1.91886	-1.23682	-1.19936	0.074309	0.338623	0.75335	0.416843	0.883645	0.893033	1.33306	-0.363651	0.0258395
4	F11r	-1.28206	-1.51657	-1.14357	0.668003	1.22568	1.43368	-0.0759815	0.516506	0.590296	0.678349	-0.727011	-0.367319
4	Ccl9	-1.32126	-1.51986	-1.38092	0.452136	2.00176	0.484001	0.27214	0.376673	0.198425	0.566319	-0.00462789	-0.124784
4	Pld4	-1.45262	-1.46494	-1.48487	0.807046	1.11253	1.21968	0.298572	0.401645	0.259361	0.834771	-0.323554	-0.207611
4	Nckap1l	-1.3302	-1.45318	-1.44008	1.09537	1.23426	0.98325	0.118852	0.387761	0.58112	0.655761	-0.611301	-0.221614
4	Rasal3	-1.28281	-1.41476	-1.43305	1.1632	1.08034	0.852644	0.251312	0.473792	0.314118	1.05129	-0.489981	-0.566095
4	Unc93b1	-1.21953	-1.61206	-1.54321	0.874414	1.09294	1.21703	0.135471	0.379141	0.386346	0.783932	-0.395718	-0.0987625
4	Mpeg1	-1.54174	-1.43203	-1.56036	0.963929	1.02512	1.00056	0.270702	0.432169	0.630944	0.625391	-0.310268	-0.104411
4	Cd52	-1.39738	-1.58986	-1.4043	0.96436	1.17973	1.18591	0.265871	0.278013	0.312216	0.663533	-0.349095	-0.108998
4	Ncf1	-1.34213	-1.44981	-1.55974	1.05631	1.06792	1.24882	0.134415	0.099432	0.490813	0.676394	-0.338787	-0.083635
4	Stab1	-1.69216	-0.904931	-1.50495	0.596655	1.07828	0.641561	-0.355773	0.827612	1.50086	-0.102013	-0.191537	0.106396
4	Fgd2	-1.40271	-0.865392	-1.66229	0.292702	0.350949	1.03515	0.197465	0.687094	1.11342	1.33914	-0.773661	-0.31186
5	Il1b	-0.98507	-0.63577	-0.835403	1.45159	2.32219	0.637832	-0.471508	-0.324811	-0.177659	0.0834098	-0.741886	-0.322919
5	Il27	-0.671844	-0.687721	-0.668676	1.25463	2.10711	1.41861	-0.412262	-0.484749	-0.512	0.0239578	-0.683364	-0.68369
5	Lrrc25	-0.721328	-0.881984	-0.925368	1.32263	1.98942	1.3072	-0.261887	-0.13098	0.0330348	-0.115536	-0.695982	-0.919228
5	Bcl2a1a	-0.759277	-0.872591	-0.967377	1.08288	2.02507	1.51593	-0.839154	-0.474525	-0.121644	0.0165691	-0.418526	-0.18735
5	Slc11a1	-1.49845	-1.25833	-1.32866	1.01105	1.40817	1.3224	0.0205521	0.312594	0.285184	0.449907	-0.424296	-0.300114
5	Inpp5d	-1.39094	-1.3112	-1.49605	1.08062	1.24619	1.13115	0.0543733	0.0684194	0.634153	0.674857	-0.386356	-0.305215
5	Ncf2	-1.27663	-1.33029	-1.33194	1.25578	1.46532	0.859598	-0.0495138	0.162139	0.717408	0.516169	-0.674928	-0.313117
5	Fcer1g	-1.35529	-1.41217	-1.31309	1.00085	1.43119	1.27521	0.0974228	0.123707	0.52406	0.398892	-0.465978	-0.304813
5	Itgb2	-1.48868	-1.341	-1.4092	1.1323	1.17866	1.27644	0.0356249	0.263262	0.323898	0.586517	-0.388398	-0.169422
5	Hmha1	-1.37901	-1.05676	-1.25401	1.43906	1.21253	1.29552	0.00976729	0.0462493	0.204886	0.561418	-0.891487	-0.188168
5	Ikzf1	-1.27015	-1.26795	-1.23033	1.61574	1.1649	1.0617	-0.00468797	0.0340414	0.225517	0.727435	-0.65351	-0.402708
5	Havcr2	-1.2759	-1.28197	-1.23234	1.09228	1.61032	1.16953	0.281523	-0.157432	0.287869	0.557755	-0.575912	-0.475721
5	Ccl12	-1.29418	-1.35019	-1.2238	1.37637	1.25669	1.4306	-0.0877078	-0.072408	0.123718	0.47994	-0.422815	-0.216216
5	Ccl8	-1.1305	-0.695778	-1.12549	1.1894	1.23912	1.77194	0.043141	-0.249189	0.597804	0.0621189	-0.909184	-0.793388
5	Slfn2	-1.17456	-1.05075	-1.15344	1.49795	1.54399	1.4021	-0.203332	-0.185058	-0.0189618	0.276199	-0.510277	-0.423864
5	Ccl3	-1.26561	-1.33566	-1.33814	1.36146	1.43373	1.1342	-0.0518713	0.0906741	0.351444	0.416724	-0.433181	-0.363768
5	Ccl4	-0.998597	-1.10533	-1.08439	1.47024	1.83807	1.19554	-0.268542	-0.120629	0.0533472	0.0496764	-0.598083	-0.431299
5	Cd300a	-1.21182	-0.112914	-1.01658	0.860785	1.60009	1.55591	0.186951	0.381934	-0.302024	0.255698	-1.02793	-1.1701
5	Hk3	-1.06402	-1.14722	-1.1311	1.59213	1.49488	1.31839	-0.29305	-0.28478	0.0929313	0.370221	-0.507854	-0.440537
5	Tifab	-1.10582	-1.46791	-1.27914	1.12961	1.30098	1.19109	0.167662	0.150113	0.515567	0.679196	-0.629105	-0.652253
5	Cyth4	-1.25703	-1.54305	-1.35648	1.1832	1.41188	1.02604	0.224758	0.104438	0.411118	0.48718	-0.496838	-0.195212
5	Hcls1	-1.28582	-1.19294	-1.21981	1.46495	1.39479	1.27188	-0.160366	-0.00923898	0.125933	0.499476	-0.586329	-0.302507
5	Myo1f	-1.40704	-1.36085	-1.23317	1.45747	1.32718	1.00247	-0.0127581	0.132931	0.28857	0.573586	-0.510112	-0.258286
5	Aif1	-1.31997	-1.41705	-1.45603	1.14564	1.16393	1.25503	0.0741612	0.281823	0.285888	0.683434	-0.421766	-0.275087
5	Vav1	-1.29606	-1.19245	-1.35906	1.44162	1.431	1.22286	-0.129972	0.00937268	0.182511	0.371719	-0.408361	-0.273174
5	Tmem173	-1.11992	-1.23174	-1.42189	1.15568	1.32599	1.51314	-0.094888	-0.0355867	0.102149	0.649155	-0.536692	-0.305387
5	Cd74	-1.01668	-1.00307	-1.06283	1.30741	1.36572	1.69536	-0.314055	-0.321325	-0.221483	0.700222	-0.526294	-0.60298
5	Slc25a45	-1.27818	-0.864824	-1.31475	0.827469	1.37139	1.16336	0.744211	-0.0855788	0.215142	0.90246	-1.10177	-0.578931
5	Slc15a3	-1.2378	-1.22907	-1.30809	1.28209	1.52076	1.25457	-0.0370838	0.0332732	0.180222	0.484762	-0.48878	-0.454842
5	Entpd1	-1.25646	-1.2171	-1.18834	0.855012	1.36137	1.74801	-0.186051	-0.0675884	0.184164	0.64159	-0.539105	-0.335497
5	Blnk	-1.04726	-1.43046	-1.30876	0.429247	2.27084	0.625332	0.289408	0.24905	0.244253	0.219877	-0.194106	-0.347429
5	Hck	-1.21617	-1.31451	-1.06115	1.44227	1.53638	1.34881	-0.151482	-0.201755	-0.0407983	0.308699	-0.457485	-0.1928
5	Il6ra	-0.995187	-0.84727	-1.29708	0.748189	2.17009	1.14143	-0.353178	-0.131033	0.120928	0.452479	-0.793362	-0.21601
5	Fcgr1	-1.32178	-1.21156	-1.24317	1.31093	1.54287	1.28846	-0.0667561	-0.0140551	0.177419	0.336204	-0.478026	-0.320534
5	Rhoh	-1.08013	-1.30411	-1.2019	1.51369	1.5662	1.07109	-0.0793875	-0.0790831	-0.114767	0.565659	-0.632874	-0.224387
5	Alox5ap	-1.19114	-0.827428	-0.955675	1.52296	1.77338	1.20647	-0.41463	-0.215392	-0.26168	0.441229	-0.519388	-0.558703
5	Clec5a	-1.15977	-1.31431	-1.05021	1.32875	1.71624	1.26018	-0.235069	0.0449051	0.0813908	0.227534	-0.500467	-0.399174
5	Ptpn6	-1.22069	-1.3977	-1.31303	1.35125	1.25271	1.27094	-0.0443705	0.0840684	0.256289	0.616657	-0.442591	-0.413526
5	Lair1	-1.60849	-1.25914	-1.21264	0.962154	1.13927	1.40721	0.0592023	0.203404	0.509698	0.670047	-0.535857	-0.334852
5	Il21r	-1.24584	-1.25108	-1.0039	1.44759	1.41566	1.4114	-0.163648	-0.184359	-0.0270734	0.534244	-0.48969	-0.443303
5	Lyl1	-1.28989	-0.965561	-1.41336	1.14501	1.45968	1.33657	0.202152	-0.0190272	0.689547	-0.00447731	-0.644196	-0.496454
5	Irf8	-1.2054	-1.44727	-1.36691	1.35619	1.23677	1.25756	-0.0694723	0.145876	0.245762	0.531139	-0.466564	-0.217673
5	Il10ra	-0.845677	-1.14825	-1.15262	1.60592	1.45023	1.32891	-0.232582	-0.159308	-0.120878	0.525458	-0.761098	-0.490108
5	Was	-0.87644	-1.27755	-1.09323	1.51828	1.5106	1.3689	-0.249493	-0.208704	-0.0437475	0.464748	-0.564177	-0.549193
5	Sash3	-1.02333	-1.1766	-1.02726	1.53384	1.31647	1.36097	-0.253123	-0.313974	0.130669	0.744578	-0.701182	-0.591057
5	Tlr13	-1.20174	-1.2043	-1.25106	1.33745	1.71568	1.2053	-0.142908	-0.22722	0.16605	0.208547	-0.1833	-0.422513
5	Slamf8	-0.980001	-0.974915	-0.99807	1.48068	1.45439	1.59574	-0.495361	-0.428857	-0.084352	0.471228	-0.660163	-0.380323
5	Osm	-0.920601	-0.952844	-1.01889	2.1915	1.20731	0.898793	-0.175957	-0.415013	-0.216984	0.469382	-0.755641	-0.311058
5	Ccl7	-0.762888	-0.749346	-0.707779	1.52864	1.82157	1.4868	-0.540551	-0.485483	-0.432791	0.0808037	-0.599251	-0.639731
5	Ncf4	-0.905129	-0.857773	-0.993609	1.56786	1.75399	1.39334	-0.463583	-0.094806	-0.348698	0.0713415	-0.578821	-0.544107
5	Tnf	-0.741468	-0.884261	-0.810904	1.6688	1.70526	1.3715	-0.574629	-0.485472	-0.238114	0.222218	-0.567009	-0.665924
5	Bcl2a1d	-0.751289	-0.834497	-0.746208	1.43986	1.91432	1.46853	-0.636801	-0.384738	-0.595545	-0.00209804	-0.435206	-0.436316
5	Ccr5	-1.00174	-0.958355	-1.08857	1.53681	1.59883	1.47272	-0.193845	-0.146038	-0.319634	0.175393	-0.671795	-0.403767
5	Mertk	-1.0502	-0.229046	-1.87366	1.24077	0.832106	1.82265	0.0135264	0.312345	0.0885404	-0.0270258	-0.43218	-0.697831
5	Bcl2a1c	-0.777787	-0.794108	-0.774516	2.61212	0.810825	-0.0289727	-0.781458	-0.328294	0.820407	0.00539829	-0.38123	-0.382386

## Sheet: Astrocytes
		Control			SVNI			CBE			CBE+SVNI
Cluster	Genes	Control 1	Control 2	Control 3	SVNI 1	SVNI 2	SVNI 3	CBE 1	CBE 2	CBE 3	CBE+SVNI 1	CBE+SVNI 2	CBE+SVNI 3
1	Egfr	-0.9959	-0.646322	-1.11948	1.09082	2.13365	1.22182	-0.890561	-0.398018	-0.361094	-0.0166969	-0.108274	0.0900558
1	Cth	-0.506857	-0.34433	-0.405777	1.33818	2.36924	0.430806	-0.982533	-0.995679	0.186261	0.0737055	-0.267587	-0.895429
1	Tnc	-1.01363	-0.575299	-0.376031	0.956613	2.56546	0.854817	-0.588634	-0.539933	0.011245	-0.445982	-0.618778	-0.22985
1	Prrx1	-0.918232	-1.5015	-0.852379	1.49857	1.61537	1.38803	-0.31841	-0.123235	-0.27089	0.104226	-0.31682	-0.304733
1	Aspg	-1.43055	-1.34993	-1.10294	1.39013	0.961233	1.28814	0.494353	0.304628	0.370322	0.268574	-0.861345	-0.332606
1	Atp13a4	-0.549457	-0.230037	-0.634301	1.61093	1.45284	1.56525	0.132388	-0.352734	-0.487216	-0.528235	-1.47428	-0.505145
1	Tlr3	-1.05671	-0.797799	-0.921435	1.78931	1.48752	1.44964	-0.408951	-0.300289	-0.360554	0.0943966	-0.559224	-0.415906
1	Nhsl1	-0.910701	-0.802733	-0.775147	2.22943	0.909813	1.47444	-0.517029	-0.236632	-0.196101	-0.139496	-0.384524	-0.651321
1	Aldh1l1	-0.909394	-1.27897	-0.877004	1.56831	0.865854	1.69078	-0.36068	-0.189541	-0.485021	0.921225	-0.511999	-0.433564
1	Slc7a2	-1.88038	0.209568	-0.823146	1.04528	1.44808	1.53696	0.309428	-0.166724	0.0773666	-0.600292	-0.705847	-0.450293
2	Fabp7	-1.6467	-0.725136	-0.184476	-0.584203	-1.62336	0.883157	1.00007	0.548484	1.5358	0.492938	0.0438591	0.259578
2	Dbx2	-1.3685	-0.257615	0.0776678	-2.07967	0.373207	0.120115	-0.193877	1.58569	0.0311738	1.05088	0.922215	-0.26127
3	Chrdl1	-0.867326	0.194751	-1.13294	-1.52965	0.233701	2.35792	-0.527328	0.257812	0.610725	-0.169885	0.110182	0.462036
3	Gfap	-1.71644	-1.53023	-1.44091	0.756887	0.622225	0.801297	0.488388	0.623158	0.890983	0.737851	-0.260711	0.0275137
3	Sox9	-1.69026	-1.00124	-1.74274	1.10655	0.729202	1.09558	0.473619	-0.114987	0.669074	0.567073	-0.306643	0.214778
3	Slc1a3	-0.600528	0.229083	-1.84473	0.969949	-1.08991	1.87762	-0.546914	0.175644	1.06334	0.106267	-0.173485	-0.16634
3	Aqp4	-2.26325	-1.2211	-0.959676	0.498087	0.577104	0.461417	0.374413	0.899169	0.965744	0.752691	-0.37406	0.289457
3	Slc14a1	-1.4098	-1.6592	-1.42357	0.0616939	-0.219366	0.154465	1.15716	0.676493	0.904294	1.13629	0.481755	0.139784
3	Arhgef26	-1.5951	-0.309483	-0.940278	-0.820841	-0.383733	-0.823324	0.565937	0.316926	0.741124	1.88079	0.167366	1.20061
3	Lrig1	-2.04167	-0.508857	-0.0445285	1.67168	-1.23113	-0.70752	0.337988	0.344635	0.995839	0.578961	0.395141	0.209457
4	Pla2g3	0.199801	0.878797	0.513432	0.956222	0.213507	2.0255	-0.956445	-1.4812	-0.994643	-0.144039	-0.536154	-0.674771
4	Lgr6	-0.528415	0.472567	1.68964	0.770305	-0.38666	1.24962	0.0589942	-1.17968	0.190927	-1.48441	-1.24479	0.391911
4	Cbs	-0.945159	0.513247	0.515047	0.440659	-2.24371	1.77096	-0.0866268	-0.82095	0.186451	0.437883	-0.256937	0.489142
5	Slc30a10	0.569522	0.576077	0.642125	-1.68284	-1.86464	-1.13156	0.481542	0.546397	1.2157	-0.0751415	0.178436	0.544381
5	Ppp1r3g	0.574299	1.17041	0.769244	-1.71295	-1.39826	-1.52514	0.938657	0.534522	0.0203811	-0.129708	0.482916	0.275632
5	Cyp4f15	1.5383	0.495774	0.58509	-1.85252	-1.82546	-0.586974	0.697285	0.279811	0.372716	-0.268401	0.249836	0.314543
5	Slc39a12	0.296629	0.898646	0.552244	-1.35338	-1.92485	-1.52882	0.153774	0.443223	0.351169	0.4639	0.753731	0.893737
5	AI464131	1.00167	0.839027	0.69587	-1.44073	-2.06638	-1.01733	0.347761	0.370427	-0.133955	-0.0953139	0.847479	0.651485
5	Hes5	0.482361	0.759742	0.798396	-1.62517	-1.74574	-1.51437	0.648892	0.609213	0.339309	0.225389	0.723414	0.298558
5	Slc6a11	0.854838	0.651517	0.962117	-1.39843	-1.78971	-1.47189	0.184892	0.235368	-0.271819	0.651233	0.833285	0.558601
5	Dio2	0.40486	0.375597	0.365752	-1.62652	-1.88077	-1.35804	0.771497	0.714363	0.381001	0.365824	0.893013	0.593417
5	Slc15a2	0.542219	0.8038	-0.0977743	-1.67894	-2.2498	-0.176518	0.525482	0.038697	1.2025	0.267014	0.362145	0.461171
5	Grm3	0.6631	0.233978	0.543158	-1.31374	-2.50811	-0.653175	0.363666	0.482247	0.226333	0.525047	0.864436	0.573059
5	Phkg1	0.482302	0.327505	0.523971	-1.43646	-2.17385	-1.18952	0.86082	0.561572	0.38171	0.442292	0.468195	0.751458
5	Nwd1	0.741603	0.459566	0.452826	-1.41562	-2.36245	-0.865363	0.632126	0.339606	0.661298	0.269114	0.338689	0.748603
5	Igsf1	-0.109023	0.660809	1.00092	-0.923101	-2.02534	-1.67185	0.339631	0.79002	0.29264	0.432571	0.443802	0.768913
5	Gdpd2	0.560491	0.63048	0.423281	-1.7764	-1.87208	-1.07202	0.737621	1.06292	0.663946	0.0412776	0.26178	0.338709
5	Gli2	0.222572	0.596974	0.611068	-1.44275	-2.23081	-0.658247	1.02611	0.368813	-0.150619	0.0759646	0.428333	1.1526
5	Atp1a2	0.568289	0.591371	0.761015	-1.54508	-1.97835	-1.28404	0.211022	0.252312	0.684533	0.362783	0.955477	0.420668
5	Nr2e1	0.175738	0.300076	-0.937278	-1.11587	-1.78714	-1.05386	1.28156	0.524059	0.814778	1.31639	0.343728	0.137821
5	Rfx4	-0.68821	0.566012	0.955332	-0.926452	-2.18034	-1.10837	0.210364	0.308412	0.283179	0.956329	0.800632	0.823114
5	Gli1	1.21095	1.96764	0.938748	-1.04014	-1.47116	-0.796575	0.265763	-0.0509379	-0.021579	-0.633215	-0.607297	0.237806
5	Gli3	0.650427	-0.558396	0.225133	-1.33749	-1.97798	-0.834816	0.965526	0.662157	-0.347175	0.535718	0.963219	1.05368
5	Elovl2	1.46432	1.33228	1.5255	-1.31348	-1.18102	-1.1728	-0.0710062	-0.175592	-0.308781	-0.310909	0.168704	0.0427895
5	Itih3	0.159301	0.585085	0.958175	-0.202415	-2.48155	-0.675382	-0.0424554	-0.771151	0.166148	0.893606	1.27163	0.139011
5	Gjb6	0.753178	0.916072	0.953891	-1.06819	-2.54483	-0.325527	0.0158611	0.0210504	0.370654	0.227441	0.859434	-0.179041
5	Mlc1	-0.100983	0.274913	0.0988749	-1.39762	-2.11614	-1.08576	0.715487	0.831447	0.876862	0.812768	0.728455	0.361699
5	Prodh	0.59389	0.887453	0.53227	-1.27989	-2.53068	0.0600628	0.633348	0.576745	0.302142	0.0514214	0.67298	-0.499744
5	Cyp4f14	0.0280919	0.0651097	0.0904433	-1.91523	-1.47199	-1.1724	0.716009	1.38284	0.618406	0.483463	0.436424	0.73883
5	Pla2g7	1.85773	0.497947	0.831429	-1.66966	-1.11771	0.0147514	-0.288359	-0.526919	1.08958	-0.456993	0.512049	-0.74385
5	Vegfa	0.670744	0.982833	1.4695	-1.22431	1.01086	-1.40348	0.542525	0.232526	-0.740798	-1.35026	-0.407867	0.217727
5	Daam2	-0.465316	0.30976	-0.269952	-1.23549	-2.23003	-0.15815	1.29451	1.10869	0.714552	-0.082632	0.229832	0.784229
5	Megf10	0.306191	0.403701	1.04933	-0.564947	-2.35783	-1.28223	0.641122	0.503949	0.419818	-0.417283	0.287459	1.01072
5	Papss2	1.02994	0.0753082	-0.314855	-1.31258	-1.92476	-1.23718	0.287402	0.887542	1.07835	0.64925	0.149874	0.631711
5	Ppp1r3c	-0.445155	-0.199287	0.544534	-1.48727	-1.56347	-1.40058	1.09716	0.575274	0.532085	0.759248	0.48287	1.10459
5	Slc1a2	0.791392	0.372811	0.404779	-1.36859	-1.83948	-1.66301	0.708396	0.521339	0.328468	0.396192	0.899572	0.448131
5	Pax6	-0.198733	1.12701	0.515338	-0.151579	-1.4385	-1.24326	0.291579	1.43009	1.44964	-0.919263	-0.84247	-0.0198499
5	Acot11	0.205316	0.245884	0.639518	-0.96118	-2.58929	-0.634222	0.358212	0.0296951	0.191957	0.709972	1.18518	0.618958
5	Fgfr3	0.7626	1.47654	1.1314	-1.03729	-2.09943	-1.06253	0.181788	-0.066286	-0.0355899	-0.00993447	0.476818	0.281922
5	Slc4a4	0.79301	0.882532	0.656128	-1.30551	-1.98042	-1.5204	0.13262	0.301346	0.586735	0.27448	0.597379	0.582109
5	Fzd10	0.512847	0.47097	0.951978	-1.89455	-2.09261	0.158693	0.624737	-0.229885	-0.12602	0.65074	0.126371	0.846727
5	Ptprz1	-0.669978	0.268646	0.169297	-0.993381	-1.79904	-1.40209	-0.0695919	0.611913	1.11235	0.872908	0.750115	1.14885
5	Tril	0.0400435	0.791802	1.13917	-0.868628	-2.28421	-1.29512	0.111678	0.772871	0.0680431	0.509187	0.640425	0.374735
5	Slc25a18	-0.388792	-0.0541033	0.591314	-1.23784	-1.78294	-1.5196	0.628935	0.500744	0.786286	1.03926	0.94112	0.495616
5	Luzp2	0.593353	0.787835	0.552601	-1.52082	-1.88559	-1.50117	0.313811	0.330636	0.681849	0.431235	0.63756	0.578693
5	Ncan	0.298921	0.796781	0.573172	-2.05966	-1.13342	-1.58876	0.684513	0.65265	0.30495	0.350805	0.841482	0.278565
5	Acsbg1	-0.0410714	-0.102406	0.454576	-1.18799	-1.78395	-1.45511	-0.140677	0.313303	0.823419	1.17945	0.95798	0.982478
5	Tmem47	0.0946029	-0.480431	0.407893	-1.44676	-1.77138	-1.32062	0.86748	0.984908	0.790464	0.385407	0.831594	0.656841
